# Supplementary material for: A CRISPR knockout screen reveals new regulators of canonical Wnt signaling
Source: Oncogenesis. 2021 Sep 22;10(9):63. doi: 10.1038/s41389-021-00354-7 (PMC8458386; doi:10.1038/s41389-021-00354-7)
Supplement: Supplementary file 3 — supp. file 1 [file 41389_2021_354_MOESM3_ESM.xlsx]

## Sheet: APC3.gene_summary
id	num	neg|score	neg|p-value	neg|fdr	neg|rank	neg|goodsgrna	neg|lfc	pos|score	pos|p-value	pos|fdr	pos|rank	pos|goodsgrna	pos|lfc
SETDB1	6	1	1	1	21666	0	4.4224	3.8638e-23	2.2849e-07	0.000134	1	6	4.4224
NAA25	6	1	1	1	21665	0	2.7607	1.5905e-16	2.2849e-07	0.000134	2	6	2.7607
EDF1	6	1	1	1	21664	0	1.8689	4.3554e-15	2.2849e-07	0.000134	3	6	1.8689
L3MBTL2	6	1	1	1	21663	0	1.9516	3.0961e-14	2.2849e-07	0.000134	4	6	1.9516
hsa-mir-1199	8	1	1	1	21662	0	1.4512	7.5394e-13	2.2849e-07	0.000134	5	8	1.4512
hsa-mir-1181	8	1	1	1	21648	0	0.95805	8.4991e-13	2.2849e-07	0.000134	6	8	0.95805
DHX29	6	0.99998	0.99998	1	21608	0	2.3684	2.0259e-12	2.2849e-07	0.000134	7	6	2.3684
SYCE2	6	1	1	1	21661	0	1.106	2.6711e-12	2.2849e-07	0.000134	8	6	1.106
MGA	6	0.99489	0.99492	1	21243	0	2.8091	2.8629e-12	2.2849e-07	0.000134	9	5	2.8091
USP7	6	1	1	1	21660	0	2.2004	7.0185e-12	2.2849e-07	0.000134	10	6	2.2004
IPO9	6	1	1	1	21657	0	1.5288	7.3663e-12	2.2849e-07	0.000134	11	6	1.5288
DNASE2	6	1	1	1	21659	0	1.1418	1.3227e-11	2.2849e-07	0.000134	12	6	1.1418
MAP2K7	6	1	1	1	21658	0	1.124	5.2923e-11	2.2849e-07	0.000134	13	6	1.124
DIDO1	6	1	1	1	21656	0	1.0051	1.0218e-10	2.2849e-07	0.000134	14	6	1.0051
KXD1	6	0.55628	0.66276	1	12843	1	1.7023	1.7239e-10	2.2849e-07	0.000134	15	4	1.7023
ZNF777	6	0.99392	0.99396	1	21197	0	0.94215	2.5726e-10	2.2849e-07	0.000134	16	5	0.94215
EPOR	6	1	1	1	21655	0	1.0618	2.5882e-10	2.2849e-07	0.000134	17	6	1.0618
CACNA1A	6	1	1	1	21646	0	1.2013	3.0984e-10	2.2849e-07	0.000134	18	6	1.2013
ARL8B	6	1	1	1	21654	0	1.0391	3.1422e-10	2.2849e-07	0.000134	19	6	1.0391
SMARCA4	6	0.99909	0.99909	1	21495	0	1.4226	3.6696e-10	2.2849e-07	0.000134	20	5	1.4226
RTBDN	6	1	1	1	21641	0	1.3739	4.6891e-10	2.2849e-07	0.000134	21	6	1.3739
ARRDC2	6	1	1	1	21653	0	0.79374	9.4178e-10	2.2849e-07	0.000134	22	6	0.79374
MBD1	6	1	1	1	21652	0	0.7985	1.1442e-09	2.2849e-07	0.000134	23	6	0.7985
PRKCSH	6	1	1	1	21651	0	0.85863	2.6634e-09	2.2849e-07	0.000134	24	6	0.85863
NANOS3	6	1	1	1	21650	0	0.82479	4.8671e-09	2.2849e-07	0.000134	25	6	0.82479
PDE4C	6	0.99998	0.99999	1	21610	0	0.95405	5.5354e-09	2.2849e-07	0.000134	26	6	0.95405
DENND6A	6	1	1	1	21649	0	0.78376	7.655e-09	2.2849e-07	0.000134	27	6	0.78376
PALM3	6	1	1	1	21634	0	0.7678	9.4226e-09	2.2849e-07	0.000134	28	6	0.7678
PIK3R2	6	1	1	1	21645	0	0.88183	1.0141e-08	2.2849e-07	0.000134	29	6	0.88183
ATF7IP	6	0.92095	0.92106	1	18938	0	0.5978	1.1248e-08	2.2849e-07	0.000134	30	4	0.5978
SMARCB1	6	1	1	1	21647	0	0.91532	1.607e-08	2.2849e-07	0.000134	31	6	0.91532
TTC9B	6	0.9562	0.9562	1	19922	0	1.1296	2.1843e-08	2.2849e-07	0.000134	32	4	1.1296
SLC35E1	6	0.9363	0.9364	1	19394	0	2.154	2.2738e-08	2.2849e-07	0.000134	33	5	2.154
CNN1	6	0.9944	0.99443	1	21213	0	1.044	3.3498e-08	2.2849e-07	0.000134	34	5	1.044
DPP9	6	1	1	1	21644	0	0.62944	3.5612e-08	2.2849e-07	0.000134	35	6	0.62944
C19orf38	6	0.99906	0.99905	1	21490	0	0.98301	3.671e-08	2.2849e-07	0.000134	36	5	0.98301
P2RY11	6	1	1	1	21631	0	0.80053	4.8521e-08	2.2849e-07	0.000134	37	6	0.80053
CRLF1	6	1	1	1	21643	0	0.85283	5.6149e-08	4.5698e-07	0.000261	38	6	0.85283
PKN1	6	0.6586	0.71122	1	14021	1	0.95824	6.1135e-08	6.8547e-07	0.000381	39	5	0.95824
TSPAN16	6	0.9591	0.95906	1	19999	0	1.3306	7.6707e-08	9.1397e-07	0.000495	40	5	1.3306
KLF1	6	1	1	1	21642	0	0.88488	9.0632e-08	1.1425e-06	0.000589	41	6	0.88488
FBN3	6	1	1	1	21640	0	0.85278	9.0854e-08	1.1425e-06	0.000589	42	6	0.85278
SIN3B	6	0.99877	0.99875	1	21466	0	1.355	1.0092e-07	1.5994e-06	0.000753	43	4	1.355
ISYNA1	6	0.99927	0.99927	1	21517	0	0.77233	1.0678e-07	1.5994e-06	0.000753	44	5	0.77233
WDR83OS	6	0.99753	0.99755	1	21389	0	1.0417	1.2124e-07	1.5994e-06	0.000753	45	5	1.0417
FAM208A	6	0.76915	0.77977	1	15591	1	0.18844	1.2141e-07	1.5994e-06	0.000753	46	3	0.18844
ACY1	6	1	1	1	21639	0	0.69654	1.8064e-07	2.5134e-06	0.001111	47	6	0.69654
JUNB	6	0.99991	0.99991	1	21590	0	1.0209	1.8168e-07	2.5134e-06	0.001111	48	6	1.0209
hsa-mir-3940	8	1	1	1	21636	0	0.85598	1.8556e-07	2.0564e-06	0.000948	49	8	0.85598
SLC12A9	6	0.51877	0.64728	1	12470	1	1.0607	2.3573e-07	2.9704e-06	0.001262	50	4	1.0607
SPEN	6	1	1	1	21638	0	0.83476	2.4122e-07	2.9704e-06	0.001262	51	6	0.83476
PTBP1	6	1	1	1	21637	0	0.60586	2.6349e-07	3.4274e-06	0.001375	52	6	0.60586
C11orf30	6	0.98561	0.98573	1	20857	0	0.70376	2.923e-07	3.4274e-06	0.001375	53	5	0.70376
PPP5C	6	1	1	1	21635	0	0.55537	3.0647e-07	3.4274e-06	0.001375	54	6	0.55537
CIZ1	6	1	1	1	21633	0	0.58476	3.8084e-07	3.8844e-06	0.001451	55	6	0.58476
ZNF582	6	0.97544	0.97557	1	20511	0	0.60054	3.8573e-07	3.8844e-06	0.001451	56	4	0.60054
hsa-mir-199a-1	8	0.94076	0.94082	1	19512	0	0.90077	3.9006e-07	3.8844e-06	0.001451	57	6	0.90077
PGPEP1	6	1	1	1	21632	0	0.59867	4.1356e-07	3.8844e-06	0.001451	58	6	0.59867
MPHOSPH8	6	0.9989	0.99888	1	21477	0	0.93892	5.9678e-07	6.1693e-06	0.002156	59	5	0.93892
COLGALT1	6	0.99992	0.99992	1	21593	0	0.67868	6.0678e-07	6.1693e-06	0.002156	60	6	0.67868
STMN4	6	0.048565	0.13226	0.921714	3083	2	-0.10318	6.4449e-07	6.6263e-06	0.002243	61	2	-0.10318
TM6SF2	6	0.98091	0.98108	1	20677	0	0.78492	6.4953e-07	6.6263e-06	0.002243	62	5	0.78492
CTXN1	6	1	1	1	21630	0	0.51178	6.9691e-07	7.0832e-06	0.002325	63	6	0.51178
CD70	6	0.99999	0.99999	1	21611	0	0.6003	6.997e-07	7.0832e-06	0.002325	64	6	0.6003
MORC2	6	0.99891	0.9989	1	21480	0	0.47109	7.4541e-07	7.5402e-06	0.002438	65	5	0.47109
hsa-mir-6515	8	0.99674	0.99683	1	21349	0	0.62747	8.4577e-07	7.9972e-06	0.002511	66	6	0.62747
hsa-mir-6793	8	0.99985	0.99986	1	21578	0	0.75144	9.059e-07	7.9972e-06	0.002511	67	7	0.75144
MEF2B	6	0.99999	0.99999	1	21613	0	0.66351	9.9415e-07	8.9112e-06	0.002682	68	6	0.66351
STX10	6	0.99936	0.99935	1	21522	0	0.80735	1.0084e-06	8.9112e-06	0.002682	69	5	0.80735
HOMER3	6	1	1	1	21622	0	0.82118	1.0987e-06	9.3681e-06	0.002743	70	6	0.82118
TYK2	6	1	1	1	21629	0	0.61997	1.1687e-06	9.3681e-06	0.002743	71	6	0.61997
TMEM205	6	0.99906	0.99905	1	21491	0	0.87543	1.3006e-06	9.8251e-06	0.002838	72	5	0.87543
CLEC17A	6	0.99823	0.99823	1	21429	0	0.95193	1.3385e-06	1.0282e-05	0.002931	73	5	0.95193
BAP1	6	0.77462	0.78383	1	15678	1	0.95043	1.4619e-06	1.0739e-05	0.002945	74	5	0.95043
FBXL12	6	0.70532	0.73761	1	14634	1	1.0847	1.4683e-06	1.0739e-05	0.002945	75	5	1.0847
SYDE1	6	0.99906	0.99905	1	21489	0	0.78057	1.4799e-06	1.0739e-05	0.002945	76	5	0.78057
MAST1	6	0.99834	0.99834	1	21439	0	0.91097	1.557e-06	1.1653e-05	0.003156	77	5	0.91097
ZNF653	6	0.88052	0.88048	1	17912	0	0.65692	1.6157e-06	1.211e-05	0.003161	78	4	0.65692
PODNL1	6	0.99995	0.99995	1	21603	0	0.59877	1.6351e-06	1.211e-05	0.003161	79	6	0.59877
CPAMD8	6	1	1	1	21618	0	0.74401	1.648e-06	1.211e-05	0.003161	80	6	0.74401
CYP4F2	6	0.99585	0.9959	1	21294	0	0.90343	1.7391e-06	1.2567e-05	0.003241	81	5	0.90343
CCDC159	6	0.67497	0.72009	1	14227	1	0.86368	1.8263e-06	1.3024e-05	0.00332	82	5	0.86368
hsa-mir-6795	8	0.4448	0.62363	1	11275	1	0.57139	1.9039e-06	1.6223e-05	0.00382	83	7	0.57139
YIPF2	6	0.55304	0.66141	1	12809	1	0.77406	2.0119e-06	1.3938e-05	0.003471	84	4	0.77406
AKAP8L	6	0.82789	0.82825	1	16709	1	0.62793	2.0706e-06	1.3938e-05	0.003471	85	5	0.62793
CSNK1A1	6	0.98588	0.98601	1	20868	0	0.69536	2.1578e-06	1.4395e-05	0.003544	86	4	0.69536
OR9Q1	6	0.17475	0.33276	1	6427	1	0.74066	2.2476e-06	1.5766e-05	0.00382	87	4	0.74066
ICAM1	6	1	1	1	21628	0	0.44143	2.2504e-06	1.5994e-05	0.00382	88	6	0.44143
IFI30	6	1	1	1	21627	0	0.5881	2.2805e-06	1.6223e-05	0.00382	89	6	0.5881
PRKACA	6	0.99984	0.99983	1	21575	0	0.77295	2.4053e-06	1.7594e-05	0.004099	90	6	0.77295
NonTargetingControlGuideForHuman_0800	2	1	1	1	21626	0	2.2734	2.4855e-06	4.3413e-06	0.001594	91	2	2.2734
C19orf52	6	0.74821	0.76496	1	15249	1	0.88959	2.6067e-06	1.8965e-05	0.004371	92	4	0.88959
PEX13	6	0.72781	0.75145	1	14954	1	0.97538	3.009e-06	2.3078e-05	0.005208	93	4	0.97538
TMEM38A	6	1	1	1	21625	0	0.64183	3.0092e-06	2.3078e-05	0.005208	94	6	0.64183
NonTargetingControlGuideForHuman_0284	2	1	1	1	21624	0	2.1932	3.1963e-06	4.7983e-06	0.001733	95	2	2.1932
CTXN2	6	0.33867	0.48925	1	9291	1	0.097548	3.5822e-06	2.6277e-05	0.005869	96	2	0.097548
RAB3A	6	1	1	1	21623	0	0.5689	3.7539e-06	2.719e-05	0.006011	97	6	0.5689
C3	6	0.31106	0.46415	1	8799	1	0.8062	3.8538e-06	2.7647e-05	0.006051	98	5	0.8062
CIB3	6	0.56872	0.66816	1	12966	1	0.67566	4.0005e-06	2.9475e-05	0.006323	99	4	0.67566
CALR3	6	0.99613	0.99616	1	21310	0	0.71602	4.1047e-06	2.9475e-05	0.006323	100	5	0.71602
hsa-mir-711	8	0.9927	0.99272	1	21143	0	0.53448	4.1989e-06	3.1303e-05	0.006338	101	6	0.53448
OAZ1	6	0.99937	0.99936	1	21523	0	0.83697	4.2749e-06	2.9932e-05	0.006338	102	5	0.83697
DAB2IP	6	1	1	1	21621	0	0.50453	4.3297e-06	3.0846e-05	0.006338	103	6	0.50453
GAGE1	6	1	1	1	21620	0	0.28345	4.3528e-06	3.0846e-05	0.006338	104	6	0.28345
PPHLN1	6	0.78707	0.79343	1	15896	1	0.059645	4.429e-06	3.1303e-05	0.006338	105	3	0.059645
GTPBP3	6	0.99987	0.99987	1	21583	0	0.96237	4.8148e-06	3.4502e-05	0.006922	106	6	0.96237
NonTargetingControlGuideForHuman_0262	2	1	0.99999	1	21619	0	1.7701	4.8855e-06	8.4542e-06	0.002617	107	2	1.7701
hsa-mir-3188	8	0.99256	0.99258	1	21135	0	0.62239	5.0799e-06	3.8158e-05	0.007448	108	6	0.62239
MAX	6	0.15444	0.30204	1	5909	2	0.51809	5.3653e-06	3.8158e-05	0.007448	109	3	0.51809
TGFBR3L	6	0.9963	0.99634	1	21323	0	0.69318	5.3701e-06	3.8158e-05	0.007448	110	5	0.69318
C19orf80	6	0.83488	0.83492	1	16857	1	0.91773	5.3935e-06	3.8615e-05	0.00747	111	5	0.91773
ACP5	6	0.9978	0.99782	1	21400	0	0.70462	5.4725e-06	3.9072e-05	0.007491	112	5	0.70462
NAA20	6	0.89706	0.89714	1	18322	0	0.59369	5.6492e-06	4.0443e-05	0.007686	113	5	0.59369
STT3B	6	0.98868	0.98877	1	20966	0	0.75679	5.8091e-06	4.1357e-05	0.007792	114	5	0.75679
MYO1F	6	0.99992	0.99991	1	21592	0	0.61441	6.0389e-06	4.3185e-05	0.008066	115	6	0.61441
WDR83	6	0.91856	0.91864	1	18878	0	0.90285	6.2226e-06	4.5013e-05	0.008335	116	5	0.90285
IGF2R	6	0.99976	0.99976	1	21562	0	0.70279	6.6665e-06	4.7755e-05	0.008663	117	6	0.70279
SPATA5L1	6	0.17875	0.33872	1	6538	2	0.19072	6.8582e-06	4.8212e-05	0.008663	118	3	0.19072
SLC25A41	6	0.99999	1	1	21615	0	0.6872	7.1426e-06	4.9126e-05	0.008663	119	6	0.6872
IGFBP5	6	0.90124	0.90132	1	18422	0	0.15516	7.1787e-06	4.9583e-05	0.008663	120	3	0.15516
PRAM1	6	0.99937	0.99937	1	21524	0	0.632	7.1845e-06	4.9583e-05	0.008663	121	5	0.632
EPHA3	6	0.99999	1	1	21617	0	0.66199	7.3226e-06	4.9583e-05	0.008663	122	6	0.66199
CDH19	6	0.62687	0.69507	1	13607	1	0.13783	7.3417e-06	4.9583e-05	0.008663	123	3	0.13783
EVI5L	6	0.99999	1	1	21616	0	0.45481	7.7845e-06	5.4152e-05	0.009386	124	6	0.45481
ARID1A	6	0.99999	0.99999	1	21614	0	0.59631	8.0291e-06	5.5523e-05	0.009547	125	6	0.59631
HLA-DRB1	6	0.8841	0.88411	1	18003	0	0.28553	8.358e-06	5.6894e-05	0.009706	126	4	0.28553
MEF2BNB	6	0.95174	0.95181	1	19801	0	1.041	8.5166e-06	5.7351e-05	0.009708	127	5	1.041
MAN2B1	6	0.95968	0.95965	1	20017	0	0.71834	8.7033e-06	5.9179e-05	0.009939	128	4	0.71834
HBG2	4	0.92984	0.92963	1	19190	0	0.99821	8.9813e-06	3.0161e-05	0.006338	129	2	0.99821
SAC3D1	6	0.75426	0.76909	1	15358	1	0.12765	9.0721e-06	6.0779e-05	0.010129	130	2	0.12765
CD320	6	0.99783	0.99785	1	21402	0	0.71002	9.3542e-06	6.3292e-05	0.010389	131	5	0.71002
ZNF558	6	0.939	0.93912	1	19465	0	0.54156	9.3854e-06	6.3292e-05	0.010389	132	5	0.54156
GATA5	6	0.32728	0.47885	1	9101	2	0.76361	1.0198e-05	7.0604e-05	0.011502	133	4	0.76361
CXCL14	6	0.47933	0.62068	1	11877	1	0.086185	1.0392e-05	7.1518e-05	0.011563	134	2	0.086185
C19orf44	6	0.99999	0.99999	1	21612	0	0.54952	1.0485e-05	7.2432e-05	0.011624	135	6	0.54952
hsa-mir-7974	8	0.93411	0.93415	1	19331	0	0.57338	1.1223e-05	8.2485e-05	0.01295	136	6	0.57338
GCDH	6	0.99566	0.99571	1	21283	0	0.7178	1.1497e-05	7.7916e-05	0.012413	137	5	0.7178
NACC1	6	0.97538	0.97552	1	20509	0	0.61429	1.1756e-05	7.883e-05	0.012467	138	5	0.61429
NDUFAF1	6	0.21992	0.38266	1	7327	1	-0.11132	1.2647e-05	8.3399e-05	0.013	139	2	-0.11132
TNPO2	6	0.67516	0.72021	1	14232	1	0.99156	1.2864e-05	8.4313e-05	0.013048	140	4	0.99156
PRPF39	6	0.77662	0.78531	1	15709	1	0.83454	1.3444e-05	8.6141e-05	0.013236	141	4	0.83454
PHF12	6	0.98875	0.98884	1	20970	0	0.66724	1.4311e-05	9.1168e-05	0.01391	142	5	0.66724
hsa-mir-24-2	8	0.99595	0.99603	1	21299	0	0.53385	1.4399e-05	0.0001131	0.01581	143	7	0.53385
TECR	6	0.68605	0.72625	1	14394	1	0.65405	1.5006e-05	9.2996e-05	0.01409	144	5	0.65405
TTC32	6	0.62215	0.69282	1	13544	1	0.21059	1.5596e-05	9.4824e-05	0.014267	145	3	0.21059
C2CD4B	6	0.99946	0.99946	1	21529	0	0.56618	1.6232e-05	9.848e-05	0.014614	146	6	0.56618
CALR	6	0.87059	0.87057	1	17661	0	0.66554	1.63e-05	9.848e-05	0.014614	147	5	0.66554
RNASEH2A	6	0.062102	0.15509	0.963609	3473	2	0.73984	1.655e-05	0.00010031	0.014784	148	4	0.73984
OR2Z1	6	0.99933	0.99933	1	21519	0	0.66133	1.7042e-05	0.00010168	0.014885	149	5	0.66133
CACNA1D	6	0.99998	0.99999	1	21609	0	0.38904	1.7245e-05	0.00010259	0.014918	150	6	0.38904
CAPS	6	0.36879	0.51682	1	9853	1	0.69517	1.738e-05	0.00010396	0.015017	151	4	0.69517
SLC25A42	6	0.99372	0.99377	1	21186	0	0.5094	1.7891e-05	0.00010488	0.015048	152	5	0.5094
SAFB2	6	0.99379	0.99384	1	21191	0	0.75075	1.8526e-05	0.00010762	0.015304	153	5	0.75075
LPPR2	6	0.9999	0.9999	1	21588	0	0.86093	1.8674e-05	0.00010808	0.015304	154	6	0.86093
NT5DC2	6	0.98428	0.98443	1	20805	0	0.57737	2.0921e-05	0.00011904	0.016533	155	5	0.57737
OR1I1	6	0.99613	0.99616	1	21311	0	0.76965	2.1609e-05	0.00012224	0.01687	156	4	0.76965
MED23	6	0.94077	0.94086	1	19514	0	0.79249	2.2236e-05	0.00012773	0.017515	157	4	0.79249
OLFM2	6	0.99815	0.99815	1	21425	0	0.58497	2.3705e-05	0.00013458	0.018339	158	5	0.58497
TBC1D5	6	0.83948	0.83944	1	16955	1	0.59104	2.4596e-05	0.00013778	0.018657	159	4	0.59104
BCAS1	6	0.99997	0.99997	1	21607	0	0.49299	2.85e-05	0.00015926	0.021432	160	6	0.49299
SLC5A5	6	0.90241	0.90251	1	18448	0	0.66489	2.8787e-05	0.00016246	0.021594	161	4	0.66489
ZNF512	6	0.8896	0.88963	1	18142	0	0.69377	2.8846e-05	0.00016246	0.021594	162	3	0.69377
MYNN	6	0.84582	0.84576	1	17108	0	0.36983	3.0135e-05	0.0001716	0.02267	163	4	0.36983
MAGEB17	6	0.83426	0.83431	1	16841	1	0.49737	3.051e-05	0.00017388	0.022832	164	4	0.49737
hsa-mir-6791	8	0.99876	0.99879	1	21464	0	0.46423	3.35e-05	0.00024746	0.030116	165	7	0.46423
GRM6	6	0.48961	0.63065	1	12097	2	0.14021	3.3891e-05	0.00019536	0.025498	166	3	0.14021
WNT5A	6	0.99391	0.99395	1	21196	0	0.56079	3.4166e-05	0.00019673	0.025523	167	5	0.56079
hsa-mir-23a	8	0.99995	0.99995	1	21602	0	0.5234	3.4642e-05	0.00025614	0.03066	168	7	0.5234
WDR82	6	0.93627	0.93637	1	19392	0	0.52739	3.4739e-05	0.0002013	0.025961	169	5	0.52739
VPS33A	6	0.64574	0.70451	1	13839	1	0.37939	3.6022e-05	0.00020724	0.026569	170	3	0.37939
ZNRF4	6	0.99996	0.99996	1	21606	0	0.48586	3.8461e-05	0.00021958	0.027728	171	6	0.48586
C19orf53	6	0.91115	0.91127	1	18659	0	0.05471	3.8612e-05	0.00022004	0.027728	172	2	0.05471
TRIM31	6	0.042996	0.12109	0.896981	2896	4	-0.1816	3.8988e-05	0.00022049	0.027728	173	2	-0.1816
UNC13A	6	0.99794	0.99796	1	21411	0	0.61314	3.9539e-05	0.00022141	0.027728	174	5	0.61314
DOCK2	6	0.4847	0.6259	1	11994	2	0.1359	4.051e-05	0.00022735	0.028309	175	3	0.1359
SLC27A1	6	0.99895	0.99894	1	21482	0	0.60536	4.2134e-05	0.00023649	0.029279	176	5	0.60536
FUT6	6	0.99962	0.99962	1	21542	0	0.44335	4.2536e-05	0.00023923	0.02945	177	6	0.44335
DEFB124	6	0.97004	0.97006	1	20352	0	0.47991	4.2846e-05	0.00024152	0.029563	178	4	0.47991
ARMC6	6	0.99688	0.99693	1	21358	0	0.53214	4.4721e-05	0.00024928	0.030116	179	5	0.53214
TLX1NB	6	0.92087	0.92097	1	18935	0	0.25574	4.4844e-05	0.0002502	0.030116	180	4	0.25574
RASAL3	6	0.99968	0.99967	1	21550	0	0.69817	4.647e-05	0.00026025	0.0308	181	6	0.69817
SLC26A6	6	0.99995	0.99995	1	21605	0	0.50115	4.6665e-05	0.00026162	0.0308	182	6	0.50115
SUMO2	6	0.99853	0.99851	1	21449	0	0.47932	4.73e-05	0.00026299	0.0308	183	5	0.47932
SUPT7L	6	0.99986	0.99985	1	21579	0	0.53663	4.7325e-05	0.00026299	0.0308	184	6	0.53663
UBA3	6	0.99995	0.99995	1	21604	0	0.55894	4.9058e-05	0.00026893	0.031327	185	6	0.55894
HMGCLL1	6	0.21772	0.3808	1	7296	1	0.5647	4.9397e-05	0.00027168	0.031477	186	4	0.5647
NMRK1	6	0.92846	0.92857	1	19148	0	0.59781	5.0752e-05	0.00027899	0.032034	187	4	0.59781
SLC44A2	6	0.88111	0.88108	1	17927	0	0.63866	5.0848e-05	0.00027945	0.032034	188	5	0.63866
hsa-mir-5684	8	0.9258	0.92584	1	19065	0	0.58615	5.1122e-05	0.00037267	0.038086	189	6	0.58615
SMIM22	6	0.99995	0.99995	1	21601	0	0.34523	5.1704e-05	0.0002831	0.032217	190	6	0.34523
IL36B	6	0.16278	0.3148	1	6118	2	-0.059268	5.1973e-05	0.00028401	0.032217	191	2	-0.059268
SPATA12	6	0.99995	0.99995	1	21600	0	0.48288	5.2202e-05	0.00028584	0.032256	192	6	0.48288
hsa-mir-4444-1	8	0.98693	0.98689	1	20904	0	0.37122	5.2387e-05	0.0003809	0.038656	193	7	0.37122
AMIGO3	6	0.99995	0.99995	1	21599	0	0.30229	5.2897e-05	0.00028996	0.032369	194	6	0.30229
TRMT1	6	0.96708	0.9671	1	20252	0	0.67144	5.2936e-05	0.00028996	0.032369	195	4	0.67144
DDAH1	6	0.69529	0.73155	1	14513	1	0.085648	5.3285e-05	0.00029133	0.032369	196	2	0.085648
ACOX2	6	0.90019	0.9003	1	18398	0	0.64512	5.392e-05	0.00029544	0.032658	197	5	0.64512
ZNF317	6	0.89243	0.89253	1	18211	0	0.47421	5.5946e-05	0.00030412	0.033447	198	5	0.47421
PEX1	6	0.99994	0.99994	1	21598	0	0.56051	5.6359e-05	0.00030823	0.033728	199	6	0.56051
TMCO3	6	0.26879	0.42628	1	8115	2	0.11519	5.6864e-05	0.00031006	0.033758	200	3	0.11519
HUWE1	6	0.99678	0.99682	1	21350	0	0.67377	5.795e-05	0.00031326	0.033767	201	4	0.67377
QTRT1	6	0.99976	0.99976	1	21565	0	0.66473	5.7997e-05	0.00031326	0.033767	202	6	0.66473
SNRPA1	6	0.32594	0.47762	1	9074	2	0.54472	5.9457e-05	0.00032057	0.034384	203	3	0.54472
hsa-mir-1238	8	0.99418	0.99424	1	21204	0	0.35888	6.0363e-05	0.00042796	0.041956	204	5	0.35888
NRTN	6	0.48865	0.62973	1	12072	1	0.44068	6.1311e-05	0.00032743	0.034946	205	4	0.44068
NonTargetingControlGuideForHuman_0406	2	0.99994	0.99994	1	21597	0	1.242	6.1523e-05	0.0001099	0.015462	206	2	1.242
EBI3	6	0.99994	0.99994	1	21596	0	0.58728	6.3312e-05	0.00033748	0.035668	207	6	0.58728
HCN4	6	0.7157	0.74393	1	14786	1	0.5439	6.3496e-05	0.00033748	0.035668	208	4	0.5439
hsa-mir-4745	8	0.95501	0.95503	1	19889	0	0.83834	6.3913e-05	0.00044533	0.042882	209	5	0.83834
VPS11	6	0.99983	0.99982	1	21574	0	0.66014	6.458e-05	0.00034388	0.036167	210	6	0.66014
OR10H5	6	0.711	0.74102	1	14718	1	0.54939	6.52e-05	0.00034708	0.036328	211	4	0.54939
PRKAR1A	6	0.18178	0.34328	1	6630	3	-0.25056	6.7304e-05	0.00035713	0.0372	212	2	-0.25056
MANF	6	0.99204	0.99211	1	21114	0	0.72131	6.7641e-05	0.00035987	0.03727	213	4	0.72131
LPHN1	6	0.9999	0.9999	1	21587	0	0.65185	6.7945e-05	0.00036124	0.03727	214	6	0.65185
CHERP	6	0.99594	0.99597	1	21298	0	0.54988	6.9741e-05	0.00037221	0.038086	215	5	0.54988
PYGO1	6	0.8322	0.83227	1	16800	1	0.53223	7.2338e-05	0.00038181	0.038656	216	4	0.53223
hsa-mir-1270-1	8	0.99921	0.99922	1	21507	0	0.24841	7.3506e-05	0.00050748	0.047114	217	7	0.24841
GABRA5	6	0.99993	0.99992	1	21594	0	0.52632	7.4271e-05	0.00038981	0.039169	218	6	0.52632
LRIG1	6	0.97705	0.9772	1	20556	0	0.37944	7.4402e-05	0.00039049	0.039169	219	5	0.37944
hsa-mir-638	8	0.99123	0.99126	1	21077	0	0.49797	7.7237e-05	0.0005285	0.048314	220	4	0.49797
EGLN2	6	0.99984	0.99984	1	21576	0	0.63298	7.7348e-05	0.00040146	0.040083	221	6	0.63298
EPHX3	6	0.9902	0.99027	1	21023	0	0.49156	7.8014e-05	0.00040557	0.040308	222	5	0.49156
AP1M1	6	0.59082	0.67813	1	13181	1	0.16172	7.8617e-05	0.00040969	0.040437	223	3	0.16172
CXorf36	6	0.9997	0.9997	1	21556	0	0.37351	7.898e-05	0.0004106	0.040437	224	6	0.37351
C15orf40	6	0.99158	0.99164	1	21097	0	0.79278	8.2615e-05	0.00043391	0.042278	225	4	0.79278
WDR91	6	0.99992	0.99991	1	21591	0	0.36316	8.3143e-05	0.00043665	0.042278	226	6	0.36316
KIAA0226	6	0.96799	0.96802	1	20284	0	0.54037	8.3305e-05	0.0004371	0.042278	227	5	0.54037
OR7C2	6	0.99261	0.99267	1	21139	0	0.66391	8.8045e-05	0.00046909	0.044971	228	5	0.66391
TRIP10	6	0.14042	0.28037	1	5519	1	0.53263	8.9332e-05	0.00047869	0.045688	229	4	0.53263
CYB561D2	6	0.98325	0.98342	1	20768	0	0.44075	9.0635e-05	0.00048737	0.046313	230	5	0.44075
KLHL15	6	0.9996	0.99959	1	21539	0	0.70813	9.1333e-05	0.00049011	0.04637	231	6	0.70813
FLJ22184	6	0.55778	0.66339	1	12856	1	0.64411	9.2344e-05	0.0004988	0.046955	232	4	0.64411
FSIP2	6	0.89094	0.89099	1	18177	0	0.67093	9.2685e-05	0.00050062	0.046955	233	4	0.67093
NFE2L3	6	0.85494	0.85482	1	17298	0	0.5347	9.3427e-05	0.00050428	0.047094	234	4	0.5347
ALKBH7	6	0.99976	0.99976	1	21563	0	0.41669	9.4608e-05	0.00050885	0.047114	235	6	0.41669
PEX10	6	0.99842	0.99841	1	21443	0	0.59775	9.6392e-05	0.00051753	0.047714	236	5	0.59775
NANOG	6	0.22128	0.38385	1	7358	2	-0.10868	9.7223e-05	0.0005221	0.047932	237	2	-0.10868
SAMD10	6	0.84859	0.84852	1	17165	0	0.40519	9.902e-05	0.00053124	0.048361	238	5	0.40519
C3orf84	6	0.99827	0.99827	1	21435	0	0.38172	0.00010044	0.00054221	0.049153	239	5	0.38172
SCAMP4	6	0.99914	0.99913	1	21502	0	0.5002	0.00010126	0.00054769	0.049443	240	5	0.5002
HYAL2	6	0.99269	0.99275	1	21142	0	0.56679	0.00010184	0.00055135	0.049525	241	5	0.56679
OR7A17	6	0.99731	0.99733	1	21379	0	0.68458	0.00010266	0.00055501	0.049525	242	5	0.68458
TEX264	6	0.86659	0.86656	1	17569	0	0.5719	0.00010273	0.00055546	0.049525	243	3	0.5719
PSPN	6	0.9999	0.99989	1	21586	0	0.32991	0.00010388	0.0005614	0.04985	244	6	0.32991
ALCAM	6	0.82653	0.82699	1	16675	1	0.4954	0.00010757	0.00058608	0.051698	245	4	0.4954
DAND5	6	0.99623	0.99626	1	21315	0	0.57419	0.00010798	0.00058699	0.051698	246	4	0.57419
GSTO2	6	0.72915	0.7523	1	14978	1	1.0587	0.00010833	0.00059019	0.05177	247	4	1.0587
MVB12A	6	0.73309	0.75489	1	15022	1	0.56481	0.0001114	0.00060664	0.052904	248	5	0.56481
NAPRT1	6	0.99541	0.99546	1	21268	0	0.52207	0.00011225	0.00061213	0.052904	249	5	0.52207
ZNF699	6	0.99989	0.99989	1	21585	0	0.39516	0.00011233	0.00061259	0.052904	250	6	0.39516
RBM12	6	0.056642	0.146	0.949285	3313	2	0.28772	0.00011262	0.0006135	0.052904	251	3	0.28772
IL27RA	6	0.98154	0.98172	1	20706	0	0.7577	0.00011307	0.00061533	0.052904	252	5	0.7577
PEX11G	6	0.99536	0.99541	1	21265	0	0.44764	0.00011776	0.00064412	0.05516	253	5	0.44764
PSG4	6	0.99505	0.99507	1	21252	0	0.62109	0.00011828	0.00064869	0.055182	254	5	0.62109
MLEC	6	0.90805	0.90814	1	18576	0	0.32363	0.00011975	0.00065326	0.055182	255	4	0.32363
PARP3	6	0.99982	0.99981	1	21570	0	0.47572	0.00012063	0.00065783	0.055182	256	6	0.47572
LOC391322	6	0.77282	0.78253	1	15647	1	0.55998	0.00012074	0.00065828	0.055182	257	5	0.55998
PGLS	6	0.99933	0.99933	1	21520	0	0.66945	0.00012125	0.00065965	0.055182	258	5	0.66945
CRTC1	6	0.99061	0.99066	1	21043	0	0.61287	0.00012139	0.00065965	0.055182	259	4	0.61287
SPATA19	6	0.99987	0.99987	1	21584	0	0.45208	0.00012629	0.00068022	0.056683	260	6	0.45208
POC1A	6	0.99987	0.99987	1	21582	0	0.29268	0.0001275	0.0006889	0.057187	261	6	0.29268
ASF1B	6	0.9908	0.99084	1	21051	0	0.61798	0.00013041	0.00070581	0.058367	262	4	0.61798
SWSAP1	6	0.99273	0.99279	1	21144	0	0.67852	0.0001321	0.00071632	0.059011	263	4	0.67852
C19orf82	6	0.9988	0.99878	1	21468	0	0.49685	0.00013455	0.00073003	0.059686	264	5	0.49685
OR4D5	6	0.94061	0.9407	1	19507	0	0.20646	0.00013677	0.00074237	0.060467	265	3	0.20646
GIMAP8	6	0.44298	0.58619	1	11239	2	0.4186	0.00014042	0.00076019	0.061687	266	3	0.4186
MYLK2	6	0.99986	0.99985	1	21581	0	0.29916	0.00014107	0.00076522	0.061863	267	6	0.29916
SFMBT1	6	0.99986	0.99985	1	21580	0	0.4173	0.00014203	0.00077207	0.062185	268	6	0.4173
hsa-mir-181c	8	0.42045	0.60731	1	10825	2	0.49589	0.00014295	0.00092288	0.071915	269	6	0.49589
CNOT4	6	0.88889	0.8889	1	18125	0	0.601	0.00014311	0.0007787	0.062486	270	5	0.601
ILVBL	6	0.34461	0.49469	1	9395	1	0.64752	0.00014389	0.00078395	0.062676	271	4	0.64752
HIST1H4L	6	0.97218	0.97225	1	20414	0	0.19023	0.00014679	0.00079995	0.063719	272	3	0.19023
MKNK2	6	0.99985	0.99984	1	21577	0	0.46285	0.00015319	0.00083514	0.066181	273	6	0.46285
FFAR1	6	0.89658	0.89666	1	18315	0	0.39413	0.00015371	0.00083696	0.066181	274	5	0.39413
BEST2	6	0.99351	0.99356	1	21176	0	0.55604	0.00015653	0.00085707	0.067525	275	5	0.55604
HNRNPH1	6	0.94621	0.94623	1	19660	0	0.18294	0.00016944	0.00092151	0.071915	276	3	0.18294
hsa-mir-578	8	0.22166	0.41062	1	7363	3	0.25058	0.00016995	0.0010783	0.08045	277	4	0.25058
DENND1C	6	0.34443	0.49453	1	9390	1	0.54211	0.00017018	0.00092608	0.071915	278	4	0.54211
hsa-mir-640	8	0.9661	0.96611	1	20210	0	0.57902	0.00017224	0.0010885	0.080768	279	5	0.57902
EMR2	6	0.98726	0.98735	1	20915	0	0.41248	0.00017332	0.00094573	0.073179	280	5	0.41248
TCEANC2	6	0.99982	0.99982	1	21573	0	0.46138	0.00017637	0.00096492	0.074327	281	6	0.46138
hsa-mir-5589	8	0.99816	0.99822	1	21426	0	0.68922	0.00017658	0.0011139	0.081809	282	6	0.68922
OR4F6	6	0.99982	0.99981	1	21572	0	0.26419	0.00017677	0.00096995	0.074327	283	6	0.26419
GPRIN1	6	0.99982	0.99981	1	21571	0	0.36535	0.00017691	0.00097086	0.074327	284	6	0.36535
NFIX	6	0.95673	0.95672	1	19937	0	0.20925	0.0001838	0.0010179	0.077657	285	3	0.20925
AP1M2	6	0.82618	0.82665	1	16668	1	0.11837	0.00018461	0.001023	0.077766	286	2	0.11837
USE1	6	0.48649	0.62765	1	12030	1	0.36658	0.00018543	0.0010275	0.07784	287	5	0.36658
TSSK6	6	0.97499	0.97512	1	20493	0	0.47022	0.0001866	0.0010339	0.078052	288	4	0.47022
PLVAP	6	0.83557	0.83559	1	16874	1	0.54201	0.00019278	0.0010604	0.079499	289	4	0.54201
MFSD12	6	0.99971	0.99971	1	21558	0	0.56208	0.00019287	0.0010604	0.079499	290	6	0.56208
FAM153B	4	0.9998	0.99981	1	21568	0	0.44153	0.00019545	0.00073003	0.059686	291	4	0.44153
ABHD8	6	0.994	0.99404	1	21199	0	0.59045	0.0002017	0.001097	0.080976	292	5	0.59045
CREB3L3	6	0.98193	0.98213	1	20718	0	0.43516	0.00020212	0.0010988	0.080976	293	5	0.43516
hsa-mir-651	8	0.54809	0.69603	1	12767	2	-0.21235	0.00020529	0.0012958	0.09115	294	3	-0.21235
DUS3L	6	0.9887	0.98879	1	20967	0	0.46337	0.00020813	0.0011317	0.082837	295	5	0.46337
VCP	6	0.021878	0.067599	0.771076	1882	2	-0.041291	0.00020902	0.0011372	0.082958	296	2	-0.041291
ATP4B	6	0.78593	0.79252	1	15878	1	0.47993	0.00021514	0.0011696	0.085039	297	3	0.47993
CCDC28B	6	0.64516	0.70419	1	13832	1	-0.074181	0.00021778	0.0011838	0.085781	298	2	-0.074181
KEAP1	6	0.96461	0.96463	1	20161	0	0.53562	0.00022589	0.001216	0.087822	299	4	0.53562
KRT36	6	0.99977	0.99976	1	21567	0	0.27583	0.00022905	0.0012286	0.088435	300	6	0.27583
ZAK	6	0.85314	0.85303	1	17252	0	0.15764	0.00023218	0.0012469	0.08932	301	3	0.15764
TUBG2	6	0.62691	0.69509	1	13609	1	0.10389	0.00023309	0.0012505	0.08932	302	2	0.10389
GXYLT2	6	0.99977	0.99976	1	21566	0	0.37467	0.00023359	0.0012542	0.08932	303	6	0.37467
TNFRSF1A	6	0.9293	0.92943	1	19173	0	0.42077	0.00023401	0.0012574	0.08932	304	3	0.42077
SESN3	6	0.40539	0.55076	1	10519	2	0.10151	0.00023493	0.0012624	0.089384	305	3	0.10151
NPPB	6	0.99976	0.99976	1	21564	0	0.41004	0.00023663	0.0012693	0.089577	306	6	0.41004
SOX7	6	0.76384	0.77583	1	15507	1	0.25842	0.00024421	0.0013099	0.091849	307	3	0.25842
KRT83	6	0.92316	0.92325	1	18995	0	0.45668	0.00024869	0.0013383	0.093327	308	4	0.45668
PPM1M	6	0.86776	0.86772	1	17601	0	0.46829	0.00024897	0.0013396	0.093327	309	5	0.46829
ZNF414	6	0.95149	0.95156	1	19792	0	0.42034	0.00025045	0.0013497	0.09349	310	4	0.42034
GPR157	6	0.89726	0.89734	1	18325	0	0.42503	0.00025082	0.0013506	0.09349	311	5	0.42503
hsa-mir-1257	8	0.92223	0.92229	1	18966	0	0.38743	0.00025139	0.0015668	0.104127	312	6	0.38743
PADI4	6	0.99974	0.99974	1	21561	0	0.36345	0.00025709	0.0013789	0.095034	313	6	0.36345
GRIN2D	6	0.81351	0.81511	1	16393	1	0.021062	0.0002575	0.0013817	0.095034	314	2	0.021062
GRK4	6	0.8738	0.8738	1	17751	0	1.1915	0.00026374	0.0014196	0.097334	315	4	1.1915
AGER	6	0.83018	0.8304	1	16755	1	0.50591	0.00026561	0.0014306	0.097776	316	4	0.50591
SAMD1	6	0.22267	0.3851	1	7375	2	0.29833	0.00026818	0.0014425	0.098278	317	4	0.29833
RERE	6	0.62184	0.69265	1	13541	1	0.29888	0.00027075	0.0014553	0.09853	318	3	0.29888
NRN1L	6	0.2211	0.3837	1	7356	1	0.61428	0.00027209	0.0014639	0.098809	319	4	0.61428
LYL1	6	0.99869	0.99867	1	21457	0	0.44107	0.00027316	0.0014722	0.099056	320	5	0.44107
ATP13A1	6	0.99972	0.99972	1	21560	0	0.49444	0.00027761	0.0014996	0.100589	321	6	0.49444
hsa-mir-6887	8	0.911	0.91112	1	18653	1	0.35382	0.00027829	0.0017189	0.110419	322	6	0.35382
MAP1S	6	0.63824	0.70071	1	13735	1	0.25427	0.00028715	0.0015503	0.10367	323	3	0.25427
GLRA4	6	0.91667	0.91676	1	18825	0	0.52932	0.00028918	0.0015585	0.103899	324	4	0.52932
LRRC8E	6	0.99971	0.99971	1	21559	0	0.33954	0.00029143	0.0015727	0.104203	325	6	0.33954
CERS4	6	0.9997	0.9997	1	21557	0	0.55368	0.00029644	0.0015965	0.105455	326	6	0.55368
LIN28A	6	0.9997	0.9997	1	21555	0	0.33769	0.00030168	0.0016211	0.106759	327	6	0.33769
GJA1	6	0.99021	0.99027	1	21024	0	0.50738	0.00030497	0.0016381	0.107546	328	5	0.50738
OR8B2	6	0.99969	0.99969	1	21554	0	0.23058	0.00030669	0.0016504	0.108028	329	6	0.23058
PRSS57	6	0.99969	0.99969	1	21553	0	0.32499	0.00030894	0.0016627	0.108508	330	6	0.32499
PRTN3	6	0.70878	0.73966	1	14684	1	0.56965	0.00031153	0.0016755	0.109015	331	5	0.56965
TMEM178A	6	0.99906	0.99905	1	21488	0	0.51351	0.00031447	0.001686	0.109102	332	5	0.51351
FCHO1	6	0.66254	0.71334	1	14071	1	0.48599	0.00031507	0.0016874	0.109102	333	4	0.48599
JAK3	6	0.98855	0.98864	1	20957	0	0.6037	0.00031591	0.001692	0.109102	334	4	0.6037
SUSD5	6	0.99945	0.99944	1	21527	0	0.52392	0.0003218	0.0017226	0.110419	335	5	0.52392
BPY2	6	0.99968	0.99967	1	21551	0	0.3293	0.00032358	0.0017317	0.110678	336	6	0.3293
hsa-mir-3621	8	0.31239	0.51589	1	8820	3	0.12022	0.00032362	0.0019739	0.117656	337	4	0.12022
MRI1	6	0.39154	0.53795	1	10287	2	0.44383	0.00032481	0.001739	0.110818	338	4	0.44383
ZNF266	6	0.36929	0.51726	1	9861	2	0.42289	0.00032657	0.001745	0.110871	339	4	0.42289
DIP2C	6	0.97004	0.97006	1	20351	0	0.15933	0.00032808	0.0017544	0.11114	340	3	0.15933
STXBP2	6	0.99328	0.99334	1	21161	0	0.52329	0.0003331	0.0017756	0.11212	341	5	0.52329
VPS39	6	0.19764	0.36334	1	6986	2	0.59551	0.00033352	0.0017802	0.11212	342	4	0.59551
XAGE1A	6	0.9174	0.91749	1	18845	0	0.28254	0.00034002	0.0018131	0.113804	343	5	0.28254
hsa-mir-574	8	0.96873	0.96865	1	20311	0	0.37254	0.00034059	0.0020599	0.121604	344	6	0.37254
OR10H1	6	0.99885	0.99883	1	21470	0	0.4785	0.00034199	0.0018204	0.113804	345	5	0.4785
GRAMD1A	6	0.4963	0.63715	1	12226	2	0.46835	0.00034265	0.0018227	0.113804	346	4	0.46835
CHST7	6	0.99626	0.99629	1	21319	0	0.32894	0.00034573	0.0018396	0.11453	347	5	0.32894
TNFAIP8L1	6	0.86186	0.86182	1	17457	0	0.355	0.00034944	0.001856	0.11486	348	5	0.355
IRS4	6	0.046857	0.12938	0.912972	3035	2	0.7158	0.00035016	0.0018622	0.11486	349	4	0.7158
TMCO4	6	0.99965	0.99965	1	21549	0	0.26971	0.00035028	0.0018638	0.11486	350	6	0.26971
hsa-mir-4748	8	0.75064	0.81644	1	15296	1	0.38831	0.00035049	0.0021211	0.123869	351	5	0.38831
KRTAP13-2	6	0.96735	0.9674	1	20262	0	0.50145	0.00035075	0.0018661	0.11486	352	4	0.50145
TMIGD2	6	0.99964	0.99964	1	21548	0	0.50776	0.00035555	0.0018889	0.115609	353	6	0.50776
ZBTB7A	6	0.99964	0.99964	1	21547	0	0.34178	0.00035555	0.0018889	0.115609	354	6	0.34178
DUSP7	6	0.98744	0.98752	1	20922	0	0.38502	0.00035675	0.0018944	0.115618	355	3	0.38502
TSPYL2	6	0.99836	0.99836	1	21440	0	0.47807	0.0003612	0.0019186	0.115635	356	5	0.47807
FAM198A	6	0.99964	0.99964	1	21546	0	0.3322	0.00036165	0.0019196	0.115635	357	6	0.3322
ICAM5	6	0.99964	0.99963	1	21545	0	0.54874	0.00036231	0.0019214	0.115635	358	6	0.54874
PRICKLE2	6	0.99606	0.99609	1	21306	0	0.42376	0.0003671	0.0019424	0.116577	359	5	0.42376
DPP7	6	0.99963	0.99963	1	21544	0	0.34331	0.00037136	0.0019707	0.117656	360	6	0.34331
CTBP1	6	0.99709	0.99714	1	21366	0	0.41542	0.00037217	0.0019767	0.117656	361	5	0.41542
NFIC	6	0.99962	0.99962	1	21543	0	0.33549	0.00037666	0.0019986	0.118636	362	6	0.33549
WBP2	6	0.31615	0.46879	1	8888	1	0.053361	0.00038449	0.0020434	0.120963	363	2	0.053361
BRD3	6	0.99961	0.9996	1	21541	0	0.2345	0.00039351	0.00209	0.122786	364	6	0.2345
ACTR6	6	0.0065776	0.025675	0.521342	1062	2	0.63257	0.00039502	0.002096	0.122786	365	4	0.63257
GDF15	6	0.9952	0.99524	1	21259	0	0.46034	0.00039551	0.0020969	0.122786	366	4	0.46034
CIRBP	6	0.9996	0.99959	1	21540	0	0.47065	0.00040236	0.0021284	0.123962	367	6	0.47065
PJA1	6	0.85119	0.8511	1	17216	0	0.36127	0.00041405	0.002196	0.127036	368	5	0.36127
RGL3	6	0.98453	0.98467	1	20813	0	0.39666	0.00041478	0.0021988	0.127036	369	5	0.39666
RETN	6	0.99885	0.99883	1	21472	0	0.59929	0.00041492	0.0021988	0.127036	370	5	0.59929
CARM1	6	0.99632	0.99635	1	21325	0	0.45477	0.00041736	0.0022134	0.127541	371	5	0.45477
IER2	6	0.84179	0.84173	1	17024	0	0.53421	0.00042045	0.0022289	0.128096	372	5	0.53421
ARMCX2	6	0.4851	0.6263	1	12005	1	0.45221	0.00042578	0.0022532	0.129013	373	5	0.45221
hsa-mir-892a	8	0.99991	0.99992	1	21589	0	0.32988	0.00042617	0.0025255	0.139612	374	7	0.32988
LRFN2	6	0.75341	0.76852	1	15343	1	0.14937	0.00042659	0.0022568	0.129013	375	2	0.14937
ZNF493	6	0.63477	0.69897	1	13693	1	0.58955	0.00043034	0.0022723	0.12956	376	4	0.58955
TMEM251	6	0.64742	0.70537	1	13859	1	-0.057129	0.00043527	0.0022998	0.13054	377	3	-0.057129
PRDX2	6	0.99886	0.99884	1	21473	0	0.77635	0.00043569	0.0023016	0.13054	378	5	0.77635
CELF2	6	0.88329	0.8833	1	17975	0	0.63406	0.00044522	0.0023496	0.132914	379	4	0.63406
ZNF560	6	0.9711	0.97117	1	20385	0	0.53424	0.00044751	0.002361	0.133212	380	4	0.53424
KIRREL2	6	0.92282	0.92291	1	18983	0	0.3488	0.00044909	0.0023683	0.133278	381	5	0.3488
NonTargetingControlGuideForHuman_0705	2	0.99955	0.99954	1	21538	0	0.72444	0.00044942	0.00088495	0.069468	382	2	0.72444
hsa-mir-532	8	0.95512	0.95515	1	19894	0	0.33723	0.00044974	0.0026594	0.144408	383	6	0.33723
CRISP2	6	0.65764	0.7107	1	14006	1	0.26205	0.0004538	0.0023953	0.134446	384	3	0.26205
CC2D1A	6	0.62677	0.69501	1	13602	1	0.41322	0.00045927	0.0024204	0.135505	385	5	0.41322
GUCY2F	6	0.33623	0.48701	1	9251	1	0.056564	0.00046569	0.0024542	0.137045	386	2	0.056564
CDHR4	6	0.99952	0.99952	1	21536	0	0.3237	0.0004776	0.0025077	0.139612	387	6	0.3237
RFXANK	6	0.99952	0.99952	1	21535	0	0.47548	0.00048114	0.002526	0.139612	388	6	0.47548
UPK1B	6	0.97366	0.97375	1	20457	0	0.61789	0.0004839	0.0025415	0.140113	389	4	0.61789
C2orf72	6	0.99951	0.99951	1	21534	0	0.28518	0.00048792	0.002563	0.140938	390	6	0.28518
TGFB1	6	0.32011	0.4724	1	8960	1	0.38322	0.00048937	0.0025714	0.141045	391	5	0.38322
ZMYND10	6	0.99114	0.99119	1	21072	0	0.46395	0.00049913	0.0026242	0.143577	392	5	0.46395
IQCF2	6	0.7919	0.79723	1	15980	1	0.63533	0.00050411	0.0026494	0.144408	393	5	0.63533
MOB3A	6	0.9995	0.99949	1	21533	0	0.22525	0.00050447	0.0026544	0.144408	394	6	0.22525
OR10H4	6	0.16927	0.32455	1	6277	2	0.49789	0.00051195	0.0026941	0.145928	395	4	0.49789
NFXL1	6	0.99948	0.99948	1	21532	0	0.2324	0.00051638	0.0027115	0.146242	396	6	0.2324
HEMK1	6	0.99948	0.99948	1	21531	0	0.48483	0.00051715	0.0027147	0.146242	397	6	0.48483
JAM2	6	0.99948	0.99948	1	21530	0	0.40049	0.00051865	0.0027202	0.146242	398	6	0.40049
WFDC6	4	0.76446	0.76406	1	15517	0	0.59511	0.00052275	0.0019109	0.115635	399	2	0.59511
SOX14	6	0.47021	0.61197	1	11716	1	0.59382	0.00052701	0.0027577	0.14789	400	4	0.59382
SPRED3	6	0.98909	0.98916	1	20978	0	0.56567	0.00052852	0.0027663	0.147989	401	5	0.56567
RPAP1	6	0.95407	0.95412	1	19860	0	0.34411	0.00053782	0.0028102	0.149966	402	4	0.34411
P2RY1	6	0.78635	0.79285	1	15885	1	0.090067	0.0005392	0.0028184	0.150035	403	2	0.090067
PCDHA4	2	0.99946	0.99945	1	21528	0	1.0905	0.00054345	0.0010805	0.08045	404	2	1.0905
PPP1R21	6	0.95213	0.9522	1	19811	0	0.41333	0.00054544	0.0028587	0.151803	405	4	0.41333
MPND	6	0.9318	0.93194	1	19260	0	0.48375	0.00055884	0.0029231	0.154845	406	4	0.48375
CASP9	6	0.85002	0.84996	1	17194	0	0.45601	0.00056198	0.0029341	0.154863	407	5	0.45601
FOSB	6	0.92936	0.9295	1	19174	0	0.51767	0.00056266	0.0029377	0.154863	408	4	0.51767
hsa-mir-6792	8	0.87094	0.87837	1	17670	1	0.33067	0.00056421	0.003317	0.167912	409	6	0.33067
GPX1	6	0.89901	0.89911	1	18366	0	0.63514	0.00057685	0.0030019	0.157863	410	4	0.63514
IL17RD	6	0.89276	0.89286	1	18218	0	0.443	0.0005817	0.0030245	0.158668	411	3	0.443
DOT1L	6	0.49217	0.63313	1	12145	2	0.53514	0.00058445	0.0030337	0.158763	412	4	0.53514
MED7	6	0.39845	0.54434	1	10399	1	0.39418	0.00058585	0.0030442	0.158929	413	4	0.39418
hsa-mir-222	8	0.99801	0.99807	1	21413	0	0.46985	0.00059853	0.0035048	0.172974	414	7	0.46985
hsa-mir-4751	8	0.87094	0.87837	1	17671	1	0.40259	0.00060001	0.0035153	0.173099	415	5	0.40259
hsa-mir-4700	8	0.93208	0.93216	1	19269	0	0.30471	0.00061355	0.0035857	0.176164	416	5	0.30471
DDX39A	6	0.45411	0.59672	1	11439	1	0.54855	0.000618	0.0031795	0.16506	417	4	0.54855
GZMM	6	0.99006	0.99013	1	21015	0	0.42326	0.00061954	0.0031845	0.16506	418	4	0.42326
TUBB4A	6	0.99916	0.99916	1	21504	0	0.40938	0.00061955	0.0031845	0.16506	419	5	0.40938
DYRK1A	6	0.99911	0.99911	1	21497	0	0.51648	0.00062524	0.0032009	0.165517	420	5	0.51648
SPNS1	6	0.97189	0.97197	1	20407	0	0.37676	0.00062701	0.0032096	0.16557	421	5	0.37676
SEPN1	6	0.93755	0.93768	1	19426	0	0.41001	0.00063019	0.0032201	0.165718	422	5	0.41001
MLST8	6	0.7472	0.76428	1	15232	1	0.35657	0.0006344	0.0032357	0.165824	423	5	0.35657
CTSB	6	0.80793	0.81031	1	16290	1	0.35193	0.00063534	0.0032375	0.165824	424	5	0.35193
CLIC6	6	0.95192	0.95198	1	19806	0	0.52313	0.00063765	0.0032471	0.165923	425	4	0.52313
CXCL2	6	0.99805	0.99805	1	21416	0	0.53551	0.0006409	0.0032622	0.166302	426	5	0.53551
RASSF1	6	0.96824	0.96826	1	20294	0	0.46821	0.00064714	0.0032832	0.16698	427	4	0.46821
hsa-mir-4638	8	0.060056	0.16581	0.984311	3412	3	-0.057013	0.00065346	0.0038147	0.180455	428	3	-0.057013
LRG1	6	0.86475	0.86472	1	17533	0	0.49558	0.00065404	0.0033161	0.167912	429	5	0.49558
PKNOX2	6	0.97303	0.9731	1	20437	0	0.45764	0.00065709	0.003328	0.168074	430	4	0.45764
IL17RC	6	0.96073	0.96072	1	20043	0	0.41495	0.00066645	0.0033682	0.16971	431	5	0.41495
IFNLR1	6	0.71322	0.74239	1	14747	1	0.31614	0.00066804	0.0033773	0.169776	432	5	0.31614
PLD4	6	0.99807	0.99807	1	21418	0	0.25475	0.00067553	0.0034084	0.170941	433	5	0.25475
LACTB	6	0.88693	0.88693	1	18068	0	0.12759	0.00067707	0.0034175	0.171004	434	2	0.12759
TCAIM	6	0.99872	0.9987	1	21460	0	0.51082	0.00068371	0.0034404	0.171485	435	5	0.51082
ANO8	6	0.96695	0.96697	1	20244	0	0.49618	0.00068527	0.0034509	0.171485	436	5	0.49618
NXPH3	6	0.92416	0.92427	1	19029	0	0.4536	0.00068821	0.0034614	0.171613	437	5	0.4536
HPCAL1	6	0.51198	0.64455	1	12404	1	0.43717	0.00069671	0.0035035	0.172974	438	5	0.43717
hsa-mir-4684	8	0.99993	0.99994	1	21595	0	0.26856	0.00071446	0.0041455	0.192327	439	7	0.26856
C3orf27	6	0.18638	0.35013	1	6747	3	-0.19147	0.00071952	0.0036072	0.176818	440	2	-0.19147
GNA15	6	0.97407	0.97417	1	20469	0	0.58634	0.00072285	0.0036223	0.177156	441	5	0.58634
ALDH1A2	6	0.52751	0.65081	1	12548	1	0.32594	0.00073073	0.0036506	0.178096	442	4	0.32594
MEF2BNB-MEF2B	2	0.99927	0.99927	1	21511	0	1.0943	0.00073371	0.001447	0.098281	443	2	1.0943
HSD17B13	6	0.92195	0.92203	1	18960	0	0.65358	0.0007354	0.0036716	0.178096	444	4	0.65358
DNAL4	6	0.9958	0.99585	1	21290	0	0.43639	0.00073556	0.003673	0.178096	445	4	0.43639
FBXO22	6	0.99085	0.99088	1	21055	0	0.50135	0.00073589	0.0036744	0.178096	446	4	0.50135
C3orf67	6	0.94859	0.94863	1	19723	0	0.37234	0.00074035	0.0036931	0.178605	447	5	0.37234
R3HDM1	6	0.87494	0.87494	1	17780	0	0.35587	0.00074985	0.003732	0.17923	448	5	0.35587
PRNP	6	0.39411	0.54036	1	10327	2	0.63517	0.00075027	0.0037351	0.17923	449	4	0.63517
LIMK1	6	0.97832	0.97847	1	20602	0	0.47995	0.00075196	0.0037393	0.17923	450	5	0.47995
BABAM1	6	0.88725	0.88725	1	18079	0	0.18515	0.00075504	0.0037493	0.17923	451	3	0.18515
hsa-let-7g	8	0.99864	0.99866	1	21454	0	0.37831	0.00075687	0.0043845	0.19834	452	6	0.37831
KHSRP	6	0.93081	0.93092	1	19221	0	0.43052	0.00075831	0.0037603	0.17923	453	3	0.43052
DNAJB1	6	0.94439	0.94444	1	19608	0	0.52417	0.00075912	0.0037639	0.17923	454	5	0.52417
MCOLN1	6	0.70412	0.7369	1	14619	1	0.45595	0.0007613	0.0037735	0.179293	455	5	0.45595
ZNF98	6	0.85608	0.85602	1	17328	0	0.17755	0.00076652	0.0037996	0.180135	456	3	0.17755
TNFSF14	6	0.99829	0.99829	1	21436	0	0.41168	0.00079801	0.0039317	0.185584	457	5	0.41168
ZNF333	6	0.75637	0.77055	1	15388	1	0.24022	0.00080483	0.003955	0.186279	458	3	0.24022
VPS8	6	0.98916	0.98922	1	20979	0	0.47715	0.00081742	0.0040125	0.188151	459	5	0.47715
PTGER1	6	0.38823	0.53489	1	10226	2	0.43978	0.00082015	0.0040208	0.188151	460	3	0.43978
MUC15	6	0.97906	0.97922	1	20624	0	0.77098	0.00082477	0.0040432	0.188791	461	4	0.77098
CCDC51	6	0.62816	0.69569	1	13624	1	0.31401	0.00083579	0.0040879	0.190472	462	4	0.31401
TUSC2	6	0.96473	0.96475	1	20165	0	0.54797	0.00084325	0.004125	0.191784	463	4	0.54797
ZGLP1	6	0.98004	0.98022	1	20657	0	0.30797	0.00085552	0.0041812	0.193566	464	3	0.30797
GPR137B	6	0.99407	0.99411	1	21202	0	0.45352	0.00085874	0.0041985	0.193956	465	4	0.45352
EVC	6	0.9851	0.98524	1	20836	0	0.44774	0.00086781	0.0042314	0.19506	466	3	0.44774
LOC100131094	6	0.18849	0.35323	1	6799	1	0.49848	0.00087356	0.0042552	0.195739	467	5	0.49848
RFTN1	6	0.77472	0.78391	1	15682	1	0.36638	0.00088242	0.0042922	0.196691	468	3	0.36638
S1PR4	6	0.5584	0.66364	1	12862	1	0.48896	0.00088331	0.004294	0.196691	469	4	0.48896
MAP2K4	6	0.99708	0.99713	1	21365	0	0.34132	0.00088908	0.0043237	0.197633	470	4	0.34132
ADAMTS10	6	0.99808	0.99808	1	21419	0	0.36466	0.00089491	0.0043457	0.198113	471	5	0.36466
ZNF100	6	0.95807	0.95803	1	19964	0	0.42972	0.00089659	0.0043525	0.198113	472	4	0.42972
ZNF430	6	0.95285	0.95291	1	19832	0	0.57618	0.00090481	0.0043804	0.19834	473	4	0.57618
SBSN	6	0.91702	0.91712	1	18829	0	0.38652	0.0009057	0.004385	0.19834	474	4	0.38652
NEK4	6	0.98858	0.98867	1	20961	0	0.44393	0.00091491	0.0044254	0.199752	475	5	0.44393
OPHN1	6	0.67085	0.71788	1	14173	1	0.33298	0.00091804	0.0044352	0.19978	476	3	0.33298
ABHD6	6	0.89658	0.89666	1	18314	0	0.40621	0.0009269	0.0044668	0.200526	477	5	0.40621
CITED2	6	0.61667	0.69014	1	13484	1	0.30143	0.00092926	0.0044741	0.200526	478	5	0.30143
ZNF75D	6	0.98962	0.9897	1	20998	0	0.43767	0.00093092	0.0044796	0.200526	479	4	0.43767
CAMKV	6	0.99875	0.99873	1	21462	0	0.41052	0.00093595	0.0045029	0.201153	480	5	0.41052
PLIN5	6	0.99548	0.99554	1	21274	0	0.40357	0.00095236	0.0045646	0.20349	481	5	0.40357
FAM149A	6	0.21877	0.38168	1	7310	2	0.30542	0.00095985	0.0045947	0.204414	482	3	0.30542
FAM120C	6	0.96523	0.96523	1	20182	0	0.48486	0.00096506	0.0046144	0.204867	483	4	0.48486
hsa-mir-603	8	0.96884	0.96875	1	20315	0	0.095547	0.0009857	0.0056156	0.232635	484	3	0.095547
NR2F6	6	0.050547	0.13566	0.929489	3137	3	-0.39553	0.00099226	0.0047172	0.209004	485	2	-0.39553
NonTargetingControlGuideForHuman_0575	2	0.99901	0.999	1	21486	0	0.68553	0.00099274	0.0019186	0.115635	486	2	0.68553
CERS1	6	0.99061	0.99066	1	21044	0	0.44248	0.0010044	0.0047716	0.210982	487	4	0.44248
C3orf38	6	0.97241	0.97248	1	20420	0	0.32238	0.0010155	0.0048159	0.21232	488	5	0.32238
CCDC130	6	0.8401	0.84005	1	16982	1	0.41782	0.0010194	0.0048296	0.21232	489	5	0.41782
SCN1B	6	0.92287	0.92295	1	18987	0	0.44896	0.0010204	0.0048342	0.21232	490	5	0.44896
UST	6	0.11341	0.23823	1	4837	2	-0.046249	0.0010271	0.0048639	0.212841	491	2	-0.046249
SEC24B	6	0.73688	0.75736	1	15085	1	0.42782	0.0010298	0.0048726	0.212841	492	4	0.42782
C19orf57	6	0.99907	0.99907	1	21492	0	0.73423	0.0010383	0.0049123	0.214054	493	5	0.73423
CD99_X	6	0.88492	0.8849	1	18022	0	0.22288	0.0010413	0.0049201	0.214054	494	5	0.22288
BRWD3	6	0.98222	0.9824	1	20731	0	0.43511	0.0010517	0.0049567	0.215213	495	5	0.43511
SPACA5	6	0.99431	0.99434	1	21208	0	0.29738	0.0010839	0.0050965	0.220842	496	5	0.29738
LOC100506422	6	0.95823	0.95819	1	19970	0	0.25577	0.0010927	0.0051289	0.221804	497	3	0.25577
OR8G5	4	0.95071	0.95064	1	19765	0	0.58752	0.0011027	0.004002	0.188087	498	3	0.58752
FAM155B	6	0.90124	0.90132	1	18423	0	0.47755	0.0011045	0.005179	0.223175	499	4	0.47755
E2F2	6	0.83797	0.83795	1	16928	1	0.45945	0.0011064	0.0051884	0.223175	500	5	0.45945
IQCE	6	0.99315	0.99322	1	21157	0	0.40095	0.0011071	0.0051916	0.223175	501	4	0.40095
FBXW9	6	0.98931	0.98938	1	20989	0	0.34051	0.0011143	0.0052235	0.224105	502	5	0.34051
RNF185	6	0.98715	0.98723	1	20908	0	0.2941	0.0011219	0.005251	0.224837	503	5	0.2941
ANXA5	6	0.86002	0.85996	1	17414	0	0.1401	0.0011542	0.0053737	0.229637	504	2	0.1401
KLRB1	6	0.57389	0.67047	1	13015	1	0.39636	0.0011625	0.0054095	0.230703	505	4	0.39636
CELSR3	6	0.99891	0.9989	1	21479	0	0.39804	0.0011666	0.0054237	0.230703	506	4	0.39804
GBP6	6	0.5445	0.65784	1	12716	1	0.093626	0.0011683	0.0054306	0.230703	507	2	0.093626
TPGS1	6	0.99839	0.99838	1	21442	0	0.29319	0.0011737	0.0054493	0.230739	508	5	0.29319
IP6K1	6	0.82352	0.82419	1	16613	1	0.45267	0.0011753	0.0054566	0.230739	509	4	0.45267
MANBA	6	0.99851	0.99849	1	21447	0	0.3717	0.0011796	0.0054753	0.230739	510	5	0.3717
TNNC1	6	0.98644	0.98653	1	20884	0	0.54816	0.001184	0.00549	0.230739	511	4	0.54816
PHF7	6	0.79667	0.801	1	16060	1	0.51143	0.0011859	0.0054996	0.230739	512	5	0.51143
ITPKC	6	0.52727	0.6507	1	12546	1	0.35397	0.0011866	0.0055023	0.230739	513	3	0.35397
DNMT1	6	0.9148	0.91488	1	18778	0	0.59489	0.0011883	0.005506	0.230739	514	5	0.59489
CUTA	6	0.75418	0.76903	1	15355	1	0.51074	0.0011961	0.0055379	0.231586	515	5	0.51074
VWA5B2	6	0.72809	0.75162	1	14960	1	0.4303	0.001199	0.0055475	0.231586	516	4	0.4303
TSHZ2	6	0.13226	0.26772	1	5310	1	0.44272	0.0012016	0.0055603	0.231674	517	5	0.44272
CCR5	6	0.99599	0.99602	1	21301	0	0.39871	0.0012077	0.0055827	0.23216	518	5	0.39871
WIZ	6	0.8963	0.89639	1	18305	0	0.56082	0.0012165	0.0056133	0.232635	519	5	0.56082
ZNF865	6	0.95776	0.95773	1	19958	0	0.40858	0.0012327	0.0056801	0.234856	520	5	0.40858
TMIE	6	0.90942	0.90951	1	18613	0	0.50872	0.001241	0.0057143	0.235823	521	4	0.50872
BRICD5	6	0.91278	0.91291	1	18711	0	0.29234	0.0012493	0.005755	0.23705	522	5	0.29234
PRAMEF13	6	0.56382	0.66598	1	12926	1	0.36768	0.0012552	0.0057774	0.23752	523	4	0.36768
CYP4F12	6	0.6349	0.69902	1	13696	1	0.62845	0.0012657	0.0058158	0.238419	524	4	0.62845
UBASH3A	6	0.9957	0.99575	1	21284	0	0.33172	0.0012663	0.0058213	0.238419	525	5	0.33172
JRK	6	0.14424	0.28632	1	5621	2	0.34993	0.0012737	0.0058487	0.23909	526	3	0.34993
CEACAM4	6	0.97928	0.97943	1	20631	0	0.38805	0.0012777	0.0058633	0.239237	527	5	0.38805
hsa-mir-3141	8	0.053926	0.15342	0.962335	3232	3	-0.17103	0.0012841	0.0069514	0.261861	528	3	-0.17103
RHO	6	0.714	0.74287	1	14761	1	0.55515	0.0012849	0.005904	0.240443	529	4	0.55515
NonTargetingControlGuideForHuman_0402	2	0.99871	0.99869	1	21459	0	0.837	0.0012883	0.0025187	0.139612	530	2	0.837
INSL3	6	0.57349	0.67029	1	13011	1	0.44357	0.0012967	0.0059497	0.241235	531	3	0.44357
GABRG3	6	0.86591	0.86588	1	17561	0	0.12732	0.0013012	0.0059652	0.241235	532	3	0.12732
FKBP8	6	0.88876	0.88877	1	18122	0	0.39035	0.0013014	0.0059661	0.241235	533	5	0.39035
ARMC5	6	0.99373	0.99378	1	21187	0	0.40833	0.0013021	0.005968	0.241235	534	5	0.40833
GRAMD1B	6	0.77356	0.78307	1	15663	1	0.11657	0.0013098	0.0059904	0.241689	535	2	0.11657
SEMA3G	6	0.99473	0.99475	1	21230	0	0.52417	0.0013142	0.0060118	0.242105	536	4	0.52417
CLUH	6	0.68062	0.72321	1	14307	1	0.067114	0.0013442	0.0061366	0.246214	537	2	0.067114
DHDH	6	0.54891	0.65964	1	12776	1	0.41612	0.0013505	0.0061645	0.246438	538	4	0.41612
hsa-mir-3960	8	0.98176	0.98174	1	20710	0	0.37285	0.0013507	0.007248	0.268435	539	6	0.37285
GAN	6	0.98929	0.98935	1	20987	0	0.49918	0.0013507	0.0061649	0.246438	540	5	0.49918
PTPRS	6	0.99352	0.99358	1	21178	0	0.50004	0.0013566	0.0061859	0.246823	541	5	0.50004
KLRG2	6	0.82249	0.82325	1	16590	1	0.36311	0.0013613	0.0062001	0.246933	542	3	0.36311
GPR156	6	0.99876	0.99874	1	21463	0	0.23647	0.0013767	0.0062636	0.249005	543	5	0.23647
CD47	6	0.97246	0.97252	1	20423	0	0.26051	0.0014033	0.0063683	0.25224	544	3	0.26051
TNNT3	6	0.1533	0.30029	1	5876	2	0.31206	0.0014077	0.0063847	0.25243	545	3	0.31206
AKAP1	6	0.87644	0.87642	1	17816	0	0.17048	0.0014132	0.0064122	0.252699	546	3	0.17048
CORO7	6	0.68435	0.72527	1	14366	1	0.40685	0.0014153	0.0064204	0.252699	547	5	0.40685
MYOZ1	6	0.10304	0.22177	1	4552	2	0.023358	0.0014188	0.0064309	0.252699	548	2	0.023358
LOH12CR1	6	0.95051	0.95055	1	19762	0	0.34612	0.0014271	0.0064633	0.253046	549	5	0.34612
ARAP1	6	0.97738	0.97753	1	20571	0	0.28099	0.0014298	0.0064734	0.253046	550	5	0.28099
ZBED2	6	0.98892	0.98901	1	20972	0	0.4502	0.0014323	0.0064821	0.253046	551	5	0.4502
PAGE1	6	0.93389	0.93403	1	19319	0	0.42074	0.0014403	0.0065163	0.253927	552	5	0.42074
YTHDC1	6	0.99541	0.99546	1	21267	0	0.58455	0.0014493	0.0065474	0.254679	553	4	0.58455
PNPLA6	6	0.9294	0.92954	1	19177	0	0.45642	0.001465	0.0066041	0.256423	554	4	0.45642
ZC4H2	6	0.92287	0.92295	1	18986	0	0.5478	0.0014695	0.0066237	0.256726	555	5	0.5478
TMED1	6	0.94674	0.94676	1	19671	0	0.34549	0.0014768	0.0066516	0.2571	556	5	0.34549
XKR4	6	0.64114	0.70217	1	13780	1	0.53813	0.0014798	0.0066596	0.2571	557	5	0.53813
hsa-mir-4532	8	0.51635	0.67319	1	12448	2	0.39788	0.001481	0.0078471	0.282887	558	5	0.39788
ABHD14B	6	0.91063	0.91072	1	18645	0	0.32747	0.0014812	0.006669	0.2571	559	4	0.32747
KIAA1683	6	0.52063	0.64801	1	12480	1	0.22596	0.0014931	0.0067142	0.258384	560	3	0.22596
MEN1	6	0.98432	0.98446	1	20807	0	0.404	0.0015072	0.0067645	0.259041	561	4	0.404
ASPRV1	6	0.5629	0.66556	1	12916	1	0.74827	0.0015093	0.0067736	0.259041	562	4	0.74827
GPS2	6	0.992	0.99208	1	21112	0	0.38413	0.0015104	0.0067791	0.259041	563	4	0.38413
CRIPT	6	0.99823	0.99822	1	21428	0	0.2835	0.0015206	0.0068216	0.260206	564	5	0.2835
WWOX	6	0.99811	0.9981	1	21422	0	0.37851	0.0015371	0.0068847	0.261683	565	5	0.37851
ZNF490	6	0.52322	0.64906	1	12507	1	0.093404	0.001539	0.0068943	0.261683	566	2	0.093404
GATAD1	6	0.14711	0.29073	1	5702	1	0.45142	0.0015395	0.0068966	0.261683	567	5	0.45142
MED24	6	0.43291	0.57652	1	11044	2	0.45485	0.0015499	0.0069409	0.261861	568	3	0.45485
LINGO3	6	0.99839	0.99838	1	21441	0	0.49137	0.0015511	0.0069459	0.261861	569	5	0.49137
IBA57	6	0.99326	0.99332	1	21160	0	0.43641	0.0015567	0.0069651	0.261861	570	4	0.43641
ZNF320	6	0.99831	0.99831	1	21437	0	0.53229	0.0015599	0.0069738	0.261861	571	5	0.53229
KLHL8	6	0.5696	0.66855	1	12973	1	0.54289	0.0015655	0.0069971	0.262282	572	3	0.54289
SPECC1	6	0.83797	0.83795	1	16927	1	0.40951	0.0015716	0.0070273	0.262958	573	5	0.40951
CGGBP1	6	0.98819	0.98829	1	20943	0	0.38609	0.0015824	0.007072	0.264177	574	4	0.38609
PTMA	6	0.19441	0.3605	1	6926	2	0.52884	0.0015926	0.0071145	0.264267	575	4	0.52884
SOGA3	6	0.13464	0.2714	1	5363	1	0.33235	0.0015929	0.0071159	0.264267	576	3	0.33235
OXER1	6	0.91801	0.91809	1	18868	0	0.36414	0.0015947	0.0071223	0.264267	577	5	0.36414
HDAC3	6	0.97713	0.97726	1	20562	0	0.43743	0.0015951	0.0071232	0.264267	578	4	0.43743
hsa-mir-4525	8	0.50855	0.66763	1	12364	1	0.13051	0.0016207	0.0084887	0.297118	579	3	0.13051
RFX1	6	0.99852	0.9985	1	21448	0	0.39089	0.0016348	0.0072836	0.269089	580	5	0.39089
OR56B4	6	0.99698	0.99703	1	21363	0	0.27873	0.0016368	0.0072905	0.269089	581	5	0.27873
ECSIT	6	0.73748	0.75776	1	15093	1	0.2956	0.001646	0.0073353	0.270282	582	3	0.2956
COMP	6	0.99238	0.99244	1	21132	0	0.41411	0.0016504	0.0073577	0.270647	583	5	0.41411
FAM122B	6	0.94379	0.94385	1	19590	0	0.37646	0.0016562	0.0073819	0.271077	584	5	0.37646
hsa-mir-3937	8	0.83929	0.85828	1	16950	1	0.3805	0.0016608	0.0086674	0.301909	585	5	0.3805
SHC2	6	0.7704	0.78071	1	15610	1	0.41444	0.0016762	0.0074586	0.273433	586	3	0.41444
ARHGEF18	6	0.93375	0.93388	1	19314	0	0.37585	0.0016846	0.0074966	0.274359	587	4	0.37585
ASXL1	6	0.96065	0.96064	1	20041	0	0.36997	0.0017007	0.0075537	0.275984	588	4	0.36997
EHBP1	6	0.31924	0.47161	1	8944	1	-0.01013	0.0017172	0.0076168	0.276887	589	2	-0.01013
EBPL	6	0.99774	0.99777	1	21397	0	0.29808	0.0017257	0.0076437	0.277402	590	5	0.29808
CD209	6	0.89067	0.89072	1	18172	0	0.44826	0.0017437	0.0077136	0.279471	591	5	0.44826
hsa-mir-941-2	4	0.99825	0.99828	1	21432	0	0.27238	0.0017539	0.0063139	0.250544	592	4	0.27238
NonTargetingControlGuideForHuman_0108	2	0.99824	0.99822	1	21431	0	0.81928	0.0017564	0.0034459	0.171485	593	2	0.81928
HIST1H3F	6	0.039413	0.11233	0.885561	2725	2	0.15223	0.0017565	0.0077662	0.280701	594	3	0.15223
APEH	6	0.94255	0.94264	1	19554	0	0.47728	0.0017585	0.0077735	0.280701	595	5	0.47728
RBBP6	6	0.07744	0.18045	1	3854	1	0.082404	0.0017837	0.0078622	0.282959	596	2	0.082404
UBAP1	6	0.99928	0.99929	1	21518	0	0.35682	0.0017936	0.0079074	0.284116	597	5	0.35682
SETD5	6	0.9971	0.99715	1	21367	0	0.35093	0.0018119	0.0079851	0.286432	598	5	0.35093
C20orf166	6	0.20312	0.36816	1	7068	2	0.26518	0.0018306	0.0080648	0.288338	599	3	0.26518
INSR	6	0.62009	0.6918	1	13518	1	0.43026	0.0018493	0.0081373	0.290437	600	5	0.43026
WDFY1	6	0.97442	0.97453	1	20474	0	0.26341	0.0018539	0.0081569	0.290437	601	4	0.26341
NUMBL	6	0.96889	0.9689	1	20316	0	0.45269	0.001856	0.0081638	0.290437	602	4	0.45269
IL5RA	6	0.99344	0.99349	1	21168	0	0.35299	0.0018591	0.0081775	0.290448	603	5	0.35299
PRR22	6	0.98939	0.98946	1	20992	0	0.55658	0.0018692	0.0082182	0.291415	604	4	0.55658
hsa-mir-3682	8	0.46444	0.637	1	11611	2	0.20704	0.0018751	0.009627	0.320398	605	4	0.20704
PLA2G4F	6	0.088361	0.19817	1	4145	2	0.40108	0.0018762	0.0082474	0.291974	606	3	0.40108
NonTargetingControlGuideForHuman_0090	2	0.99811	0.99808	1	21423	0	0.91182	0.001888	0.0037086	0.178957	607	2	0.91182
LSR	6	0.99773	0.99776	1	21396	0	0.30161	0.0018922	0.008315	0.293888	608	5	0.30161
ZNF589	6	0.63601	0.69958	1	13705	1	0.38164	0.00191	0.0083863	0.295925	609	4	0.38164
TARSL2	6	0.43139	0.57511	1	11020	1	0.52869	0.0019152	0.0084083	0.296217	610	4	0.52869
FAM3D	6	0.94674	0.94676	1	19673	0	0.41307	0.0019234	0.0084439	0.296588	611	4	0.41307
TSPEAR	6	0.51288	0.64492	1	12413	1	0.42073	0.0019241	0.0084462	0.296588	612	5	0.42073
SIGLEC6	6	0.37184	0.51961	1	9907	1	0.44582	0.0019459	0.0085367	0.298315	613	4	0.44582
hsa-mir-4799	8	0.38243	0.5824	1	10103	2	0.094856	0.0019522	0.0099506	0.32653	614	3	0.094856
RAB33A	6	0.9763	0.97645	1	20535	0	0.29678	0.0019697	0.0086477	0.301709	615	5	0.29678
ERVW-1	6	0.97655	0.97669	1	20540	0	0.33788	0.0019857	0.0087167	0.30314	616	5	0.33788
PBX4	6	0.92182	0.92191	1	18955	0	0.55577	0.0019949	0.0087419	0.303527	617	4	0.55577
hsa-mir-1913	8	0.76661	0.82292	1	15553	1	0.39356	0.002026	0.01027	0.330119	618	4	0.39356
TMBIM4	6	0.89171	0.89179	1	18190	0	0.34792	0.0020379	0.0089096	0.308855	619	4	0.34792
PCP2	6	0.097298	0.21261	1	4384	1	0.48166	0.0020595	0.0089918	0.311209	620	5	0.48166
PCSK5	6	0.95466	0.9547	1	19880	0	0.46655	0.0020668	0.0090188	0.311236	621	4	0.46655
SUGP1	6	0.947	0.94701	1	19678	0	0.085624	0.0020698	0.0090302	0.311236	622	2	0.085624
NAV2	6	0.94708	0.94709	1	19681	0	0.56456	0.0020708	0.0090357	0.311236	623	4	0.56456
LCE1B	6	0.63188	0.69751	1	13666	1	0.23755	0.0020993	0.0091413	0.314189	624	3	0.23755
PDHB	6	0.9933	0.99336	1	21162	0	0.36035	0.0021079	0.0091732	0.314189	625	4	0.36035
EPPK1	6	0.74353	0.76175	1	15176	1	0.33651	0.0021107	0.0091856	0.314189	626	5	0.33651
FAM110C	6	0.88588	0.88585	1	18045	0	0.38883	0.0021131	0.0091956	0.314189	627	5	0.38883
GPR75	6	0.20627	0.37092	1	7112	1	0.53118	0.0021147	0.0092011	0.314189	628	4	0.53118
hsa-mir-7853	4	0.99788	0.99792	1	21406	0	0.27994	0.0021176	0.0076026	0.276837	629	4	0.27994
PEX3	6	0.96073	0.96072	1	20044	0	0.37462	0.0021338	0.0092857	0.315877	630	5	0.37462
LMBR1	6	0.98136	0.98154	1	20698	0	0.40029	0.0021366	0.0092994	0.315877	631	4	0.40029
hsa-mir-596	8	0.083329	0.21168	1	4013	1	0.54239	0.0021402	0.010785	0.340639	632	5	0.54239
TMEM140	6	0.47545	0.61697	1	11808	1	0.29596	0.0021477	0.00934	0.316684	633	4	0.29596
MID1	6	0.91544	0.91553	1	18791	0	0.46058	0.0021697	0.0094278	0.318298	634	4	0.46058
NXPE3	6	0.9289	0.92902	1	19158	0	0.45983	0.0021712	0.0094337	0.318298	635	5	0.45983
MBD3L1	6	0.93129	0.93141	1	19246	0	0.32201	0.0021807	0.0094721	0.318298	636	3	0.32201
FAM131C	6	0.49878	0.6395	1	12273	1	0.41355	0.0021824	0.0094749	0.318298	637	5	0.41355
SPATS2	6	0.68423	0.72521	1	14365	1	0.78076	0.0021832	0.0094758	0.318298	638	4	0.78076
FSTL3	6	0.99888	0.99887	1	21475	0	0.45723	0.0021939	0.0095206	0.319307	639	4	0.45723
KRTAP5-2	6	0.99054	0.99058	1	21038	0	0.37159	0.0021998	0.0095489	0.319376	640	5	0.37159
C19orf35	6	0.95095	0.951	1	19773	0	0.42173	0.002201	0.0095521	0.319376	641	5	0.42173
hsa-mir-6774	8	0.99982	0.99983	1	21569	0	0.28874	0.0022012	0.01106	0.344109	642	6	0.28874
RBMXL2	6	0.73638	0.75705	1	15076	1	0.34981	0.0022104	0.0095854	0.319997	643	5	0.34981
hsa-mir-4695	8	0.26737	0.46414	1	8092	1	0.31735	0.0022123	0.011105	0.344109	644	4	0.31735
PALM2	6	0.63554	0.69934	1	13701	1	0.27204	0.0022156	0.0096069	0.320221	645	5	0.27204
SMPX	6	0.15532	0.30335	1	5928	1	0.11878	0.002233	0.0096778	0.320981	646	3	0.11878
AWAT1	6	0.8521	0.85199	1	17231	0	0.38853	0.0022339	0.009681	0.320981	647	3	0.38853
FBXO38	6	0.83885	0.83879	1	16946	1	0.15558	0.0022372	0.0096947	0.320981	648	3	0.15558
PCDHB11	6	0.95005	0.95008	1	19751	0	0.29543	0.0022396	0.0097038	0.320981	649	5	0.29543
CACNA1G	6	0.4392	0.58253	1	11154	2	0.49862	0.0022512	0.0097564	0.322227	650	4	0.49862
ANKRD24	6	0.92732	0.92743	1	19119	0	0.48849	0.0022769	0.0098564	0.324859	651	4	0.48849
TMEM14B	6	0.86434	0.86431	1	17525	0	0.59168	0.002279	0.009866	0.324859	652	4	0.59168
OR1M1	6	0.98781	0.98789	1	20937	0	0.34264	0.0022836	0.009882	0.324892	653	5	0.34264
hsa-mir-128-2	8	0.48088	0.64821	1	11917	2	-0.019123	0.0022943	0.011449	0.348083	654	3	-0.019123
TMEM158	6	0.98432	0.98446	1	20806	0	0.31227	0.0023051	0.009962	0.32653	655	3	0.31227
TXLNB	6	0.44231	0.58554	1	11222	2	0.22677	0.0023087	0.0099794	0.326606	656	3	0.22677
hsa-mir-892c	8	0.90457	0.90513	1	18494	1	0.353	0.0023238	0.011575	0.34978	657	5	0.353
ABCB4	6	0.20382	0.36875	1	7086	2	0.33129	0.0023252	0.010036	0.32798	658	4	0.33129
SLC6A16	6	0.93089	0.93101	1	19227	0	0.30932	0.0023423	0.010095	0.329212	659	4	0.30932
WFDC12	6	0.58763	0.67665	1	13151	1	0.43131	0.0023443	0.010105	0.329212	660	4	0.43131
PRKCI	6	0.98126	0.98145	1	20690	0	0.36832	0.0023537	0.010148	0.329864	661	5	0.36832
PI15	6	0.84974	0.84967	1	17186	0	0.66717	0.0023565	0.010163	0.329864	662	4	0.66717
CCDC160	6	0.54044	0.65612	1	12679	1	0.42046	0.0023592	0.010173	0.329864	663	4	0.42046
EIF4E3	6	0.99909	0.99909	1	21494	0	0.36639	0.0023663	0.010201	0.329864	664	5	0.36639
ZNF676	4	0.43541	0.49758	1	11084	1	0.4202	0.0023678	0.0084645	0.296749	665	2	0.4202
RBMS3	6	0.99944	0.99943	1	21526	0	0.32429	0.0023701	0.010214	0.329864	666	5	0.32429
TREX1	6	0.99831	0.99831	1	21438	0	0.29575	0.0023708	0.010217	0.329864	667	5	0.29575
NAALADL2	6	0.88716	0.88716	1	18077	0	0.50215	0.0023747	0.010231	0.329864	668	5	0.50215
DHX34	6	0.93245	0.93258	1	19283	0	0.39656	0.0023831	0.010258	0.330119	669	4	0.39656
ATP5G3	6	0.4189	0.56334	1	10793	2	0.19557	0.0024051	0.010348	0.331647	670	3	0.19557
SHISA5	6	0.99894	0.99892	1	21481	0	0.5426	0.002422	0.010417	0.33338	671	5	0.5426
COPE	6	0.85137	0.85128	1	17220	0	0.42736	0.0024417	0.01049	0.33521	672	4	0.42736
PYCR1	6	0.46063	0.6029	1	11546	2	0.13951	0.0024599	0.010558	0.336889	673	3	0.13951
NMNAT3	6	0.89636	0.89645	1	18308	0	0.42013	0.0024838	0.010666	0.33983	674	4	0.42013
NonTargetingControlGuideForHuman_0158	2	0.99751	0.99748	1	21387	0	0.58917	0.0024914	0.004841	0.21232	675	2	0.58917
ARSD	6	0.78036	0.7882	1	15772	1	0.66117	0.0024915	0.010696	0.339835	676	5	0.66117
TRMT10C	6	0.24221	0.40236	1	7686	2	0.20396	0.0024919	0.010697	0.339835	677	3	0.20396
RNF122	6	0.44565	0.58866	1	11290	2	0.4827	0.002503	0.010745	0.340639	678	4	0.4827
OR14I1	6	0.6651	0.7147	1	14103	1	0.25528	0.0025111	0.010783	0.340639	679	3	0.25528
hsa-mir-7-1	8	0.92652	0.92657	1	19096	0	0.28388	0.0025137	0.012381	0.361653	680	6	0.28388
hsa-mir-6794	8	0.87335	0.88006	1	17732	1	0.2859	0.0025151	0.012389	0.361653	681	5	0.2859
GLB1	6	0.99126	0.9913	1	21079	0	0.32607	0.0025177	0.010816	0.340874	682	5	0.32607
TPTE2	6	0.92977	0.92989	1	19187	0	0.39134	0.0025212	0.010829	0.340874	683	4	0.39134
KIAA1804	6	0.99934	0.99934	1	21521	0	0.33439	0.0025243	0.010847	0.340874	684	5	0.33439
ADD2	6	0.46023	0.60252	1	11536	1	0.33678	0.002527	0.010856	0.340874	685	5	0.33678
hsa-mir-646	8	0.99482	0.99487	1	21239	0	0.15357	0.0025572	0.012581	0.364583	686	4	0.15357
GNG13	6	0.31805	0.47053	1	8925	1	0.47725	0.002558	0.010975	0.344106	687	4	0.47725
NOTCH3	6	0.97336	0.97344	1	20446	0	0.53255	0.0025655	0.011	0.344109	688	5	0.53255
SUGP2	6	0.89126	0.89132	1	18183	0	0.37311	0.0025845	0.011082	0.344109	689	3	0.37311
C19orf59	6	0.9972	0.99723	1	21370	0	0.33909	0.0025849	0.011084	0.344109	690	5	0.33909
H1FX	6	0.94327	0.94334	1	19573	0	0.41265	0.0025867	0.011093	0.344109	691	4	0.41265
RAD54L2	6	0.9615	0.96151	1	20067	0	0.43571	0.0025888	0.011099	0.344109	692	4	0.43571
GON4L	6	0.98392	0.98405	1	20797	0	0.26974	0.0025924	0.011118	0.344109	693	5	0.26974
FBP2	6	0.64524	0.70423	1	13834	1	0.12849	0.0026026	0.011152	0.344186	694	2	0.12849
GDA	6	0.96898	0.969	1	20318	0	0.16734	0.0026026	0.011152	0.344186	695	3	0.16734
CD274	6	0.24184	0.40202	1	7682	2	0.15488	0.0026145	0.011201	0.345204	696	3	0.15488
ISOC2	6	0.98463	0.98476	1	20816	0	0.34084	0.0026307	0.011261	0.346471	697	4	0.34084
SH3PXD2A	6	0.92739	0.92749	1	19120	0	0.18264	0.002634	0.011274	0.346471	698	2	0.18264
ANKRD13C	6	0.33197	0.48319	1	9179	1	0.37007	0.0026435	0.01131	0.347089	699	5	0.37007
HDGF	6	0.8462	0.84615	1	17117	0	0.566	0.0026492	0.011332	0.347256	700	4	0.566
ASXL2	6	0.85841	0.85838	1	17382	0	0.59579	0.0026565	0.011362	0.347702	701	5	0.59579
IDH1	6	0.97674	0.97689	1	20548	0	0.492	0.0026651	0.011397	0.348083	702	5	0.492
IP6K2	6	0.3346	0.48553	1	9220	1	0.35163	0.0026741	0.011434	0.348083	703	5	0.35163
TIGD4	6	0.68176	0.72384	1	14321	1	0.49999	0.0026796	0.011455	0.348083	704	4	0.49999
PAEP	6	0.99639	0.99643	1	21326	0	0.41628	0.0026875	0.011491	0.348494	705	5	0.41628
GALR1	6	0.47529	0.61682	1	11805	2	0.43012	0.0026904	0.011501	0.348494	706	4	0.43012
C19orf10	6	0.6822	0.72409	1	14328	1	0.3566	0.0026983	0.011534	0.349003	707	3	0.3566
CX3CR1	6	0.84024	0.84019	1	16985	1	0.31399	0.0027145	0.011594	0.349858	708	5	0.31399
KCNN1	6	0.95977	0.95973	1	20019	0	0.13127	0.0027202	0.011612	0.349915	709	3	0.13127
C9orf153	6	0.34852	0.49825	1	9469	1	0.28219	0.0027274	0.01164	0.350189	710	3	0.28219
PSIP1	6	0.8462	0.84615	1	17120	0	0.64901	0.0027348	0.011662	0.350189	711	4	0.64901
PHLDB3	6	0.9262	0.92631	1	19083	0	0.31693	0.0027368	0.01167	0.350189	712	5	0.31693
hsa-mir-7846	8	0.98209	0.98207	1	20726	0	0.34842	0.0027453	0.013371	0.374683	713	5	0.34842
PEX2	6	0.99268	0.99274	1	21140	0	0.28623	0.0027584	0.011749	0.352074	714	4	0.28623
IGFBPL1	6	0.88119	0.88116	1	17932	0	0.35223	0.0027661	0.011773	0.352326	715	4	0.35223
hsa-mir-6787	8	0.3592	0.56737	1	9676	1	0.43168	0.0027768	0.013521	0.376524	716	6	0.43168
STAB1	6	0.99098	0.99103	1	21062	0	0.2751	0.0027788	0.011822	0.353142	717	5	0.2751
CLVS1	6	0.95111	0.95118	1	19778	0	0.30742	0.0027821	0.011833	0.353142	718	4	0.30742
ARID3C	6	0.60794	0.68603	1	13390	1	0.048077	0.0027984	0.011895	0.354509	719	3	0.048077
GRIK5	6	0.21959	0.38238	1	7320	2	0.012663	0.0028107	0.011941	0.355329	720	2	0.012663
SEMA3B	6	0.98876	0.98885	1	20971	0	0.33339	0.0028153	0.011956	0.355329	721	5	0.33339
OR5H6	6	0.95314	0.95319	1	19834	0	0.43542	0.0028498	0.012088	0.358762	722	3	0.43542
KANK2	6	0.72084	0.74711	1	14852	1	0.25441	0.0028574	0.01211	0.358928	723	2	0.25441
PEG3	6	0.48076	0.6221	1	11915	1	0.34209	0.0028641	0.012141	0.359364	724	5	0.34209
SUPT4H1	6	0.37094	0.51878	1	9892	2	0.28797	0.0028698	0.01216	0.359414	725	4	0.28797
TLR9	6	0.63409	0.69862	1	13689	1	0.10451	0.0028918	0.012245	0.361265	726	3	0.10451
UBE2D3	6	0.79306	0.79814	1	15992	1	0.36416	0.0029007	0.01228	0.361265	727	4	0.36416
ZNFX1	6	0.97748	0.97764	1	20575	0	0.3956	0.0029007	0.01228	0.361265	728	4	0.3956
RAB14	6	0.99777	0.9978	1	21399	0	0.42571	0.0029025	0.012289	0.361265	729	5	0.42571
SNAP23	6	0.9787	0.97887	1	20613	0	0.45591	0.0029119	0.012322	0.3615	730	5	0.45591
SLC26A7	6	0.73538	0.75635	1	15057	1	0.38172	0.002916	0.012336	0.3615	731	4	0.38172
RHOH	6	0.83092	0.8311	1	16771	1	0.4209	0.0029185	0.012347	0.3615	732	4	0.4209
SERPINA4	6	0.035463	0.10247	0.864152	2543	4	-0.2228	0.0029327	0.012402	0.361653	733	2	-0.2228
FGD5	6	0.99905	0.99904	1	21487	0	0.27665	0.0029425	0.01245	0.362564	734	5	0.27665
ZNF121	6	0.99908	0.99907	1	21493	0	0.33525	0.0029488	0.012471	0.362675	735	5	0.33525
KRTAP9-2	6	0.90409	0.90419	1	18484	0	0.54067	0.0029539	0.012488	0.362693	736	5	0.54067
NKAIN4	6	0.99469	0.99471	1	21229	0	0.37265	0.0029786	0.012587	0.364583	737	4	0.37265
FCGR3A	6	0.88728	0.88728	1	18080	0	-0.01757	0.0029898	0.012629	0.365312	738	2	-0.01757
C16orf72	6	0.9915	0.99155	1	21092	0	0.27058	0.0030307	0.012784	0.368822	739	5	0.27058
RBFOX2	6	0.82411	0.82472	1	16626	1	0.36833	0.0030388	0.012818	0.369292	740	4	0.36833
COL27A1	6	0.96448	0.9645	1	20155	0	0.42225	0.0030553	0.012885	0.370243	741	5	0.42225
CCDC154	6	0.99802	0.99803	1	21414	0	0.27878	0.0030553	0.012885	0.370243	742	5	0.27878
NCOA5	6	0.99746	0.99748	1	21383	0	0.33305	0.0030637	0.01292	0.370594	743	5	0.33305
SLC10A4	6	0.69353	0.73055	1	14490	1	0.28422	0.00307	0.012948	0.370594	744	3	0.28422
TRDN	6	0.97735	0.9775	1	20568	0	0.4409	0.0030703	0.012948	0.370594	745	5	0.4409
RAE1	6	0.18145	0.34277	1	6619	2	-0.13228	0.0030765	0.012971	0.370745	746	2	-0.13228
RALGDS	6	0.9813	0.98149	1	20695	0	0.39855	0.0030934	0.01304	0.372239	747	4	0.39855
SLC10A6	6	0.93592	0.93601	1	19385	0	0.38777	0.0031083	0.013101	0.37307	748	4	0.38777
GLT8D1	6	0.72572	0.75015	1	14925	1	-0.097356	0.0031089	0.013104	0.37307	749	2	-0.097356
CMTM7	6	0.88355	0.88356	1	17983	0	0.38353	0.0031155	0.013128	0.373134	750	3	0.38353
SPDYE6	2	0.99688	0.99688	1	21357	0	0.77352	0.0031195	0.0060557	0.243419	751	2	0.77352
RFX8	6	0.80095	0.80444	1	16157	1	0.51672	0.0031217	0.01315	0.373134	752	4	0.51672
RFPL3	6	0.9807	0.98088	1	20670	0	0.30016	0.0031239	0.013158	0.373134	753	4	0.30016
BIRC5	6	0.063771	0.15785	0.97101	3504	2	0.40353	0.0031359	0.013208	0.37407	754	4	0.40353
ZNF536	6	0.99921	0.99921	1	21508	0	0.45001	0.003144	0.013231	0.374241	755	4	0.45001
RBAK	6	0.98459	0.98473	1	20814	0	0.25171	0.0031496	0.01325	0.374295	756	5	0.25171
DUSP22	6	0.99273	0.99279	1	21145	0	0.28074	0.0031578	0.013285	0.374683	757	4	0.28074
OR10H2	6	0.84153	0.84146	1	17015	0	0.26565	0.0031606	0.013299	0.374683	758	3	0.26565
MAU2	6	0.93213	0.93227	1	19271	0	0.36104	0.0031676	0.013324	0.374683	759	3	0.36104
KRTAP10-12	6	0.73376	0.75531	1	15030	1	0.43636	0.0031722	0.013344	0.374683	760	4	0.43636
EFNA4	6	0.40661	0.55189	1	10552	1	0.37516	0.0031824	0.013382	0.374683	761	4	0.37516
DGAT2L6	6	0.72974	0.75269	1	14990	1	0.47888	0.0031845	0.013385	0.374683	762	3	0.47888
IGSF21	6	0.98774	0.98781	1	20935	0	0.28455	0.0031973	0.013425	0.375299	763	5	0.28455
TMPRSS13	6	0.93772	0.93786	1	19432	0	0.25658	0.0032104	0.013476	0.375811	764	3	0.25658
AUP1	6	0.97544	0.97557	1	20512	0	0.29989	0.0032111	0.013478	0.375811	765	3	0.29989
CRYM	6	0.99874	0.99872	1	21461	0	0.31576	0.0032429	0.013602	0.378303	766	5	0.31576
SEMA3F	6	0.97853	0.97869	1	20609	0	0.39496	0.003254	0.013645	0.378722	767	4	0.39496
SH3KBP1	6	0.58574	0.6758	1	13130	1	0.37322	0.0032641	0.013677	0.378722	768	4	0.37322
FUT3	6	0.96772	0.96775	1	20276	0	0.27015	0.0032648	0.013681	0.378722	769	5	0.27015
LEF1	6	0.98352	0.98369	1	20784	0	0.37712	0.0032668	0.013687	0.378722	770	4	0.37712
LEPREL4	6	0.2339	0.39494	1	7565	1	0.27696	0.0032887	0.013765	0.380399	771	5	0.27696
PIM2	6	0.24661	0.40627	1	7756	1	0.3486	0.0032961	0.013795	0.380734	772	5	0.3486
PTGR1	6	0.47933	0.62068	1	11880	1	0.30178	0.0033234	0.013898	0.383097	773	5	0.30178
NonTargetingControlGuideForHuman_0587	2	0.99668	0.99667	1	21342	0	0.51076	0.0033247	0.0064382	0.252699	774	2	0.51076
MATK	6	0.95839	0.95836	1	19975	0	0.43395	0.0033369	0.013944	0.383868	775	3	0.43395
CNOT8	6	0.94473	0.94479	1	19620	0	0.10155	0.003347	0.013985	0.384524	776	2	0.10155
VPS18	6	0.99202	0.99209	1	21113	0	0.45176	0.0033655	0.014063	0.385669	777	5	0.45176
FSTL5	6	0.97967	0.97985	1	20642	0	0.42291	0.0033819	0.014118	0.386708	778	5	0.42291
TRNAU1AP	6	0.99809	0.99809	1	21420	0	0.33524	0.0034143	0.014257	0.39002	779	5	0.33524
FLYWCH2	6	0.99315	0.99321	1	21156	0	0.20115	0.0034216	0.014289	0.390335	780	5	0.20115
KANK3	6	0.97919	0.97934	1	20629	0	0.44528	0.0034268	0.014305	0.390335	781	5	0.44528
FAM175A	6	0.30628	0.45979	1	8727	1	0.44425	0.0034555	0.014414	0.392339	782	4	0.44425
NR0B1	6	0.9991	0.9991	1	21496	0	0.39099	0.0034713	0.01448	0.393267	783	5	0.39099
PAFAH1B2	6	0.79259	0.79775	1	15988	1	0.14579	0.0034726	0.014485	0.393267	784	3	0.14579
TSPAN17	6	0.01772	0.056497	0.728111	1675	3	-0.16532	0.0034794	0.014507	0.393369	785	2	-0.16532
HS1BP3	6	0.81938	0.8204	1	16514	1	0.43973	0.003492	0.014547	0.393512	786	4	0.43973
MRGBP	6	0.98182	0.982	1	20713	0	0.4119	0.0034925	0.014548	0.393512	787	4	0.4119
CCBP2	2	0.99649	0.9965	1	21329	0	0.97025	0.0035062	0.0067791	0.259041	788	2	0.97025
SELK	6	0.9979	0.99792	1	21408	0	0.27614	0.0035205	0.014656	0.39575	789	5	0.27614
MORC3	6	0.831	0.83117	1	16774	1	0.27927	0.0035241	0.014668	0.39575	790	3	0.27927
PCSK1N	6	0.14897	0.29361	1	5743	3	0.25007	0.0035414	0.014744	0.396833	791	3	0.25007
NonTargetingControlGuideForHuman_0120	2	0.99641	0.99641	1	21327	0	0.52238	0.0035905	0.0069436	0.261861	792	2	0.52238
RYBP	6	0.88506	0.88505	1	18025	0	0.45018	0.0036078	0.014993	0.403023	793	5	0.45018
COL11A1	6	0.55231	0.66109	1	12805	1	-0.033755	0.0036318	0.015083	0.404941	794	2	-0.033755
KAT2B	6	0.91975	0.91984	1	18906	0	0.3258	0.003666	0.015205	0.407724	795	5	0.3258
ZNF638	6	0.96751	0.96753	1	20269	0	0.31368	0.0036772	0.015252	0.408456	796	5	0.31368
JUND	6	0.91763	0.9177	1	18853	0	0.52986	0.003688	0.015295	0.409125	797	4	0.52986
HLA-DQB1	6	0.84367	0.84362	1	17057	0	0.33262	0.0037069	0.015367	0.409963	798	3	0.33262
RORC	6	0.92914	0.92928	1	19167	0	0.33444	0.0037127	0.015392	0.409963	799	3	0.33444
KRTAP10-10	6	0.96654	0.96657	1	20226	0	0.37389	0.0037167	0.015408	0.409963	800	4	0.37389
MRPS17	6	0.97824	0.9784	1	20598	0	0.47396	0.0037234	0.015438	0.409963	801	4	0.47396
MORN3	6	0.38213	0.52916	1	10098	1	0.50299	0.0037234	0.015438	0.409963	802	5	0.50299
ADAMTSL5	6	0.97034	0.97035	1	20363	0	0.45145	0.0037243	0.01544	0.409963	803	4	0.45145
SLC27A4	6	0.34318	0.49335	1	9376	1	0.299	0.0037583	0.015562	0.412179	804	5	0.299
MPDZ	6	0.18343	0.34568	1	6666	1	0.42154	0.0037633	0.015581	0.412179	805	5	0.42154
hsa-mir-496	8	0.32749	0.53319	1	9109	2	0.039293	0.0037687	0.01771	0.438672	806	3	0.039293
SERPINA5	6	0.97777	0.97792	1	20583	0	0.362	0.0037803	0.015654	0.413614	807	4	0.362
hsa-mir-8064	8	0.79827	0.83703	1	16102	1	0.26846	0.0037898	0.017794	0.438672	808	6	0.26846
BTD	6	0.64495	0.7041	1	13830	1	0.037316	0.0037963	0.015716	0.414572	809	2	0.037316
CDR2L	6	0.93508	0.93518	1	19362	0	0.33529	0.0038017	0.015736	0.414572	810	3	0.33529
GFRAL	6	0.68979	0.72838	1	14434	1	0.36649	0.0038052	0.015748	0.414572	811	3	0.36649
POU1F1	6	0.95919	0.95916	1	20001	0	0.42091	0.0038132	0.015782	0.41497	812	5	0.42091
TJP3	6	0.93772	0.93786	1	19433	0	0.36263	0.0038248	0.01582	0.415452	813	5	0.36263
PGR	6	0.93909	0.9392	1	19469	0	0.60797	0.0038369	0.015871	0.416291	814	4	0.60797
hsa-mir-4649	8	0.89073	0.8933	1	18173	1	0.30433	0.0038552	0.018069	0.441364	815	6	0.30433
CLDN9	6	0.93385	0.93398	1	19317	0	0.36331	0.0038598	0.015953	0.417943	816	4	0.36331
KDM4B	6	0.8068	0.80936	1	16269	1	0.3003	0.0038663	0.015978	0.418096	817	3	0.3003
LARS2	6	0.59858	0.68172	1	13272	1	0.39311	0.0038874	0.016055	0.419598	818	5	0.39311
OR7D2	6	0.23315	0.39429	1	7550	1	0.31811	0.003899	0.016104	0.420381	819	3	0.31811
SLC1A1	6	0.81003	0.81208	1	16331	1	0.44814	0.0039079	0.016139	0.420768	820	4	0.44814
NonTargetingControlGuideForHuman_0774	2	0.99608	0.99607	1	21307	0	0.41259	0.0039193	0.007572	0.276186	821	2	0.41259
GM2A	6	0.6756	0.72045	1	14237	1	0.28152	0.0039198	0.016185	0.421235	822	5	0.28152
CNKSR2	6	0.26498	0.42285	1	8050	1	0.29591	0.0039242	0.016203	0.421235	823	4	0.29591
RAB3D	6	0.60954	0.68676	1	13407	1	0.44555	0.0039343	0.016237	0.421235	824	4	0.44555
KIF17	6	0.99449	0.99452	1	21217	0	0.25427	0.0039471	0.016285	0.421235	825	5	0.25427
USP4	6	0.74419	0.76219	1	15190	1	0.32382	0.0039478	0.016288	0.421235	826	4	0.32382
ZNF358	6	0.96902	0.96904	1	20322	0	0.62424	0.0039487	0.016293	0.421235	827	4	0.62424
hsa-mir-648	8	0.073275	0.19219	1	3753	2	-0.056578	0.0039698	0.018549	0.447524	828	2	-0.056578
CCDC114	6	0.99146	0.9915	1	21090	0	0.31999	0.0039935	0.016464	0.424688	829	4	0.31999
OR7D4	6	0.95781	0.95778	1	19960	0	0.27098	0.0039943	0.016465	0.424688	830	5	0.27098
SIAH1	6	0.9045	0.90459	1	18491	0	0.33024	0.0040063	0.016511	0.42536	831	5	0.33024
IL19	6	0.4596	0.60192	1	11531	1	0.44727	0.0040193	0.016563	0.426184	832	5	0.44727
hsa-mir-374b	8	0.99968	0.99969	1	21552	0	0.27347	0.004037	0.018838	0.451486	833	6	0.27347
FAM208B	6	0.93508	0.93518	1	19361	0	0.39284	0.0040391	0.016628	0.427369	834	4	0.39284
hsa-mir-4729	8	0.97314	0.97312	1	20442	0	0.30364	0.0040489	0.018886	0.452147	835	6	0.30364
SIK1	6	0.69635	0.7322	1	14524	1	0.32766	0.004055	0.016692	0.428101	836	5	0.32766
NDUFB11	6	0.7253	0.74988	1	14917	1	0.40956	0.0040613	0.016715	0.428101	837	4	0.40956
SYT9	6	0.81733	0.81853	1	16484	1	0.23584	0.0040618	0.016716	0.428101	838	5	0.23584
REPS2	6	0.99313	0.9932	1	21155	0	0.44942	0.0040817	0.016794	0.429594	839	5	0.44942
SUPT5H	6	0.40429	0.54981	1	10505	1	0.3014	0.0040892	0.016817	0.429671	840	3	0.3014
TCEB3CL2	4	0.99591	0.99597	1	21297	0	0.47636	0.0040926	0.014379	0.391874	841	4	0.47636
OOEP	6	0.94183	0.94193	1	19536	0	0.23577	0.0041129	0.0169	0.430658	842	5	0.23577
MYL10	6	0.19486	0.36091	1	6936	2	0.20102	0.0041152	0.016905	0.430658	843	3	0.20102
PGLYRP2	6	0.99358	0.99364	1	21180	0	0.19056	0.0041189	0.016915	0.430658	844	3	0.19056
CEACAM5	6	0.74922	0.76561	1	15272	1	0.22599	0.0041359	0.016973	0.431555	845	5	0.22599
ATP9A	6	0.59969	0.68222	1	13288	1	0.33104	0.0041404	0.016995	0.431555	846	3	0.33104
ZNF488	6	0.99209	0.99216	1	21116	0	0.27222	0.004151	0.017037	0.431555	847	5	0.27222
ANKFY1	6	0.99656	0.99659	1	21333	0	0.4492	0.004153	0.017043	0.431555	848	5	0.4492
IFFO2	6	0.98923	0.98929	1	20981	0	0.39019	0.0041548	0.01705	0.431555	849	5	0.39019
NonTargetingControlGuideForHuman_0172	2	0.99584	0.99583	1	21293	0	0.79141	0.00416	0.0080463	0.288152	850	2	0.79141
RNF167	6	0.6802	0.72296	1	14301	1	0.32371	0.0041654	0.017094	0.43216	851	4	0.32371
hsa-mir-3939	8	0.35018	0.55875	1	9498	2	0.27031	0.0041708	0.019406	0.461009	852	4	0.27031
RAB11B	6	0.91228	0.91243	1	18692	0	0.33778	0.0042145	0.017271	0.436134	853	5	0.33778
TAS2R46	6	0.16006	0.31065	1	6042	2	0.10569	0.0042273	0.017323	0.436929	854	2	0.10569
MTUS1	6	0.71696	0.74471	1	14806	1	0.1084	0.0042386	0.017365	0.43748	855	2	0.1084
hsa-mir-138-1	8	0.90728	0.90763	1	18553	1	0.24927	0.0042388	0.019692	0.464236	856	5	0.24927
BCL2	6	0.3703	0.5182	1	9880	1	0.33338	0.0042471	0.017404	0.437961	857	3	0.33338
CLIP3	6	0.97844	0.97859	1	20606	0	0.37411	0.0042575	0.017449	0.438578	858	4	0.37411
C20orf24	6	0.93852	0.93865	1	19451	0	0.33142	0.0042722	0.017512	0.438672	859	5	0.33142
ICAM4	6	0.95988	0.95985	1	20020	0	0.4789	0.0042839	0.017564	0.438672	860	3	0.4789
SLC38A2	6	0.88134	0.88132	1	17934	0	0.34517	0.0042881	0.017581	0.438672	861	4	0.34517
SLC7A4	6	0.3391	0.48964	1	9302	1	0.3737	0.0042915	0.017592	0.438672	862	4	0.3737
KIAA1586	6	0.87435	0.87434	1	17763	0	0.35077	0.0042965	0.017614	0.438672	863	5	0.35077
UVRAG	6	0.92405	0.92415	1	19020	0	0.55254	0.0042977	0.017619	0.438672	864	4	0.55254
NAE1	6	0.13746	0.27576	1	5430	2	0.35462	0.004301	0.017634	0.438672	865	4	0.35462
DCUN1D5	6	0.998	0.99801	1	21412	0	0.30208	0.0043068	0.01766	0.438672	866	5	0.30208
KCNIP3	6	0.33358	0.48464	1	9206	2	0.22476	0.0043257	0.017723	0.438672	867	3	0.22476
C19orf45	6	0.9318	0.93194	1	19261	0	0.40386	0.0043294	0.017734	0.438672	868	4	0.40386
KRT20	6	0.72572	0.75015	1	14929	1	0.14851	0.0043345	0.017753	0.438672	869	3	0.14851
SPARC	6	0.98237	0.98255	1	20735	0	0.33872	0.0043432	0.01779	0.438672	870	4	0.33872
GNRH2	6	0.39694	0.54294	1	10374	1	0.11284	0.0043523	0.017825	0.438672	871	3	0.11284
IL17RA	6	0.29054	0.44566	1	8471	1	0.41914	0.0043528	0.017827	0.438672	872	4	0.41914
GIPC3	6	0.89845	0.89855	1	18352	0	0.40749	0.0043746	0.01791	0.439916	873	4	0.40749
ZRSR2	6	0.31211	0.46512	1	8815	1	0.13952	0.0043802	0.017929	0.439916	874	3	0.13952
ZNF792	6	0.94255	0.94264	1	19553	0	0.411	0.0043862	0.017949	0.439916	875	4	0.411
WDR4	6	0.97887	0.97903	1	20621	0	0.44241	0.004391	0.01797	0.439934	876	4	0.44241
SH3GL1	6	0.98996	0.99003	1	21013	0	0.35023	0.0044117	0.018045	0.441265	877	5	0.35023
hsa-mir-6886	8	0.99578	0.99584	1	21289	0	0.30374	0.0044301	0.020505	0.473256	878	6	0.30374
DMBX1	6	0.77843	0.7867	1	15742	1	0.31352	0.0044321	0.018133	0.442054	879	3	0.31352
PPP1R3F	6	0.96692	0.96694	1	20242	0	0.44675	0.0044405	0.018162	0.442054	880	5	0.44675
PLOD2	6	0.99091	0.99095	1	21060	0	0.33827	0.0044449	0.018179	0.442054	881	5	0.33827
OR1L6	6	0.90461	0.90472	1	18496	0	0.34408	0.0044501	0.018198	0.442054	882	3	0.34408
NKX1-2	6	0.99912	0.99911	1	21499	0	0.41105	0.0044505	0.0182	0.442054	883	5	0.41105
TAF12	6	0.0039169	0.016077	0.420703	826	2	0.49483	0.0044755	0.018302	0.443867	884	4	0.49483
ZNF674	6	0.9466	0.94663	1	19667	0	0.34744	0.0044793	0.018315	0.443867	885	4	0.34744
KLK12	6	0.7618	0.77439	1	15469	1	0.49786	0.0045192	0.018465	0.446988	886	5	0.49786
BIRC8	6	0.96129	0.96129	1	20063	0	0.55281	0.0045253	0.018486	0.446998	887	5	0.55281
VSIG10L	6	0.99927	0.99927	1	21514	0	0.18684	0.0045394	0.018538	0.447524	888	5	0.18684
IL2RG	6	0.7914	0.79683	1	15969	1	0.27081	0.0045574	0.018604	0.447693	889	5	0.27081
TBL1Y	6	0.9967	0.99673	1	21345	0	0.53709	0.0045601	0.01861	0.447693	890	4	0.53709
PFKFB4	6	0.96015	0.96012	1	20024	0	0.36873	0.0045623	0.018618	0.447693	891	4	0.36873
IHH	6	0.97101	0.97107	1	20383	0	0.33119	0.0045852	0.01871	0.449425	892	4	0.33119
SSX7	6	0.87363	0.87363	1	17746	0	0.43508	0.0046165	0.018828	0.451486	893	4	0.43508
DMRT3	6	0.91856	0.91864	1	18879	0	0.57279	0.0046398	0.018924	0.452544	894	4	0.57279
OR13C3	6	0.99612	0.99615	1	21309	0	0.36694	0.0046905	0.019117	0.456652	895	5	0.36694
CDH24	6	0.31475	0.46751	1	8861	1	0.42872	0.0047122	0.019202	0.458188	896	4	0.42872
SLC29A2	6	0.88208	0.88206	1	17950	0	0.19767	0.0047219	0.019239	0.458555	897	3	0.19767
OR7E24	6	0.94844	0.94849	1	19718	0	0.35866	0.0047417	0.019312	0.459803	898	4	0.35866
ALAD	6	0.76236	0.77478	1	15480	1	0.34895	0.0047552	0.019363	0.460505	899	4	0.34895
NonTargetingControlGuideForHuman_0616	2	0.99524	0.99521	1	21261	0	1.1572	0.0047606	0.0092084	0.314189	900	2	1.1572
CDH2	6	0.53154	0.6525	1	12596	1	0.3556	0.0047739	0.019434	0.461188	901	4	0.3556
CILP2	6	0.97617	0.97631	1	20531	0	0.34905	0.0047935	0.019509	0.462242	902	5	0.34905
NonTargetingControlGuideForHuman_0824	2	0.9952	0.99517	1	21260	0	0.82209	0.0048006	0.0093017	0.315877	903	2	0.82209
ZNF681	6	0.99642	0.99646	1	21328	0	0.36991	0.0048066	0.019564	0.462242	904	5	0.36991
hsa-mir-6080	8	0.82222	0.84889	1	16584	1	0.29289	0.0048099	0.022049	0.491961	905	5	0.29289
NonTargetingControlGuideForHuman_0773	2	0.99517	0.99514	1	21258	0	0.62969	0.0048267	0.0093547	0.316685	906	2	0.62969
CREM	6	0.16985	0.32547	1	6293	2	0.40717	0.0048358	0.019676	0.464236	907	4	0.40717
ESR1	6	0.96284	0.96283	1	20101	0	0.33597	0.0048542	0.019743	0.464236	908	3	0.33597
NUDT18	6	0.9986	0.99859	1	21451	0	0.32949	0.0048592	0.019761	0.464236	909	5	0.32949
OXA1L	6	0.99911	0.99911	1	21498	0	0.34652	0.0048616	0.01977	0.464236	910	5	0.34652
VPS16	6	0.9978	0.99783	1	21401	0	0.45576	0.0048627	0.019777	0.464236	911	5	0.45576
PHLDB2	6	0.93467	0.93479	1	19346	0	0.31864	0.0049071	0.019937	0.467484	912	3	0.31864
hsa-mir-4754	8	0.93116	0.93122	1	19239	0	0.40661	0.0049256	0.022535	0.497971	913	5	0.40661
ATP13A2	6	0.58732	0.67651	1	13148	1	0.39223	0.0049351	0.020041	0.469419	914	4	0.39223
RAD23A	6	0.97794	0.97809	1	20588	0	0.067399	0.0049748	0.020187	0.47186	915	2	0.067399
MAPRE2	6	0.99364	0.9937	1	21182	0	0.44226	0.0049812	0.02021	0.47186	916	4	0.44226
NDUFA7	6	0.82582	0.82633	1	16662	1	0.24351	0.0049914	0.020253	0.472002	917	3	0.24351
ZNF254	6	0.90092	0.901	1	18414	0	0.33027	0.0050005	0.020293	0.472002	918	4	0.33027
TMEM91	6	0.99885	0.99883	1	21471	0	0.26272	0.0050031	0.020304	0.472002	919	5	0.26272
KRTAP23-1	6	0.48157	0.62286	1	11933	2	0.22998	0.0050257	0.020394	0.473256	920	3	0.22998
TSGA10IP	6	0.90039	0.90047	1	18404	0	0.17835	0.005036	0.020429	0.473256	921	3	0.17835
ZNF547	6	0.77415	0.78349	1	15671	1	0.13529	0.0050441	0.020455	0.473256	922	2	0.13529
FAM19A4	6	0.3703	0.5182	1	9879	1	0.053595	0.0050482	0.020471	0.473256	923	2	0.053595
hsa-mir-4767	8	0.77129	0.8249	1	15619	1	0.19018	0.0050492	0.023062	0.505216	924	4	0.19018
C3orf18	6	0.99089	0.99093	1	21058	0	0.41984	0.0050495	0.020474	0.473256	925	5	0.41984
CEACAM21	6	0.99878	0.99876	1	21467	0	0.30836	0.0050635	0.020525	0.473256	926	5	0.30836
CSNK1G2	6	0.99155	0.9916	1	21095	0	0.33734	0.0050668	0.020535	0.473256	927	5	0.33734
UMODL1	6	0.99914	0.99913	1	21501	0	0.29572	0.005076	0.020569	0.473256	928	5	0.29572
RS1	6	0.96719	0.96722	1	20257	0	0.37218	0.0050779	0.020576	0.473256	929	4	0.37218
ZNF135	6	0.98989	0.98996	1	21009	0	0.30913	0.0051016	0.020656	0.474581	930	5	0.30913
IDNK	6	0.99549	0.99555	1	21275	0	0.45329	0.0051173	0.020716	0.475463	931	4	0.45329
RNF114	6	0.99119	0.99124	1	21075	0	0.34313	0.0051258	0.020747	0.475661	932	4	0.34313
PPP1R16B	6	0.99492	0.99494	1	21245	0	0.44294	0.0051429	0.020816	0.476749	933	4	0.44294
CTIF	6	0.91538	0.91547	1	18789	0	0.29799	0.005164	0.020901	0.477934	934	5	0.29799
HES4	6	0.78438	0.79132	1	15852	1	0.3425	0.0051688	0.020918	0.477934	935	5	0.3425
IDH3B	6	0.97416	0.97425	1	20470	0	0.21727	0.0051741	0.020934	0.477934	936	5	0.21727
hsa-mir-410	8	0.94342	0.94351	1	19579	0	0.26515	0.0051839	0.023641	0.509148	937	6	0.26515
MRPL34	6	0.88735	0.88736	1	18082	0	0.38749	0.0052018	0.021039	0.479828	938	5	0.38749
EML1	6	0.21179	0.37566	1	7197	1	0.16181	0.0052382	0.021163	0.482134	939	3	0.16181
ANKRD9	6	0.12927	0.263	1	5240	2	0.2128	0.0052465	0.021191	0.482273	940	3	0.2128
hsa-mir-4426	6	0.35157	0.50106	1	9529	2	0.11115	0.0052548	0.021221	0.482452	941	3	0.11115
RERG	6	0.96901	0.96903	1	20319	0	0.20292	0.0052732	0.021289	0.483045	942	5	0.20292
CASP7	6	0.9061	0.90621	1	18530	0	0.26662	0.005279	0.021303	0.483045	943	3	0.26662
UBE2K	6	0.422	0.56628	1	10853	1	0.37454	0.0052894	0.021345	0.483045	944	4	0.37454
NFATC1	6	0.90008	0.90018	1	18394	0	0.38649	0.005292	0.021354	0.483045	945	4	0.38649
STC1	6	0.9975	0.99752	1	21385	0	0.25256	0.0052941	0.021359	0.483045	946	5	0.25256
LHB	6	0.98642	0.98652	1	20883	0	0.36167	0.0053136	0.021435	0.483567	947	4	0.36167
ETV5	6	0.38112	0.52824	1	10079	2	-0.1994	0.0053164	0.021443	0.483567	948	1	-0.1994
SERPINB10	6	0.77857	0.7868	1	15746	1	0.42964	0.0053182	0.021449	0.483567	949	4	0.42964
ABHD3	6	0.99682	0.99687	1	21354	0	0.38034	0.0053392	0.021521	0.484197	950	5	0.38034
NonTargetingControlGuideForHuman_0553	2	0.99465	0.99462	1	21222	0	0.5608	0.005354	0.010341	0.331647	951	2	0.5608
RANBP3	6	0.99851	0.99849	1	21446	0	0.33199	0.0053633	0.021616	0.485328	952	4	0.33199
MYB	6	0.98306	0.98323	1	20757	0	0.39981	0.0053892	0.021719	0.487122	953	5	0.39981
hsa-mir-3662	6	0.72555	0.75005	1	14922	1	0.30941	0.0054068	0.021788	0.488038	954	4	0.30941
LOXL4	6	0.1124	0.23663	1	4805	2	0.024655	0.0054102	0.021805	0.488038	955	2	0.024655
hsa-mir-7155	8	0.12064	0.28189	1	5014	2	0.31899	0.005411	0.024567	0.520805	956	5	0.31899
STK19	6	0.99455	0.99457	1	21220	0	0.2641	0.0054704	0.02203	0.491961	957	5	0.2641
NOX1	6	0.99195	0.99201	1	21110	0	0.38654	0.0054722	0.022035	0.491961	958	3	0.38654
NOD1	6	0.30016	0.45423	1	8634	2	0.11943	0.0054811	0.022072	0.491961	959	3	0.11943
C19orf43	6	0.73074	0.75333	1	15004	1	0.23834	0.0054876	0.022094	0.491961	960	4	0.23834
LPAR2	6	0.1579	0.30734	1	5993	1	0.38091	0.0055034	0.022152	0.492757	961	4	0.38091
FGG	6	0.6017	0.68313	1	13308	1	0.42933	0.0055198	0.022211	0.492967	962	4	0.42933
TMEM59	6	0.98867	0.98876	1	20965	0	0.2925	0.0055252	0.022229	0.492967	963	4	0.2925
TNFRSF1B	6	0.98586	0.98598	1	20867	0	0.43345	0.0055257	0.02223	0.492967	964	4	0.43345
PNMA5	6	0.99501	0.99504	1	21249	0	0.41505	0.0055409	0.022285	0.493698	965	4	0.41505
LOC100287036	6	0.93886	0.93899	1	19461	0	0.32924	0.00556	0.022369	0.495044	966	5	0.32924
NonTargetingControlGuideForHuman_0324	2	0.92484	0.92481	1	19039	0	1.5383	0.0055864	0.010771	0.340639	967	2	1.5383
IL37	6	0.37242	0.52011	1	9921	2	0.26348	0.0056065	0.022547	0.497971	968	3	0.26348
MBD3L2	6	0.98532	0.98546	1	20847	0	0.37199	0.0056245	0.022615	0.49866	969	4	0.37199
UNC5D	6	0.70703	0.73861	1	14659	1	0.27194	0.0056272	0.022625	0.49866	970	5	0.27194
ZNF737	6	0.99542	0.99547	1	21270	0	0.29972	0.0056632	0.022751	0.500931	971	5	0.29972
ROM1	6	0.11099	0.23438	1	4770	2	0.43262	0.0056717	0.022788	0.501236	972	3	0.43262
EPHA8	6	0.92773	0.92785	1	19129	0	0.23553	0.0056971	0.022885	0.502877	973	3	0.23553
REEP6	6	0.99174	0.99179	1	21102	0	0.28446	0.005719	0.022965	0.504113	974	3	0.28446
GBF1	6	0.87664	0.87663	1	17822	0	0.35204	0.0057318	0.023012	0.504635	975	3	0.35204
NonTargetingControlGuideForHuman_0424	2	0.9938	0.99383	1	21192	0	1.0243	0.0057503	0.011101	0.344109	976	2	1.0243
DKKL1	6	0.93981	0.93991	1	19486	0	0.44721	0.0057564	0.023103	0.505616	977	5	0.44721
FUT8	6	0.96959	0.96963	1	20337	0	0.35793	0.0057654	0.023133	0.505755	978	5	0.35793
ADAMTS1	6	0.89925	0.89935	1	18372	0	0.28121	0.0057777	0.023184	0.506353	979	4	0.28121
GABARAPL1	6	0.93162	0.93175	1	19253	0	0.38442	0.0057913	0.023239	0.506457	980	4	0.38442
SPZ1	6	0.30028	0.45434	1	8636	2	0.086363	0.0057928	0.023245	0.506457	981	2	0.086363
CCDC178	6	0.37165	0.51943	1	9904	1	0.26271	0.0058014	0.023275	0.506457	982	4	0.26271
SETD1A	6	0.65576	0.70974	1	13984	1	0.23327	0.0058037	0.023282	0.506457	983	5	0.23327
KLRF2	6	0.99374	0.99379	1	21188	0	0.30802	0.0058173	0.023334	0.507081	984	4	0.30802
hsa-mir-634	8	0.81167	0.84344	1	16355	1	0.34837	0.0058223	0.026244	0.540241	985	6	0.34837
MOSPD2	6	0.62841	0.69582	1	13626	1	0.3069	0.0058455	0.023432	0.508196	986	5	0.3069
RDX	6	0.91132	0.91144	1	18663	0	0.55503	0.0058459	0.023432	0.508196	987	4	0.55503
NCMAP	6	0.83023	0.83045	1	16756	1	0.2271	0.0058585	0.023479	0.508377	988	4	0.2271
ARF4	6	0.94284	0.94292	1	19563	0	0.21788	0.0058674	0.023515	0.508377	989	5	0.21788
LGALS2	6	0.60373	0.68407	1	13334	1	0.066438	0.0058761	0.023549	0.508377	990	2	0.066438
CXXC11	6	0.91213	0.91226	1	18690	0	0.2689	0.0058771	0.023554	0.508377	991	4	0.2689
OTUD3	6	0.96265	0.96266	1	20098	0	0.34673	0.0058781	0.023558	0.508377	992	5	0.34673
FXYD1	6	0.98289	0.98306	1	20753	0	0.33593	0.005896	0.023631	0.509148	993	4	0.33593
VAMP7_X	6	0.9901	0.99016	1	21018	0	0.26307	0.0059083	0.023679	0.509468	994	5	0.26307
CRYAB	6	0.19668	0.36249	1	6967	1	0.42105	0.0059238	0.023735	0.510161	995	5	0.42105
hsa-mir-4536-1	6	0.76617	0.77756	1	15544	1	0.23182	0.0059333	0.023771	0.510171	996	3	0.23182
NWD1	6	0.83718	0.83716	1	16909	1	0.45902	0.0059361	0.023783	0.510171	997	4	0.45902
NonTargetingControlGuideForHuman_0497	2	0.99406	0.99407	1	21201	0	0.43075	0.0059424	0.011443	0.348083	998	2	0.43075
NPBWR2	6	0.94197	0.94207	1	19540	0	0.29479	0.0059547	0.023851	0.511125	999	4	0.29479
ID1	6	0.60014	0.68243	1	13293	1	0.24952	0.0059798	0.023955	0.512413	1000	3	0.24952
RLN3	6	0.92112	0.92122	1	18940	0	0.32834	0.0059808	0.023958	0.512413	1001	5	0.32834
DIO2	6	0.17702	0.33616	1	6497	1	0.22295	0.0059988	0.024021	0.512829	1002	5	0.22295
FGF1	6	0.34496	0.495	1	9399	1	0.40754	0.0060051	0.024042	0.512829	1003	5	0.40754
CDK5R1	6	0.42339	0.56761	1	10876	1	0.057776	0.0060065	0.024048	0.512829	1004	2	0.057776
PGM2	6	0.99915	0.99915	1	21503	0	0.31758	0.0060341	0.024158	0.514652	1005	5	0.31758
FBXO17	6	0.94335	0.94342	1	19575	0	0.3699	0.0060459	0.024198	0.515002	1006	5	0.3699
ASB14	6	0.15107	0.29685	1	5818	1	0.34068	0.006075	0.024298	0.516147	1007	4	0.34068
NCR1	6	0.91161	0.91172	1	18673	0	0.36387	0.0060755	0.024299	0.516147	1008	4	0.36387
hsa-mir-1208	8	0.89749	0.89894	1	18329	1	0.31271	0.0061264	0.027475	0.548133	1009	5	0.31271
PPIP5K1	6	0.81207	0.81382	1	16360	1	0.39786	0.0061296	0.024508	0.520064	1010	4	0.39786
KLF6	6	0.96457	0.96459	1	20158	0	0.39615	0.0061679	0.024648	0.521654	1011	5	0.39615
EPHA4	6	0.90335	0.90345	1	18471	0	-0.0012697	0.0061697	0.024655	0.521654	1012	2	-0.0012697
RCCD1	6	0.71376	0.74272	1	14756	1	0.35278	0.0061953	0.024743	0.523009	1013	4	0.35278
MGST2	6	0.18541	0.34866	1	6721	1	0.33424	0.0062102	0.024798	0.523657	1014	3	0.33424
TRIM58	6	0.93203	0.93216	1	19267	0	0.42545	0.0062583	0.024978	0.526946	1015	4	0.42545
TMEM59L	6	0.93233	0.93247	1	19279	0	0.096415	0.006319	0.025211	0.530029	1016	2	0.096415
hsa-mir-4759	6	0.85667	0.85662	1	17340	0	0.28446	0.006325	0.025234	0.530029	1017	5	0.28446
LY6D	6	0.999	0.99899	1	21485	0	0.21207	0.0063259	0.025238	0.530029	1018	5	0.21207
HOXB2	6	0.89901	0.89911	1	18365	0	0.3969	0.0063317	0.02526	0.530029	1019	4	0.3969
NME2	6	0.35714	0.50611	1	9630	1	0.15358	0.0063349	0.025271	0.530029	1020	3	0.15358
hsa-mir-4787	8	0.98496	0.98495	1	20830	0	0.38192	0.0063523	0.028385	0.55712	1021	5	0.38192
CCDC84	6	0.020779	0.064678	0.761043	1822	1	0.37903	0.0063625	0.025374	0.53168	1022	4	0.37903
ANKRD37	6	0.70056	0.73474	1	14572	1	0.35059	0.0063776	0.02544	0.532554	1023	4	0.35059
ZNF90	6	0.92075	0.92086	1	18928	0	0.32518	0.0063916	0.02549	0.532997	1024	3	0.32518
MLL4	6	0.94994	0.94996	1	19749	0	0.39154	0.006397	0.025511	0.532997	1025	5	0.39154
TRIB1	6	0.29574	0.45027	1	8570	1	0.28972	0.0064058	0.025546	0.533181	1026	5	0.28972
PQLC2	6	0.90262	0.90271	1	18452	0	0.25123	0.0064201	0.025601	0.533335	1027	4	0.25123
MAOA	6	0.15131	0.29725	1	5827	1	0.35089	0.006493	0.02588	0.538624	1028	3	0.35089
GABPB2	6	0.23205	0.39333	1	7536	2	0.33586	0.0065008	0.025908	0.538706	1029	4	0.33586
TRIM22	6	0.64804	0.70572	1	13871	1	0.29887	0.0065097	0.025938	0.538797	1030	3	0.29887
PHYHIPL	6	0.94481	0.94487	1	19623	0	0.27051	0.0065276	0.026008	0.539741	1031	5	0.27051
POU3F4	6	0.98979	0.98986	1	21007	0	0.2796	0.006541	0.026063	0.540241	1032	5	0.2796
PADI6	6	0.81884	0.8199	1	16504	1	0.39782	0.0065613	0.026138	0.540241	1033	4	0.39782
EMP3	6	0.83076	0.83093	1	16765	1	0.33145	0.0065829	0.026217	0.540241	1034	4	0.33145
HBZ	6	0.17954	0.33994	1	6565	2	0.37451	0.0065922	0.026255	0.540241	1035	4	0.37451
SOSTDC1	6	0.99715	0.99718	1	21369	0	0.25806	0.0065955	0.026265	0.540241	1036	5	0.25806
ARHGAP32	6	0.68213	0.72405	1	14326	1	0.55809	0.0065992	0.026278	0.540241	1037	4	0.55809
C7orf57	6	0.90937	0.90947	1	18612	0	0.33973	0.0066152	0.026339	0.540241	1038	4	0.33973
ZNF654	6	0.98838	0.98847	1	20948	0	0.35038	0.0066152	0.026339	0.540241	1039	4	0.35038
ERO1LB	6	0.89718	0.89725	1	18324	0	0.30733	0.0066162	0.02634	0.540241	1040	5	0.30733
CCT3	6	0.89585	0.89595	1	18291	0	0.4234	0.0066242	0.026366	0.540241	1041	4	0.4234
AMOTL1	6	0.85002	0.84996	1	17193	0	0.17108	0.0066322	0.026392	0.540241	1042	3	0.17108
NonTargetingControlGuideForHuman_0947	2	0.99336	0.9934	1	21166	0	0.5619	0.0066359	0.012683	0.366396	1043	2	0.5619
SLC2A8	6	0.62561	0.69447	1	13590	1	0.31113	0.0066436	0.026444	0.540241	1044	3	0.31113
ADAMDEC1	6	0.99626	0.99629	1	21320	0	0.2964	0.0066525	0.026468	0.540241	1045	5	0.2964
ZNF727	6	0.14313	0.28462	1	5587	2	0.4807	0.0066594	0.026495	0.540241	1046	4	0.4807
OGDHL	6	0.96732	0.96735	1	20260	0	0.0951	0.0066623	0.026508	0.540241	1047	2	0.0951
KCNF1	6	0.52424	0.64945	1	12524	1	0.25248	0.0066625	0.026509	0.540241	1048	5	0.25248
POLR1E	6	0.55689	0.66301	1	12846	1	0.29558	0.0066684	0.026524	0.540241	1049	5	0.29558
PROK2	6	0.99212	0.99218	1	21121	0	0.32424	0.0066704	0.026529	0.540241	1050	4	0.32424
KRTAP3-2	6	0.82325	0.82394	1	16607	1	0.1051	0.006671	0.026531	0.540241	1051	2	0.1051
RBM5	6	0.99927	0.99927	1	21516	0	0.39826	0.0066926	0.026614	0.540955	1052	5	0.39826
hsa-mir-4513	8	0.65099	0.77502	1	13917	1	0.24425	0.0067076	0.029783	0.569945	1053	6	0.24425
ATP2A3	6	0.99737	0.99738	1	21380	0	0.25371	0.0067159	0.026693	0.542007	1054	5	0.25371
PRSS36	6	0.99826	0.99826	1	21433	0	0.28107	0.0067315	0.026755	0.542761	1055	5	0.28107
hsa-mir-3197	8	0.36981	0.57418	1	9871	2	0.054727	0.0067485	0.029966	0.569945	1056	3	0.054727
CCDC151	6	0.62934	0.69627	1	13635	1	0.54221	0.0067498	0.026824	0.543143	1057	4	0.54221
MED16	6	0.85733	0.85729	1	17352	0	0.2964	0.0067677	0.026901	0.544189	1058	5	0.2964
ENTPD4	6	0.97665	0.97679	1	20546	0	0.52168	0.0067801	0.026941	0.544273	1059	4	0.52168
KCTD17	6	0.9033	0.9034	1	18469	0	0.42353	0.0067836	0.026955	0.544273	1060	4	0.42353
SUSD3	6	0.31437	0.46718	1	8855	2	0.088282	0.0068147	0.027072	0.545552	1061	3	0.088282
AP1S3	6	0.39119	0.53761	1	10284	2	0.13677	0.0068217	0.027095	0.545552	1062	3	0.13677
RIT2	6	0.99899	0.99898	1	21484	0	0.28683	0.0068287	0.027119	0.545552	1063	5	0.28683
TBL1XR1	6	0.99536	0.99541	1	21266	0	0.23785	0.0068626	0.027244	0.547333	1064	5	0.23785
PRSS45	6	0.54369	0.65751	1	12704	1	0.50481	0.0068887	0.027345	0.547333	1065	4	0.50481
CLEC4M	6	0.90163	0.90171	1	18427	0	0.30816	0.0068949	0.027368	0.547333	1066	3	0.30816
MMD2	6	0.23649	0.39728	1	7603	1	0.25362	0.0069013	0.027392	0.547333	1067	5	0.25362
SNRPB2	6	0.69288	0.73016	1	14482	1	-0.011384	0.0069044	0.0274	0.547333	1068	2	-0.011384
P4HTM	6	0.97928	0.97943	1	20630	0	0.29034	0.0069069	0.02741	0.547333	1069	4	0.29034
hsa-mir-3155a	8	0.80883	0.84209	1	16305	1	0.25445	0.0069136	0.030651	0.576453	1070	5	0.25445
THEMIS2	6	0.3618	0.51041	1	9727	2	-0.060455	0.0069735	0.027647	0.550394	1071	2	-0.060455
BTC	6	0.99721	0.99725	1	21372	0	0.26069	0.006983	0.027679	0.550394	1072	5	0.26069
BARHL1	6	0.36721	0.51535	1	9819	2	0.49522	0.0069907	0.027706	0.550394	1073	4	0.49522
DDX31	6	0.93992	0.94002	1	19491	0	0.35254	0.0069915	0.027711	0.550394	1074	5	0.35254
PDZK1IP1	6	0.18563	0.34898	1	6729	1	0.29367	0.0069938	0.027715	0.550394	1075	4	0.29367
HEATR5B	6	0.22987	0.39143	1	7504	1	0.079078	0.0069997	0.027741	0.550398	1076	2	0.079078
THAP8	6	0.97979	0.97997	1	20646	0	0.18692	0.007026	0.027841	0.551878	1077	3	0.18692
SET	6	0.2769	0.43351	1	8243	1	0.19254	0.007054	0.02795	0.553528	1078	3	0.19254
CCDC42	6	0.98531	0.98544	1	20846	0	0.18014	0.0070667	0.027997	0.553954	1079	3	0.18014
PDCL3	6	0.46124	0.60346	1	11555	1	0.5551	0.0070811	0.028046	0.554415	1080	4	0.5551
INVS	6	0.86527	0.86522	1	17547	0	0.3938	0.0070958	0.028107	0.555119	1081	4	0.3938
SNPH	6	0.87442	0.8744	1	17766	0	0.24002	0.007128	0.028221	0.556838	1082	5	0.24002
LDLRAP1	6	0.85381	0.85369	1	17272	0	0.30222	0.0071342	0.028245	0.556838	1083	5	0.30222
C1orf172	6	0.55742	0.66323	1	12853	1	0.29094	0.0071784	0.028395	0.55712	1084	5	0.29094
CNGA3	6	0.10757	0.22889	1	4665	3	-0.17937	0.0071844	0.02842	0.55712	1085	1	-0.17937
LDLR	6	0.94398	0.94403	1	19596	0	0.29568	0.0071865	0.028428	0.55712	1086	4	0.29568
TRABD	6	0.59246	0.67889	1	13205	1	0.32327	0.0071977	0.028467	0.55712	1087	4	0.32327
DRC1	6	0.9932	0.99328	1	21158	0	0.35011	0.0071982	0.028467	0.55712	1088	5	0.35011
FXYD3	6	0.92822	0.92832	1	19143	0	0.20634	0.0072122	0.028517	0.55712	1089	5	0.20634
NAGPA	6	0.90373	0.90383	1	18478	0	0.3775	0.0072311	0.028603	0.558295	1090	4	0.3775
DAPK3	6	0.79115	0.79663	1	15965	1	0.35527	0.0072549	0.028686	0.559215	1091	4	0.35527
ZSWIM4	6	0.72781	0.75145	1	14956	1	0.15352	0.0072597	0.028701	0.559215	1092	2	0.15352
PRSS46	6	0.99555	0.9956	1	21277	0	0.35812	0.0073025	0.028867	0.561508	1093	5	0.35812
TMPRSS15	6	0.89966	0.89976	1	18385	0	0.25976	0.0073039	0.028871	0.561508	1094	4	0.25976
RTP1	6	0.59613	0.68057	1	13241	1	0.27377	0.0073557	0.029059	0.563643	1095	3	0.27377
TARBP2	6	0.70243	0.73586	1	14592	1	0.024854	0.007371	0.029114	0.56421	1096	1	0.024854
ABCG8	6	0.82968	0.82991	1	16748	1	0.32958	0.0073914	0.029192	0.56521	1097	4	0.32958
NonTargetingControlGuideForHuman_0362	2	0.99261	0.99265	1	21137	0	0.51021	0.0073924	0.014054	0.385669	1098	2	0.51021
ASPH	6	0.87644	0.87642	1	17815	0	0.53377	0.007399	0.029223	0.565307	1099	4	0.53377
RNH1	6	0.99465	0.99468	1	21224	0	0.33663	0.0074417	0.029381	0.56785	1100	5	0.33663
SNRK	6	0.88179	0.88176	1	17947	0	0.2809	0.0074555	0.029431	0.568153	1101	3	0.2809
AFMID	6	0.08858	0.19849	1	4152	3	-0.055019	0.0074644	0.02946	0.568153	1102	2	-0.055019
SIGLEC14	6	0.51635	0.64633	1	12449	1	0.46496	0.0074781	0.029506	0.568153	1103	4	0.46496
PSG3	6	0.98795	0.98803	1	20938	0	0.56876	0.0074889	0.029541	0.568153	1104	4	0.56876
CLPSL1	6	0.68317	0.72461	1	14348	1	0.26458	0.0074918	0.029551	0.568153	1105	5	0.26458
CXorf65	6	0.98857	0.98866	1	20959	0	0.29027	0.0074943	0.029563	0.568153	1106	3	0.29027
TOX3	6	0.98568	0.98581	1	20861	0	0.31901	0.0074977	0.02958	0.568153	1107	4	0.31901
ZNF442	6	0.66444	0.71433	1	14098	1	0.5309	0.0075333	0.029713	0.569945	1108	4	0.5309
hsa-mir-34a	8	0.97456	0.9745	1	20477	0	0.25551	0.0075407	0.033206	0.601036	1109	5	0.25551
PDE8A	6	0.75349	0.76858	1	15345	1	0.33624	0.0075488	0.029771	0.569945	1110	4	0.33624
EIF2B3	6	0.88038	0.88034	1	17904	0	0.32659	0.0075489	0.029772	0.569945	1111	3	0.32659
FHIT	6	0.96547	0.96548	1	20188	0	0.43002	0.007568	0.029836	0.569945	1112	4	0.43002
POLE3	6	0.98015	0.98032	1	20660	0	0.34231	0.0076005	0.029952	0.569945	1113	5	0.34231
TWF1	6	0.53879	0.65543	1	12665	1	0.23713	0.0076007	0.029954	0.569945	1114	3	0.23713
GBA2	6	0.29856	0.45278	1	8612	2	-0.057112	0.0076043	0.029966	0.569945	1115	1	-0.057112
KL	6	0.9917	0.99175	1	21099	0	0.31178	0.0076045	0.029967	0.569945	1116	5	0.31178
hsa-mir-3200	8	0.97958	0.97956	1	20640	0	0.3178	0.0076097	0.033469	0.602241	1117	6	0.3178
STEAP4	6	0.4024	0.54801	1	10479	1	0.46514	0.0076111	0.029987	0.569945	1118	4	0.46514
FDFT1	6	0.9987	0.99868	1	21458	0	0.3117	0.0076231	0.030034	0.569953	1119	5	0.3117
USP48	6	0.33677	0.48751	1	9259	2	0.34814	0.0076257	0.030042	0.569953	1120	4	0.34814
hsa-mir-1825	8	0.80697	0.84118	1	16274	1	0.27203	0.0076304	0.033557	0.602241	1121	5	0.27203
SAMHD1	6	0.98657	0.98665	1	20887	0	0.35443	0.0076717	0.030213	0.572193	1122	5	0.35443
CASP10	6	0.99925	0.99925	1	21510	0	0.35643	0.0076717	0.030213	0.572193	1123	5	0.35643
HRH4	6	0.99746	0.99747	1	21382	0	0.20695	0.0077159	0.030381	0.574374	1124	5	0.20695
KRTAP9-6	6	0.88541	0.88539	1	18035	0	0.13729	0.0077229	0.030406	0.574374	1125	3	0.13729
YPEL2	6	0.26464	0.42253	1	8045	1	0.36116	0.0077236	0.030407	0.574374	1126	4	0.36116
NonTargetingControlGuideForHuman_0316	2	0.99226	0.99228	1	21128	0	0.45994	0.0077388	0.014712	0.396452	1127	2	0.45994
NTAN1	6	0.9788	0.97896	1	20619	0	0.24424	0.0077429	0.030491	0.574709	1128	3	0.24424
ZBED3	6	0.98264	0.98281	1	20747	0	0.49185	0.0077431	0.030491	0.574709	1129	4	0.49185
IL4I1	6	0.92027	0.92037	1	18917	0	0.27086	0.0077479	0.030505	0.574709	1130	4	0.27086
DEFB113	6	0.78999	0.79572	1	15945	1	0.022642	0.0077705	0.030581	0.575647	1131	2	0.022642
DDA1	4	0.93094	0.93071	1	19230	0	0.27707	0.0077775	0.025569	0.533181	1132	2	0.27707
SYNPO2	6	0.99927	0.99927	1	21513	0	0.30054	0.0077962	0.030683	0.576563	1133	5	0.30054
CAPNS1	6	0.98513	0.98526	1	20838	0	0.38117	0.0078182	0.030757	0.576846	1134	3	0.38117
ZNF26	6	0.13522	0.27229	1	5377	1	0.30964	0.0078263	0.030784	0.576846	1135	4	0.30964
KLF8	6	0.9686	0.96861	1	20305	0	0.40335	0.0078275	0.030791	0.576846	1136	4	0.40335
ZNF660	6	0.99685	0.99689	1	21355	0	0.34753	0.0079105	0.031086	0.580697	1137	4	0.34753
KRT32	6	0.90417	0.90428	1	18485	0	0.065025	0.0079241	0.031139	0.58111	1138	3	0.065025
SAMD12	6	0.93981	0.93991	1	19485	0	0.42509	0.0079359	0.03118	0.581137	1139	4	0.42509
PML	6	0.99887	0.99885	1	21474	0	0.23509	0.0079471	0.031227	0.581137	1140	5	0.23509
DACT1	6	0.050212	0.13508	0.928486	3125	2	-0.058625	0.0079494	0.031234	0.581137	1141	2	-0.058625
THAP3	6	0.97707	0.97721	1	20558	0	0.36721	0.0079545	0.031248	0.581137	1142	4	0.36721
hsa-mir-3675	8	0.20714	0.39366	1	7121	3	0.0072749	0.0079726	0.034932	0.608049	1143	3	0.0072749
COL9A1	6	0.6917	0.72948	1	14465	1	0.30305	0.0079749	0.031329	0.581846	1144	4	0.30305
DUSP2	6	0.99863	0.99862	1	21452	0	0.2958	0.0079784	0.03134	0.581846	1145	4	0.2958
MAG	6	0.83509	0.83514	1	16862	1	0.32908	0.0080296	0.031527	0.584807	1146	4	0.32908
ITGA9	6	0.9475	0.94753	1	19694	0	0.32212	0.0080402	0.031559	0.5849	1147	3	0.32212
CEP85L	6	0.94327	0.94334	1	19574	0	0.20376	0.0080707	0.031673	0.586471	1148	4	0.20376
PRRT3	6	0.8978	0.8979	1	18336	0	0.33203	0.0080786	0.031697	0.586471	1149	4	0.33203
MFHAS1	6	0.98683	0.98692	1	20897	0	0.26834	0.0081072	0.031798	0.587359	1150	4	0.26834
PDLIM5	6	0.91346	0.91359	1	18740	0	0.53685	0.0081138	0.031822	0.587359	1151	4	0.53685
PRAMEF7	6	0.99358	0.99364	1	21181	0	0.22259	0.0081152	0.031827	0.587359	1152	5	0.22259
hsa-mir-3614	8	0.49212	0.65608	1	12144	1	0.27631	0.0081469	0.035633	0.61224	1153	5	0.27631
KDR	6	0.87045	0.87042	1	17660	0	0.40374	0.008164	0.032	0.589727	1154	5	0.40374
CERK	6	0.018562	0.058759	0.737274	1717	3	0.077548	0.0081696	0.032021	0.589727	1155	3	0.077548
BAIAP2L2	6	0.97989	0.98007	1	20651	0	0.36504	0.0081764	0.032044	0.589727	1156	4	0.36504
ANKK1	6	0.799	0.80288	1	16121	1	0.34534	0.0081825	0.032064	0.589727	1157	4	0.34534
HMGA1	6	0.19897	0.3645	1	7006	2	-0.083287	0.0081969	0.032117	0.590209	1158	2	-0.083287
NonTargetingControlGuideForHuman_0214	2	0.62077	0.62052	1	13527	0	0.58251	0.0082062	0.015565	0.412179	1159	1	0.58251
VN1R2	6	0.47809	0.61952	1	11853	1	0.26352	0.0082149	0.032182	0.590892	1160	3	0.26352
MACROD2	6	0.95649	0.95648	1	19929	0	0.24829	0.0082427	0.032288	0.591795	1161	4	0.24829
FGF6	6	0.65475	0.7092	1	13973	1	0.29009	0.008245	0.032301	0.591795	1162	3	0.29009
CDH7	6	0.5932	0.67921	1	13213	1	0.24486	0.0082485	0.032313	0.591795	1163	3	0.24486
MIXL1	6	0.84794	0.84786	1	17152	0	0.31955	0.0082881	0.032457	0.592429	1164	5	0.31955
PRR21	6	0.2724	0.42945	1	8173	1	0.37268	0.0082881	0.032457	0.592429	1165	5	0.37268
LOC100129083	6	0.93344	0.93357	1	19305	0	0.38363	0.0083264	0.03259	0.594347	1166	5	0.38363
BPIFA3	6	0.58174	0.67398	1	13089	1	0.28959	0.0083359	0.032621	0.59443	1167	3	0.28959
ZNF415	6	0.10703	0.22802	1	4654	3	0.18092	0.0083579	0.032701	0.595386	1168	3	0.18092
NR4A2	6	0.75027	0.76632	1	15289	1	0.035768	0.0083699	0.032745	0.595685	1169	3	0.035768
TMEM229A	6	0.95124	0.95132	1	19784	0	0.21234	0.0084213	0.032933	0.59859	1170	5	0.21234
MKRN2	6	0.9976	0.99763	1	21393	0	0.28219	0.0084551	0.033053	0.600271	1171	5	0.28219
POU5F1	6	0.97455	0.97466	1	20476	0	0.39739	0.0084789	0.033136	0.601036	1172	4	0.39739
hsa-mir-337	8	0.99625	0.99632	1	21317	0	0.42393	0.0084844	0.036977	0.623635	1173	5	0.42393
PRR23C	6	0.46373	0.60585	1	11600	1	0.34009	0.0084951	0.033187	0.601036	1174	4	0.34009
MUM1	6	0.64055	0.70189	1	13770	1	0.33969	0.0085501	0.033383	0.602241	1175	3	0.33969
FGF13	6	0.58661	0.67619	1	13142	1	0.17755	0.0085501	0.033383	0.602241	1176	3	0.17755
APOLD1	6	0.97792	0.97807	1	20587	0	0.31284	0.0085605	0.03342	0.602241	1177	5	0.31284
NonTargetingControlGuideForHuman_0809	2	0.99141	0.99142	1	21086	0	0.49949	0.008589	0.016273	0.421235	1178	2	0.49949
CSHL1	6	0.99355	0.9936	1	21179	0	0.3205	0.0085943	0.033532	0.602241	1179	4	0.3205
FTCD	6	0.99813	0.99812	1	21424	0	0.28576	0.0086102	0.033595	0.602241	1180	3	0.28576
AP5B1	6	0.93503	0.93514	1	19358	0	0.40456	0.0086112	0.033599	0.602241	1181	4	0.40456
GIPC1	6	0.96482	0.96483	1	20169	0	0.36896	0.0086112	0.033599	0.602241	1182	3	0.36896
RCAN1	6	0.94867	0.94872	1	19725	0	0.26702	0.0086125	0.033604	0.602241	1183	5	0.26702
C8orf33	6	0.80327	0.80637	1	16200	1	0.31612	0.0086183	0.033621	0.602241	1184	4	0.31612
HIST1H4F	6	0.98953	0.98962	1	20995	0	0.23625	0.0086224	0.033638	0.602241	1185	5	0.23625
GP2	6	0.57478	0.67085	1	13022	1	0.2115	0.0086485	0.033727	0.602241	1186	5	0.2115
CD177	6	0.82653	0.82699	1	16677	1	0.23856	0.008653	0.033741	0.602241	1187	5	0.23856
OR2H2	6	0.96513	0.96514	1	20179	0	0.28149	0.0086558	0.033754	0.602241	1188	5	0.28149
KLF2	6	0.98901	0.98909	1	20975	0	0.30557	0.0086608	0.033777	0.602241	1189	4	0.30557
MSL2	6	0.74016	0.75952	1	15128	1	0.33953	0.0086633	0.033788	0.602241	1190	4	0.33953
OR10A4	6	0.94104	0.94113	1	19521	0	0.43366	0.0086787	0.033837	0.602241	1191	4	0.43366
EMR3	6	0.9208	0.92091	1	18933	0	0.278	0.008684	0.033856	0.602241	1192	4	0.278
hsa-mir-6767	8	0.53759	0.68838	1	12658	1	0.32618	0.0086986	0.037837	0.628174	1193	6	0.32618
C1orf63	6	0.99863	0.99862	1	21453	0	0.21043	0.0087132	0.033966	0.603697	1194	5	0.21043
hsa-mir-216a	8	0.43644	0.61801	1	11104	2	-0.0010282	0.0087178	0.037906	0.62841	1195	2	-0.0010282
ZNF726	6	0.95506	0.9551	1	19892	0	0.34545	0.0087282	0.034018	0.603697	1196	4	0.34545
PPP6R2	6	0.86181	0.86176	1	17455	0	0.04787	0.0087289	0.034022	0.603697	1197	2	0.04787
ZNF554	6	0.9944	0.99443	1	21214	0	0.26613	0.0087474	0.034083	0.604094	1198	5	0.26613
RAB11A	6	0.99723	0.99726	1	21373	0	0.3454	0.0087603	0.034127	0.604094	1199	5	0.3454
B4GALT3	6	0.078318	0.18186	1	3881	1	0.16717	0.0087634	0.034135	0.604094	1200	3	0.16717
DST	6	0.47902	0.62036	1	11871	1	0.0067037	0.0087699	0.034156	0.604094	1201	2	0.0067037
hsa-mir-4731	8	0.94082	0.94087	1	19516	0	0.21303	0.0087741	0.038111	0.628871	1202	6	0.21303
CCDC81	6	0.98361	0.98377	1	20789	0	0.24891	0.0087934	0.034245	0.604714	1203	5	0.24891
UPB1	6	0.65094	0.70722	1	13916	1	0.21619	0.0088094	0.03429	0.604714	1204	3	0.21619
GUSB	6	0.37767	0.52504	1	10023	2	0.14278	0.0088138	0.034302	0.604714	1205	3	0.14278
PLA2G4E	6	0.22105	0.38365	1	7355	2	0.35774	0.0088482	0.034383	0.605639	1206	4	0.35774
PPIL4	6	0.00027808	0.0015023	0.105338	311	3	-0.45382	0.0088631	0.03443	0.605983	1207	1	-0.45382
HEXIM2	6	0.7941	0.79898	1	16012	1	0.16976	0.0088857	0.034501	0.606245	1208	3	0.16976
GTPBP1	6	0.99787	0.99789	1	21404	0	0.30282	0.0088995	0.034546	0.606514	1209	4	0.30282
CPT1B	6	0.91842	0.9185	1	18875	0	0.12761	0.0089097	0.034572	0.606514	1210	3	0.12761
FMR1	6	0.9815	0.98168	1	20703	0	0.37318	0.0089687	0.034756	0.608049	1211	4	0.37318
GSTM2	6	0.23881	0.3993	1	7639	2	0.20055	0.0089788	0.034778	0.608049	1212	3	0.20055
SETX	6	0.79541	0.79999	1	16036	1	0.29148	0.0089847	0.034793	0.608049	1213	3	0.29148
RBM22	6	0.86372	0.86367	1	17509	0	0.78292	0.0090055	0.034852	0.608049	1214	4	0.78292
ANKRD11	6	0.99482	0.99484	1	21238	0	0.43215	0.0090055	0.034852	0.608049	1215	3	0.43215
SOWAHA	6	0.78645	0.79292	1	15886	1	0.3944	0.0090224	0.034901	0.608049	1216	3	0.3944
DTHD1	6	0.78177	0.78929	1	15799	1	0.38957	0.0090228	0.034902	0.608049	1217	4	0.38957
NUDT3	6	0.88835	0.88836	1	18111	0	0.39163	0.0090358	0.034944	0.608049	1218	3	0.39163
CORO2A	6	0.93704	0.93715	1	19412	0	0.14092	0.0090438	0.034968	0.608049	1219	3	0.14092
FILIP1L	6	0.048223	0.13168	0.920044	3070	1	0.17787	0.0090443	0.034969	0.608049	1220	3	0.17787
NDRG1	6	0.99512	0.99516	1	21255	0	0.30976	0.0090716	0.035046	0.608903	1221	4	0.30976
AFAP1	6	0.5227	0.64884	1	12502	1	0.3491	0.0090942	0.035107	0.609109	1222	4	0.3491
CAMSAP3	6	0.22008	0.38279	1	7332	2	0.071743	0.0090961	0.035114	0.609109	1223	2	0.071743
C4orf36	6	0.90388	0.90398	1	18480	0	0.36669	0.0091503	0.035255	0.610515	1224	4	0.36669
KRTAP9-8	6	0.053885	0.14132	0.941497	3230	1	0.27252	0.0091706	0.035304	0.610515	1225	4	0.27252
UTP20	6	0.058017	0.14831	0.953412	3353	2	-0.23565	0.0091706	0.035304	0.610515	1226	2	-0.23565
BAHD1	6	0.9973	0.99732	1	21377	0	0.30251	0.0091723	0.035308	0.610515	1227	4	0.30251
RAPGEF3	6	0.3568	0.50581	1	9622	2	0.1646	0.009192	0.035361	0.610944	1228	3	0.1646
ANKRD61	6	0.97404	0.97414	1	20468	0	0.32653	0.0092366	0.035489	0.611654	1229	4	0.32653
SLMAP	6	0.98026	0.98044	1	20665	0	0.46488	0.0092437	0.035509	0.611654	1230	4	0.46488
PSME1	6	0.68397	0.72507	1	14362	1	0.11807	0.0092466	0.035515	0.611654	1231	2	0.11807
NUDC	6	0.044998	0.12595	0.905936	2976	2	0.074438	0.0092466	0.035515	0.611654	1232	2	0.074438
TAF10	6	0.80502	0.80784	1	16234	1	0.29463	0.0092629	0.035557	0.611891	1233	4	0.29463
hsa-mir-1273a	7	0.19173	0.36056	1	6886	2	-0.25573	0.0093008	0.035887	0.614499	1234	2	-0.25573
NonTargetingControlGuideForHuman_0130	2	0.9907	0.99071	1	21049	0	0.40379	0.0093014	0.017584	0.438672	1235	2	0.40379
ZNF506	6	0.61547	0.68956	1	13470	1	0.46933	0.0093337	0.035759	0.613912	1236	3	0.46933
GABRB1	6	0.72793	0.75152	1	14958	1	0.2813	0.0093576	0.03583	0.614476	1237	4	0.2813
RLN2	6	0.41041	0.55544	1	10618	1	0.13288	0.0093647	0.035849	0.614476	1238	3	0.13288
HDHD3	6	0.6982	0.73332	1	14546	1	0.32086	0.0093858	0.035907	0.614499	1239	4	0.32086
NonTargetingControlGuideForHuman_0960	2	0.99061	0.99063	1	21045	0	0.53169	0.0093877	0.017744	0.438672	1240	2	0.53169
FSD1	6	0.9976	0.99764	1	21395	0	0.40565	0.0094037	0.035953	0.614803	1241	4	0.40565
SPANXA2	2	0.79694	0.79647	1	16064	0	0.77541	0.009437	0.017838	0.438672	1242	1	0.77541
PTPN1	6	0.47143	0.61312	1	11739	2	0.28178	0.009446	0.03605	0.615974	1243	4	0.28178
IPPK	6	0.91915	0.91926	1	18895	0	0.36639	0.0094652	0.036106	0.616456	1244	3	0.36639
RABAC1	6	0.93063	0.93074	1	19215	0	0.29504	0.0094793	0.036139	0.616532	1245	4	0.29504
AMPH	6	0.9975	0.99752	1	21386	0	0.30747	0.0094901	0.036176	0.616677	1246	4	0.30747
SLC46A2	6	0.99668	0.99672	1	21343	0	0.28044	0.0095608	0.036368	0.61922	1247	3	0.28044
CAPRIN2	6	0.83979	0.83975	1	16969	1	-0.060812	0.0095753	0.036409	0.61922	1248	2	-0.060812
CD1B	6	0.99082	0.99086	1	21052	0	0.28847	0.0095771	0.036411	0.61922	1249	3	0.28847
EDN1	6	0.54427	0.65775	1	12714	1	0.21922	0.009603	0.036489	0.620062	1250	3	0.21922
hsa-mir-1281	8	0.089648	0.22386	1	4175	3	0.26151	0.0096318	0.04083	0.651237	1251	4	0.26151
FLNB	6	0.7718	0.78175	1	15629	1	0.28955	0.0096474	0.036631	0.621248	1252	4	0.28955
ZNF846	6	0.76687	0.77807	1	15560	1	0.39939	0.009654	0.036645	0.621248	1253	3	0.39939
CFC1B	4	0.90637	0.90611	1	18536	0	0.64187	0.0096595	0.029989	0.569945	1254	3	0.64187
LRTM1	6	0.81577	0.81715	1	16443	1	0.33597	0.0097022	0.036777	0.622509	1255	3	0.33597
PTBP2	6	0.92195	0.92203	1	18957	0	0.45674	0.0097239	0.036848	0.622801	1256	4	0.45674
TPM3	6	0.78933	0.79522	1	15934	1	0.090182	0.009725	0.036852	0.622801	1257	2	0.090182
OTOP1	6	0.067536	0.16404	0.983217	3601	2	0.13742	0.0097721	0.036988	0.623635	1258	3	0.13742
C3orf83	6	0.98335	0.98353	1	20775	0	0.26154	0.0098106	0.037097	0.624998	1259	4	0.26154
C19orf67	6	0.95478	0.95481	1	19885	0	0.26985	0.0098423	0.037195	0.625409	1260	3	0.26985
C10orf111	6	0.7154	0.74372	1	14784	1	0.26877	0.0098487	0.037209	0.625409	1261	3	0.26877
SMARCC1	6	0.12098	0.25006	1	5029	1	0.16666	0.0098506	0.037214	0.625409	1262	2	0.16666
LMTK3	6	0.43556	0.57906	1	11086	2	0.39433	0.0098576	0.037237	0.625409	1263	3	0.39433
BRWD1	6	0.97609	0.97623	1	20529	0	0.34812	0.0098769	0.037291	0.625456	1264	3	0.34812
C9orf172	6	0.34433	0.49443	1	9388	2	-0.029196	0.0098878	0.037321	0.625456	1265	2	-0.029196
CPA1	6	0.99023	0.9903	1	21026	0	0.32217	0.0098896	0.037327	0.625456	1266	4	0.32217
SCN5A	6	0.96861	0.96862	1	20307	0	0.31298	0.0099	0.037362	0.625456	1267	4	0.31298
COL6A2	6	0.95427	0.95432	1	19869	0	0.29666	0.0099122	0.037384	0.625456	1268	3	0.29666
GPRC5B	6	0.96968	0.96972	1	20339	0	0.51186	0.0099308	0.03743	0.625745	1269	4	0.51186
FOXB1	6	0.71538	0.74371	1	14783	1	0.35036	0.0099656	0.037515	0.626199	1270	4	0.35036
FCN3	6	0.34715	0.49702	1	9443	2	0.31842	0.0099656	0.037515	0.626199	1271	3	0.31842
MAGEA10-MAGEA5	6	0.87435	0.87434	1	17764	0	0.33306	0.010002	0.037625	0.627338	1272	4	0.33306
CAPN12	6	0.99423	0.99426	1	21205	0	0.41983	0.010008	0.037641	0.627338	1273	4	0.41983
CD302	6	0.29229	0.44721	1	8502	2	0.16248	0.010059	0.037765	0.62817	1274	3	0.16248
IFNL4	6	0.98774	0.98781	1	20936	0	0.39355	0.010064	0.037781	0.62817	1275	4	0.39355
FCRL3	6	0.671	0.71797	1	14177	1	0.17631	0.010067	0.03779	0.62817	1276	3	0.17631
CMC4	6	0.246	0.40573	1	7742	2	-0.1166	0.010074	0.037807	0.62817	1277	2	-0.1166
ZNF799	4	0.94281	0.94271	1	19560	0	0.41898	0.0101	0.031017	0.580332	1278	3	0.41898
LDLRAD4	6	0.95595	0.95594	1	19916	0	0.28666	0.010146	0.038013	0.628871	1279	4	0.28666
DOC2B	6	0.25636	0.4151	1	7902	2	0.080878	0.010167	0.038071	0.628871	1280	2	0.080878
CTHRC1	6	0.13839	0.27721	1	5461	3	-0.15267	0.010175	0.038087	0.628871	1281	2	-0.15267
BRSK2	6	0.99805	0.99805	1	21415	0	0.30597	0.010185	0.03811	0.628871	1282	4	0.30597
ZNF230	6	0.64604	0.70466	1	13847	1	0.3279	0.01021	0.038177	0.629044	1283	4	0.3279
ZNF629	6	0.028549	0.084964	0.819323	2223	1	0.29142	0.01021	0.038179	0.629044	1284	4	0.29142
hsa-mir-4475	8	0.94473	0.94483	1	19619	0	0.28544	0.010233	0.04272	0.660741	1285	5	0.28544
NAV1	6	0.8462	0.84615	1	17121	0	0.31616	0.010241	0.038259	0.629405	1286	4	0.31616
LPAR1	6	0.43237	0.576	1	11031	1	0.282	0.010335	0.038509	0.633036	1287	4	0.282
ZIC5	6	0.46288	0.60503	1	11584	1	0.39518	0.010368	0.03861	0.634208	1288	4	0.39518
NonTargetingControlGuideForHuman_0392	2	0.98963	0.98965	1	21000	0	0.40602	0.01037	0.019554	0.462242	1289	2	0.40602
NonTargetingControlGuideForHuman_0785	2	0.98963	0.98965	1	20999	0	0.36534	0.010372	0.019559	0.462242	1290	2	0.36534
FFAR2	6	0.53526	0.65399	1	12635	1	0.29438	0.010417	0.038724	0.635121	1291	4	0.29438
TMEM110	6	0.92538	0.9255	1	19053	0	0.39122	0.010457	0.038839	0.636528	1292	4	0.39122
CACNA2D2	6	0.19311	0.35939	1	6908	1	0.30868	0.010515	0.039001	0.63839	1293	3	0.30868
GLTPD1	6	0.36816	0.51625	1	9835	2	0.35927	0.010528	0.039032	0.63839	1294	4	0.35927
CAMK1D	6	0.96604	0.96608	1	20208	0	0.36026	0.010531	0.039041	0.63839	1295	4	0.36026
XRCC1	6	0.97591	0.97607	1	20524	0	0.1709	0.010547	0.039086	0.638633	1296	3	0.1709
IL22RA1	6	0.95258	0.95266	1	19823	0	0.34314	0.01057	0.039145	0.639072	1297	4	0.34314
C21orf33	6	0.99204	0.99211	1	21115	0	0.30578	0.010578	0.039171	0.639072	1298	4	0.30578
SNAP91	6	0.91915	0.91926	1	18896	0	0.26881	0.010602	0.039237	0.639657	1299	4	0.26881
KPNA2	6	0.18823	0.35287	1	6792	1	0.28286	0.010622	0.03929	0.640015	1300	4	0.28286
hsa-mir-6871	8	0.78098	0.82911	1	15786	1	0.24408	0.010632	0.043962	0.666034	1301	4	0.24408
FANCL	6	0.61661	0.69011	1	13483	1	0.35388	0.010643	0.039347	0.640015	1302	4	0.35388
SLTM	4	0.97806	0.97814	1	20593	0	0.40065	0.01069	0.032379	0.592008	1303	3	0.40065
FUNDC1	6	0.20786	0.37229	1	7136	2	0.080504	0.010695	0.039484	0.64129	1304	3	0.080504
MPZL3	6	0.59082	0.67813	1	13182	1	0.18772	0.010696	0.039485	0.64129	1305	3	0.18772
hsa-mir-4464	8	0.7585	0.81958	1	15419	1	0.28938	0.010717	0.04424	0.666034	1306	5	0.28938
ST20-MTHFS	2	0.98927	0.9893	1	20983	0	0.45133	0.010727	0.020211	0.47186	1307	2	0.45133
NonTargetingControlGuideForHuman_0517	2	0.9752	0.97523	1	20503	0	1.4954	0.01076	0.020272	0.472002	1308	2	1.4954
hsa-mir-3938	8	0.83553	0.85611	1	16873	1	0.38746	0.010761	0.044375	0.666034	1309	5	0.38746
CDCA4	6	0.28859	0.44391	1	8436	1	0.12101	0.010786	0.039713	0.643938	1310	3	0.12101
EPHB3	6	0.96502	0.96503	1	20175	0	0.38071	0.010789	0.039717	0.643938	1311	4	0.38071
KCNJ4	6	0.81589	0.81727	1	16448	1	0.27243	0.010794	0.039739	0.643938	1312	4	0.27243
METTL4	6	0.097212	0.21248	1	4379	1	0.15185	0.010806	0.039767	0.643938	1313	3	0.15185
AXIN1	6	0.90957	0.90966	1	18617	0	0.3939	0.010842	0.039858	0.644319	1314	4	0.3939
GALT	6	0.40017	0.54591	1	10440	2	-0.035464	0.010855	0.039892	0.644319	1315	2	-0.035464
ESPNL	6	0.21318	0.37686	1	7223	1	0.28271	0.010864	0.039916	0.644319	1316	4	0.28271
ZNF473	6	0.7633	0.77545	1	15499	1	0.19535	0.010885	0.039969	0.644319	1317	3	0.19535
BPIFA1	6	0.99884	0.99882	1	21469	0	0.25666	0.010933	0.040099	0.645458	1318	4	0.25666
hsa-mir-6500	8	0.044253	0.13356	0.923427	2948	2	0.25554	0.010937	0.044945	0.670652	1319	5	0.25554
SSTR3	6	0.9862	0.98632	1	20878	0	0.3168	0.010952	0.040145	0.645722	1320	4	0.3168
hsa-mir-6852	8	0.70421	0.79967	1	14620	1	0.22952	0.010992	0.045125	0.671951	1321	4	0.22952
KCNG1	6	0.99109	0.99115	1	21068	0	0.32931	0.011035	0.040359	0.647783	1322	4	0.32931
SETMAR	6	0.68742	0.72701	1	14405	1	0.36183	0.011038	0.040369	0.647783	1323	3	0.36183
OR8B12	6	0.29014	0.44532	1	8460	2	0.091541	0.011051	0.040402	0.647783	1324	2	0.091541
RLIM	6	0.42762	0.57154	1	10956	1	0.2723	0.011063	0.040433	0.647783	1325	4	0.2723
OTUD6A	6	0.93508	0.93518	1	19360	0	0.3243	0.011069	0.040452	0.647783	1326	4	0.3243
TXK	6	0.9581	0.95806	1	19966	0	0.32437	0.01107	0.040453	0.647783	1327	4	0.32437
NTNG2	6	0.53058	0.65209	1	12582	1	0.31091	0.011102	0.040542	0.648449	1328	4	0.31091
OXTR	6	0.2008	0.36612	1	7038	1	0.32779	0.011104	0.040554	0.648449	1329	4	0.32779
PLA2G2E	6	0.48655	0.62771	1	12031	1	0.27757	0.011149	0.040682	0.650015	1330	4	0.27757
NPL	6	0.25561	0.41442	1	7886	2	0.075994	0.011171	0.040743	0.650514	1331	3	0.075994
BMX	6	0.95671	0.9567	1	19936	0	0.3522	0.011215	0.040862	0.651237	1332	4	0.3522
TMEM64	6	0.85812	0.85809	1	17376	0	0.21025	0.011236	0.040922	0.651237	1333	3	0.21025
KISS1R	6	0.96657	0.9666	1	20229	0	0.12493	0.011237	0.040926	0.651237	1334	2	0.12493
TDRD5	6	0.93072	0.93082	1	19217	0	0.22807	0.011242	0.040939	0.651237	1335	3	0.22807
PLXNA1	6	0.90294	0.90303	1	18462	0	0.36907	0.011258	0.040983	0.651464	1336	4	0.36907
ARSK	6	0.29262	0.44748	1	8511	2	0.24466	0.011291	0.041067	0.652208	1337	3	0.24466
GJC1	6	0.98515	0.98528	1	20840	0	0.32073	0.011308	0.041116	0.652208	1338	4	0.32073
HSD11B1L	6	0.4971	0.63794	1	12247	1	0.19747	0.01131	0.04112	0.652208	1339	3	0.19747
CYP4F3	6	0.93366	0.93378	1	19313	0	0.35245	0.011322	0.041151	0.652216	1340	4	0.35245
ZNF277	6	0.34456	0.49465	1	9391	2	0.23581	0.011367	0.041273	0.653426	1341	3	0.23581
HYAL1	6	0.82221	0.82298	1	16583	1	0.26717	0.011372	0.041288	0.653426	1342	4	0.26717
NonTargetingControlGuideForHuman_0427	2	0.9886	0.98863	1	20963	0	0.38174	0.011396	0.021474	0.48363	1343	2	0.38174
GLCCI1	6	0.90621	0.90632	1	18532	0	0.29396	0.011424	0.041433	0.65393	1344	4	0.29396
LMO4	6	0.69381	0.73072	1	14495	1	0.26399	0.011427	0.041441	0.65393	1345	4	0.26399
GPR146	6	0.45762	0.60003	1	11492	2	0.25105	0.011434	0.041455	0.65393	1346	3	0.25105
RSPO4	6	0.99198	0.99206	1	21111	0	0.47374	0.011436	0.041463	0.65393	1347	4	0.47374
NonTargetingControlGuideForHuman_0696	2	0.86992	0.86979	1	17649	0	0.48107	0.011445	0.021574	0.484876	1348	1	0.48107
BPIFB6	6	0.96578	0.96579	1	20201	0	0.39943	0.011448	0.041492	0.65393	1349	4	0.39943
VSNL1	6	0.64733	0.70532	1	13857	1	0.15795	0.011451	0.041501	0.65393	1350	3	0.15795
GYPC	6	0.92405	0.92415	1	19019	0	0.19988	0.011476	0.041564	0.654359	1351	3	0.19988
MARK4	6	0.84539	0.84532	1	17097	0	0.45295	0.011494	0.04161	0.654359	1352	4	0.45295
FAM184B	6	0.46692	0.60887	1	11653	1	0.23653	0.011506	0.041641	0.654359	1353	3	0.23653
TUBGCP3	6	0.023232	0.071187	0.78349	1954	3	-0.16721	0.011516	0.04167	0.654359	1354	2	-0.16721
hsa-mir-3917	8	0.51853	0.67474	1	12468	2	0.29977	0.011518	0.046776	0.68568	1355	4	0.29977
RNF128	6	0.87721	0.87717	1	17837	0	0.29108	0.01152	0.041679	0.654359	1356	3	0.29108
ZNF91	6	0.95285	0.95291	1	19831	0	0.33905	0.011538	0.041721	0.654457	1357	3	0.33905
hsa-mir-6077-1	8	0.94378	0.94385	1	19589	0	0.13228	0.01154	0.046839	0.68568	1358	4	0.13228
WDYHV1	6	0.99749	0.9975	1	21384	0	0.37685	0.011553	0.041768	0.654457	1359	4	0.37685
CNOT1	6	0.93955	0.93963	1	19481	0	0.28188	0.011556	0.041776	0.654457	1360	4	0.28188
SOWAHC	6	0.84429	0.84423	1	17074	0	0.29066	0.01159	0.041879	0.655594	1361	4	0.29066
NCR2	6	0.46725	0.60915	1	11659	2	0.29814	0.011602	0.04191	0.655614	1362	3	0.29814
ACKR4	6	0.14939	0.29424	1	5760	2	0.31635	0.011678	0.042112	0.658298	1363	4	0.31635
REM1	6	0.74051	0.75975	1	15133	1	0.29301	0.011721	0.04223	0.659658	1364	4	0.29301
LRRC36	6	0.47666	0.61813	1	11829	2	0.028001	0.011737	0.042272	0.659692	1365	3	0.028001
IMPDH2	6	0.791	0.79651	1	15962	1	0.28086	0.011744	0.042293	0.659692	1366	3	0.28086
LRRC8D	6	0.40554	0.55091	1	10522	1	0.28315	0.011781	0.042387	0.660425	1367	4	0.28315
ZNF671	6	0.20722	0.37174	1	7125	2	0.016386	0.011795	0.04243	0.660425	1368	2	0.016386
LGI2	6	0.98701	0.98709	1	20906	0	0.40171	0.011796	0.042431	0.660425	1369	4	0.40171
PNRC2	6	0.99776	0.99779	1	21398	0	0.2989	0.011814	0.042474	0.660626	1370	4	0.2989
ANGPTL4	6	0.84579	0.84574	1	17107	0	0.26095	0.011838	0.042543	0.660741	1371	4	0.26095
EPS15L1	6	0.422	0.56628	1	10856	1	0.1906	0.011851	0.042581	0.660741	1372	3	0.1906
CRX	6	0.87114	0.87113	1	17675	0	0.23894	0.011868	0.042629	0.660741	1373	3	0.23894
KRAS	6	0.13088	0.26553	1	5282	1	0.018405	0.011888	0.042675	0.660741	1374	1	0.018405
HSPB11	6	0.97346	0.97355	1	20450	0	0.28413	0.011897	0.042698	0.660741	1375	4	0.28413
PIAS4	6	0.78949	0.79534	1	15936	1	0.28368	0.011908	0.042726	0.660741	1376	3	0.28368
CLPP	6	0.93285	0.93298	1	19292	0	0.31447	0.011949	0.042832	0.661908	1377	3	0.31447
TMEM105	6	0.042269	0.11933	0.893074	2872	3	-0.16888	0.011981	0.042921	0.662497	1378	2	-0.16888
ASPDH	6	0.91145	0.91157	1	18667	0	0.53653	0.011987	0.042941	0.662497	1379	4	0.53653
CLP1	6	0.4504	0.59324	1	11374	1	0.028106	0.012009	0.042992	0.662497	1380	3	0.028106
hsa-mir-4284	8	0.99953	0.99953	1	21537	0	0.31336	0.012009	0.048291	0.696116	1381	5	0.31336
SLC6A11	6	0.90795	0.90804	1	18573	0	0.31342	0.012009	0.042992	0.662497	1382	4	0.31342
RBMY1A1	6	0.8203	0.82127	1	16540	1	0.22636	0.012047	0.043094	0.662653	1383	4	0.22636
DNAJB14	6	0.61929	0.6914	1	13510	1	0.28701	0.012047	0.043094	0.662653	1384	4	0.28701
ZMYND8	6	0.98113	0.98131	1	20684	0	0.27949	0.012064	0.043145	0.662921	1385	3	0.27949
PCDH20	6	0.99665	0.99669	1	21340	0	0.21336	0.012074	0.043173	0.662921	1386	3	0.21336
FBXL8	6	0.96983	0.96986	1	20341	0	0.32703	0.012109	0.043269	0.663832	1387	3	0.32703
CIC	6	0.89528	0.89534	1	18279	0	0.3009	0.012118	0.043293	0.663832	1388	4	0.3009
hsa-mir-135a-1	8	0.96832	0.96828	1	20298	0	0.36055	0.01212	0.048638	0.698804	1389	5	0.36055
TGFBR2	6	0.86314	0.8631	1	17494	0	0.32779	0.01215	0.043374	0.664592	1390	4	0.32779
MOXD1	6	0.943	0.94307	1	19567	0	0.25087	0.012167	0.043413	0.664724	1391	3	0.25087
hsa-mir-4747	8	0.86663	0.87546	1	17572	1	0.32257	0.01218	0.048819	0.699469	1392	5	0.32257
KRTAP12-1	6	0.96541	0.96541	1	20186	0	0.26885	0.012198	0.043507	0.665698	1393	4	0.26885
VASH2	6	0.99043	0.99048	1	21034	0	0.35129	0.012219	0.04356	0.665793	1394	4	0.35129
NBEA	6	0.1592	0.30934	1	6021	2	-0.082216	0.012234	0.043601	0.665793	1395	2	-0.082216
ZNF564	6	0.98332	0.98349	1	20773	0	0.22297	0.012246	0.04363	0.665793	1396	4	0.22297
ABCA7	6	0.99304	0.99312	1	21152	0	0.36253	0.012255	0.04365	0.665793	1397	4	0.36253
RND3	6	0.8455	0.84544	1	17100	0	0.26002	0.012262	0.04367	0.665793	1398	4	0.26002
ANXA6	6	0.98749	0.98757	1	20923	0	0.15115	0.012271	0.043698	0.665793	1399	3	0.15115
BBS2	6	0.91592	0.916	1	18804	0	0.32508	0.012299	0.043772	0.665836	1400	4	0.32508
DGCR8	6	0.65576	0.70974	1	13986	1	0.35274	0.012303	0.043784	0.665836	1401	3	0.35274
SCN7A	6	0.91545	0.91555	1	18792	0	0.25308	0.012306	0.043793	0.665836	1402	3	0.25308
GSX2	6	0.44019	0.58349	1	11178	2	0.20149	0.012331	0.043856	0.666034	1403	3	0.20149
MICAL1	6	0.89981	0.89991	1	18387	0	0.33966	0.012363	0.043938	0.666034	1404	4	0.33966
COX7A1	6	0.98339	0.98357	1	20776	0	0.24759	0.012379	0.043982	0.666034	1405	4	0.24759
MON2	6	0.040014	0.11381	0.886288	2753	2	-0.24557	0.012389	0.04401	0.666034	1406	2	-0.24557
CATSPER1	6	0.21841	0.38138	1	7303	2	0.33781	0.012395	0.04403	0.666034	1407	4	0.33781
TPD52L3	6	0.60257	0.68354	1	13318	1	0.25931	0.012407	0.04407	0.666034	1408	3	0.25931
MINK1	6	0.86491	0.86486	1	17535	0	0.34069	0.012416	0.044094	0.666034	1409	4	0.34069
PTPRJ	6	0.6087	0.68638	1	13398	1	0.26424	0.012446	0.044181	0.666034	1410	3	0.26424
C15orf41	6	0.22775	0.3896	1	7457	2	0.054284	0.012457	0.044215	0.666034	1411	3	0.054284
ACAT1	6	0.77891	0.78707	1	15751	1	0.27039	0.012478	0.044281	0.666034	1412	4	0.27039
MTHFR	6	0.9911	0.99116	1	21069	0	0.23507	0.01248	0.04429	0.666034	1413	4	0.23507
SMG5	6	0.957	0.95697	1	19946	0	0.32959	0.012492	0.044324	0.666034	1414	4	0.32959
KHNYN	6	0.03361	0.097859	0.855611	2455	3	-0.12596	0.012492	0.044325	0.666034	1415	1	-0.12596
FOXP1	6	0.8898	0.88984	1	18146	0	0.33528	0.012494	0.044328	0.666034	1416	4	0.33528
KCNN2	6	0.20899	0.37325	1	7155	2	0.08518	0.012516	0.04439	0.666034	1417	3	0.08518
SERPINB6	6	0.66671	0.71556	1	14121	1	0.32025	0.012539	0.044446	0.666419	1418	4	0.32025
DNAJB3	6	0.89419	0.8943	1	18248	0	0.31689	0.012575	0.044546	0.667451	1419	3	0.31689
MAGEB18	6	0.99807	0.99807	1	21417	0	0.31024	0.012592	0.044591	0.66766	1420	3	0.31024
FYCO1	6	0.97663	0.97677	1	20542	0	0.3714	0.012607	0.044635	0.667862	1421	4	0.3714
ESYT2	6	0.17507	0.33325	1	6437	1	0.34041	0.012634	0.044705	0.66844	1422	4	0.34041
PANX2	6	0.93851	0.93862	1	19450	0	0.22243	0.012654	0.04476	0.668812	1423	3	0.22243
DNAH3	6	0.4204	0.56478	1	10823	1	0.14589	0.012689	0.044854	0.669743	1424	2	0.14589
hsa-mir-4300	8	0.64782	0.77246	1	13866	2	0.42467	0.012747	0.050537	0.708481	1425	5	0.42467
WHSC1	6	0.99483	0.99486	1	21242	0	0.22392	0.012768	0.045082	0.671936	1426	4	0.22392
PRKAA1	6	0.34546	0.49546	1	9409	1	0.2648	0.012771	0.045093	0.671936	1427	3	0.2648
PPAPDC1B	6	0.70692	0.73855	1	14656	1	0.19574	0.012812	0.045199	0.672577	1428	2	0.19574
NTM	6	0.95654	0.95654	1	19932	0	0.21734	0.01285	0.045314	0.673828	1429	4	0.21734
LMAN2	6	0.86287	0.86281	1	17486	0	0.25383	0.012865	0.045349	0.673889	1430	4	0.25383
ACE2	6	0.17646	0.33534	1	6479	1	0.24994	0.012894	0.045422	0.674506	1431	4	0.24994
hsa-mir-6888	8	0.099302	0.24215	1	4447	3	-0.13858	0.012914	0.05105	0.711156	1432	2	-0.13858
CYP1B1	6	0.99919	0.99919	1	21506	0	0.32481	0.012931	0.045525	0.675576	1433	4	0.32481
FAM9C	6	0.89058	0.89064	1	18167	0	0.27062	0.013029	0.045791	0.678049	1434	3	0.27062
CHAC2	6	0.96457	0.96459	1	20157	0	0.29429	0.013029	0.045791	0.678049	1435	4	0.29429
ITIH1	6	0.85388	0.85375	1	17276	0	0.26626	0.013041	0.045824	0.678049	1436	4	0.26626
AZI2	6	0.95113	0.95119	1	19780	0	0.36082	0.013048	0.045843	0.678049	1437	4	0.36082
PREP	6	0.99054	0.99059	1	21039	0	0.32502	0.01305	0.045848	0.678049	1438	4	0.32502
BHLHE41	6	0.98346	0.98362	1	20777	0	0.35285	0.013088	0.045952	0.679014	1439	4	0.35285
hsa-mir-4319	8	0.86425	0.87388	1	17522	1	0.053924	0.013088	0.051565	0.712736	1440	3	0.053924
MTFR2	6	0.96815	0.96817	1	20291	0	0.32447	0.013096	0.045976	0.679014	1441	3	0.32447
MAP2K2	6	0.91106	0.91117	1	18654	0	0.42771	0.013145	0.046108	0.680031	1442	3	0.42771
KRTAP21-3	4	0.66398	0.66542	1	14095	1	0.36971	0.01315	0.037982	0.628871	1443	3	0.36971
CTSS	6	0.040811	0.11579	0.887073	2807	1	0.35667	0.013179	0.046194	0.680744	1444	4	0.35667
USP18	6	0.86802	0.86799	1	17609	0	0.24803	0.013194	0.046234	0.680744	1445	4	0.24803
CDA	6	0.61753	0.69055	1	13493	1	0.33904	0.013201	0.04625	0.680744	1446	4	0.33904
PRPSAP2	6	0.91037	0.91045	1	18637	0	0.28757	0.013235	0.046336	0.681545	1447	3	0.28757
CXorf57	6	0.97032	0.97034	1	20361	0	0.404	0.013292	0.046489	0.683326	1448	4	0.404
HTRA3	6	0.07008	0.16824	0.990184	3666	2	0.028839	0.013318	0.046554	0.68383	1449	2	0.028839
TCEA3	6	0.81155	0.81337	1	16354	1	0.32363	0.013337	0.046605	0.684111	1450	4	0.32363
SLC35A3	6	0.55903	0.66389	1	12870	1	0.10673	0.013357	0.046662	0.684486	1451	2	0.10673
NonTargetingControlGuideForHuman_0888	2	0.98663	0.98665	1	20889	0	0.93752	0.013375	0.025141	0.529872	1452	2	0.93752
PEG10	6	0.28192	0.43792	1	8321	1	0.30462	0.013421	0.046825	0.68568	1453	3	0.30462
EPB49	6	0.28927	0.44454	1	8449	1	0.28878	0.013461	0.046937	0.685942	1454	4	0.28878
UTY	6	0.33549	0.48634	1	9237	2	-0.015225	0.013467	0.046948	0.685942	1455	2	-0.015225
NOS3	6	0.79383	0.79877	1	16006	1	0.2516	0.013468	0.046952	0.685942	1456	3	0.2516
AGR3	6	0.92981	0.92994	1	19188	0	0.33206	0.013513	0.047077	0.687308	1457	4	0.33206
SCN9A	6	0.41952	0.56393	1	10809	1	0.3455	0.013543	0.047155	0.687985	1458	4	0.3455
OR6C6	6	0.43952	0.58285	1	11160	1	0.024687	0.01356	0.0472	0.688182	1459	2	0.024687
BTNL8	6	0.75597	0.77028	1	15382	1	0.38926	0.013592	0.047292	0.688448	1460	4	0.38926
ZNF132	6	0.71019	0.74053	1	14705	1	0.32385	0.013607	0.047331	0.688448	1461	4	0.32385
SMARCA5	6	0.87479	0.87479	1	17777	0	0.30313	0.013613	0.047345	0.688448	1462	3	0.30313
WISP1	6	0.33709	0.48782	1	9270	2	0.32188	0.013613	0.047345	0.688448	1463	3	0.32188
DNAH1	6	0.46169	0.60389	1	11567	1	0.27044	0.013649	0.047441	0.689381	1464	4	0.27044
RARRES2	6	0.43749	0.58089	1	11126	1	0.30364	0.013664	0.047478	0.689443	1465	4	0.30364
DUSP21	6	0.96951	0.96956	1	20335	0	0.38384	0.013698	0.047574	0.690387	1466	4	0.38384
ADCY1	6	0.74697	0.76412	1	15227	1	0.29742	0.013734	0.047646	0.690959	1467	4	0.29742
PMM2	6	0.95551	0.95552	1	19905	0	0.42106	0.013786	0.047786	0.692523	1468	4	0.42106
LTBP2	6	0.87439	0.87437	1	17765	0	0.34879	0.013825	0.047902	0.693721	1469	4	0.34879
FGF16	6	0.82054	0.8215	1	16548	1	0.2063	0.013839	0.047932	0.693721	1470	3	0.2063
MUC4	6	0.95327	0.95333	1	19838	0	0.31605	0.013861	0.04799	0.694097	1471	4	0.31605
RRAGA	6	0.077747	0.18095	1	3863	1	0.34547	0.013942	0.048219	0.696015	1472	4	0.34547
PASK	6	0.91315	0.91327	1	18725	0	0.29494	0.013942	0.048219	0.696015	1473	4	0.29494
ARHGEF5	6	0.82703	0.82743	1	16692	1	0.27117	0.013968	0.048287	0.696116	1474	4	0.27117
PTPRQ	6	0.039994	0.11377	0.886288	2752	3	-0.22747	0.014024	0.048436	0.697534	1475	2	-0.22747
MOSPD3	6	0.66945	0.7171	1	14153	1	0.43503	0.014048	0.048498	0.697534	1476	4	0.43503
hsa-mir-572	8	0.082577	0.21022	1	3995	2	0.22762	0.014052	0.054562	0.730814	1477	4	0.22762
PTPRG	6	0.91184	0.91196	1	18684	0	0.34636	0.014056	0.048518	0.697534	1478	4	0.34636
hsa-mir-150	8	0.9044	0.90497	1	18489	1	0.44271	0.01417	0.054924	0.730943	1479	5	0.44271
hsa-mir-6775	8	0.92039	0.92045	1	18918	0	0.30401	0.014199	0.055006	0.73136	1480	5	0.30401
hsa-mir-516a-2	2	0.9858	0.98581	1	20865	0	0.35644	0.014203	0.026616	0.540955	1481	2	0.35644
CTBP2	6	0.77265	0.78241	1	15642	1	0.26474	0.014205	0.048913	0.699469	1482	3	0.26474
FMO4	6	0.63667	0.69991	1	13710	1	0.28713	0.014208	0.048921	0.699469	1483	4	0.28713
CLPTM1	6	0.62626	0.69478	1	13600	1	0.15213	0.01421	0.048929	0.699469	1484	2	0.15213
CPEB3	6	0.70211	0.73566	1	14590	1	0.40449	0.014214	0.048936	0.699469	1485	3	0.40449
CCDC7	6	0.1309	0.26556	1	5284	3	0.15955	0.014214	0.048936	0.699469	1486	3	0.15955
FIZ1	6	0.43621	0.57969	1	11100	1	0.17086	0.014242	0.049005	0.699469	1487	3	0.17086
CXCR2	6	0.77134	0.78141	1	15622	1	0.3492	0.014247	0.049018	0.699469	1488	4	0.3492
GNAI2	6	0.96129	0.96129	1	20062	0	0.32243	0.01425	0.049026	0.699469	1489	4	0.32243
HOXA4	6	0.36923	0.51721	1	9860	1	0.41685	0.014268	0.049072	0.699469	1490	4	0.41685
NonTargetingControlGuideForHuman_0586	2	0.98569	0.9857	1	20863	0	0.39186	0.014306	0.026805	0.543143	1491	2	0.39186
SERPINF2	6	0.92945	0.92959	1	19178	0	0.41698	0.014326	0.049234	0.700859	1492	3	0.41698
DNAJB12	6	0.034957	0.10125	0.859273	2525	3	-0.39013	0.014349	0.049299	0.701213	1493	2	-0.39013
KRTAP26-1	6	0.78992	0.79566	1	15943	1	0.02034	0.014358	0.049324	0.701213	1494	2	0.02034
PAQR6	6	0.58014	0.67326	1	13072	1	0.17219	0.014381	0.049392	0.701261	1495	3	0.17219
NonTargetingControlGuideForHuman_0201	2	0.98558	0.98558	1	20855	0	0.67042	0.014423	0.02703	0.545287	1496	2	0.67042
KATNA1	6	0.32721	0.4788	1	9100	2	0.21885	0.01444	0.049552	0.702805	1497	3	0.21885
FGD3	6	0.76518	0.77683	1	15531	1	0.168	0.014447	0.049566	0.702805	1498	3	0.168
CHST9	6	0.03563	0.1029	0.864152	2553	1	0.1788	0.014498	0.049697	0.703398	1499	3	0.1788
PIP5K1C	6	0.92246	0.92254	1	18974	0	0.14069	0.014518	0.04974	0.703398	1500	3	0.14069
hsa-mir-555	8	0.31945	0.52401	1	8948	3	0.047162	0.014521	0.055984	0.736464	1501	4	0.047162
DBNDD1	6	0.75097	0.7668	1	15303	1	0.39805	0.014525	0.049761	0.703398	1502	4	0.39805
TMEM213	6	0.42618	0.57018	1	10930	1	0.021725	0.014534	0.049792	0.703398	1503	2	0.021725
LY86	6	0.39625	0.5423	1	10362	1	0.28808	0.014535	0.049792	0.703398	1504	4	0.28808
WAS	6	0.3815	0.52859	1	10085	2	0.3584	0.014555	0.049849	0.703398	1505	4	0.3584
C10orf11	6	0.81369	0.81527	1	16400	1	0.20135	0.014569	0.049884	0.703398	1506	4	0.20135
EMG1	6	0.98128	0.98146	1	20692	0	0.38938	0.014601	0.049972	0.703398	1507	4	0.38938
NDUFA4L2	6	0.020743	0.064589	0.761043	1819	3	-0.25009	0.014604	0.049979	0.703398	1508	1	-0.25009
CTCFL	6	0.90836	0.90846	1	18586	0	0.2969	0.014605	0.04998	0.703398	1509	4	0.2969
RNF207	6	0.97298	0.97306	1	20436	0	0.28025	0.014611	0.049997	0.703398	1510	4	0.28025
CXorf51B	2	0.98538	0.98539	1	20848	0	0.5845	0.014617	0.027345	0.547333	1511	2	0.5845
ZNF329	6	0.44168	0.58493	1	11211	2	0.14416	0.014634	0.050068	0.703712	1512	3	0.14416
C12orf61	6	0.60761	0.68589	1	13389	1	0.30296	0.014639	0.050084	0.703712	1513	3	0.30296
NonTargetingControlGuideForHuman_0349	2	0.84632	0.84589	1	17123	0	0.42797	0.014647	0.027405	0.547333	1514	1	0.42797
ASB7	6	0.18936	0.35454	1	6821	1	0.10864	0.014766	0.05043	0.708027	1515	2	0.10864
STRN3	6	0.3393	0.48982	1	9305	2	0.07221	0.014813	0.050554	0.708481	1516	3	0.07221
FRMD5	6	0.17081	0.32694	1	6314	3	0.076322	0.014843	0.050623	0.708931	1517	3	0.076322
HYAL3	6	0.90288	0.90297	1	18459	0	0.41463	0.014865	0.050685	0.708931	1518	4	0.41463
hsa-mir-6789	8	0.9971	0.99719	1	21368	0	0.24925	0.014883	0.057079	0.739995	1519	5	0.24925
OR56B1	6	0.84406	0.844	1	17070	0	0.33519	0.014888	0.05075	0.709387	1520	4	0.33519
FUT2	6	0.69543	0.73163	1	14516	1	0.30823	0.014947	0.050902	0.711049	1521	4	0.30823
BCAM	6	0.33697	0.4877	1	9264	2	0.19102	0.014979	0.050991	0.711156	1522	3	0.19102
PLIN3	6	0.99697	0.99702	1	21362	0	0.23563	0.014995	0.051048	0.711156	1523	4	0.23563
TSHB	6	0.37202	0.51976	1	9913	1	0.054227	0.014998	0.051054	0.711156	1524	1	0.054227
CASD1	6	0.60499	0.68469	1	13353	1	0.16223	0.015044	0.051181	0.711344	1525	3	0.16223
ADIG	6	0.90539	0.9055	1	18514	0	0.24156	0.015046	0.051186	0.711344	1526	3	0.24156
CRELD1	6	0.28514	0.44081	1	8387	1	0.27136	0.015085	0.051281	0.712012	1527	3	0.27136
EME2	6	0.97826	0.97842	1	20600	0	0.27025	0.015091	0.051299	0.712012	1528	4	0.27025
NonTargetingControlGuideForHuman_0263	2	0.98487	0.98487	1	20825	0	0.64229	0.015129	0.028276	0.556935	1529	2	0.64229
TTC29	6	0.65625	0.71001	1	13992	1	0.046261	0.015137	0.051418	0.712736	1530	2	0.046261
HSBP1L1	6	0.85841	0.85838	1	17381	0	0.24828	0.015181	0.051532	0.712736	1531	3	0.24828
RAB3C	6	0.66548	0.71489	1	14108	1	0.29876	0.015185	0.051545	0.712736	1532	4	0.29876
ATP1B3	6	0.6876	0.72712	1	14409	1	0.11087	0.015197	0.051573	0.712736	1533	3	0.11087
SAMD9	6	0.24429	0.40423	1	7713	1	0.27776	0.015207	0.051605	0.712736	1534	4	0.27776
ACACB	6	0.93767	0.9378	1	19431	0	0.26151	0.015213	0.051615	0.712736	1535	4	0.26151
NonTargetingControlGuideForHuman_0574	2	0.98475	0.98476	1	20821	0	0.51505	0.015245	0.028487	0.55712	1536	2	0.51505
NonTargetingControlGuideForHuman_0013	2	0.98475	0.98476	1	20820	0	0.37773	0.01525	0.028494	0.55712	1537	2	0.37773
CNTN3	6	0.84392	0.84386	1	17064	0	0.24577	0.015266	0.051751	0.714167	1538	4	0.24577
WFDC13	4	0.98156	0.98161	1	20707	0	0.41769	0.01534	0.043055	0.662653	1539	3	0.41769
GLO1	6	0.79399	0.7989	1	16010	1	0.23397	0.015355	0.051965	0.716656	1540	3	0.23397
WWC3	6	0.91831	0.91839	1	18873	0	0.36269	0.015393	0.052067	0.717218	1541	4	0.36269
CXCL3	6	0.60923	0.68661	1	13403	1	0.2967	0.015395	0.052072	0.717218	1542	3	0.2967
WDR61	6	0.080005	0.18459	1	3935	3	-0.079568	0.015415	0.052127	0.717523	1543	2	-0.079568
TRAF6	6	0.85533	0.85521	1	17305	0	0.17534	0.01544	0.052191	0.717809	1544	3	0.17534
FAM26F	6	0.96018	0.96016	1	20025	0	0.36344	0.015454	0.052222	0.717809	1545	4	0.36344
CCNH	6	0.31167	0.46472	1	8808	2	0.021178	0.015462	0.052247	0.717809	1546	3	0.021178
NonTargetingControlGuideForHuman_0097	2	0.88406	0.88392	1	18002	0	0.55851	0.015486	0.028933	0.562203	1547	1	0.55851
TRPV5	6	0.74638	0.7637	1	15221	1	0.045267	0.015508	0.052378	0.719149	1548	2	0.045267
ADRBK2	6	0.09816	0.21397	1	4410	3	-0.13543	0.015529	0.052444	0.719235	1549	2	-0.13543
NonTargetingControlGuideForHuman_0711	2	0.98447	0.98448	1	20812	0	0.42771	0.015531	0.029009	0.563181	1550	2	0.42771
CLEC2D	6	0.98801	0.9881	1	20941	0	0.39599	0.015531	0.05245	0.719235	1551	4	0.39599
ANKAR	6	0.45804	0.60043	1	11504	1	0.21831	0.015579	0.052571	0.720433	1552	3	0.21831
IL12RB1	6	0.46909	0.61091	1	11692	1	0.34649	0.015622	0.052686	0.720933	1553	3	0.34649
SUN2	6	0.68625	0.72636	1	14398	1	-0.014276	0.015626	0.052699	0.720933	1554	2	-0.014276
NOMO1	6	0.92938	0.92952	1	19175	0	0.26871	0.01563	0.052709	0.720933	1555	4	0.26871
ZNF8	6	0.90787	0.90796	1	18571	0	0.25014	0.015643	0.052741	0.720933	1556	4	0.25014
AKAP3	6	0.36133	0.50996	1	9714	2	-0.2322	0.01574	0.052992	0.723549	1557	2	-0.2322
VASN	6	0.26974	0.42711	1	8132	1	0.25752	0.015742	0.052999	0.723549	1558	4	0.25752
CPD	6	0.97372	0.97382	1	20458	0	0.38681	0.015803	0.053167	0.724754	1559	4	0.38681
HAGH	6	0.96846	0.96847	1	20300	0	0.24023	0.01581	0.053187	0.724754	1560	4	0.24023
THEG	6	0.96841	0.96842	1	20299	0	0.34453	0.015816	0.053198	0.724754	1561	4	0.34453
IFNG	6	0.36457	0.51297	1	9774	2	0.35009	0.015826	0.053221	0.724754	1562	4	0.35009
TMEM243	6	0.895	0.89507	1	18273	0	0.3807	0.015871	0.053334	0.725013	1563	4	0.3807
OR52E6	6	0.81022	0.81224	1	16333	1	0.20739	0.015876	0.053349	0.725013	1564	3	0.20739
KIAA1737	6	0.49651	0.63735	1	12233	1	0.036851	0.0159	0.053416	0.725013	1565	2	0.036851
BTBD8	6	0.85519	0.85508	1	17301	0	0.13637	0.0159	0.053416	0.725013	1566	3	0.13637
MESP1	6	0.74151	0.76042	1	15146	1	0.18755	0.015925	0.05349	0.725223	1567	2	0.18755
AKR7A3	6	0.70583	0.73793	1	14642	1	0.30847	0.015953	0.053561	0.725735	1568	3	0.30847
DHPS	6	0.69404	0.73084	1	14499	1	0.35003	0.016029	0.053762	0.728004	1569	4	0.35003
FAM81A	6	0.93135	0.93147	1	19249	0	0.25491	0.016091	0.05391	0.729026	1570	3	0.25491
TCEB3C	6	0.62316	0.69329	1	13558	1	0.25017	0.016113	0.053965	0.729026	1571	3	0.25017
ADAM33	6	0.84153	0.84146	1	17014	0	0.14975	0.01613	0.054014	0.729026	1572	2	0.14975
KLK3	6	0.57478	0.67085	1	13020	1	0.45209	0.016139	0.054041	0.729026	1573	4	0.45209
THRSP	6	0.4551	0.59763	1	11456	2	0.27559	0.016162	0.0541	0.729026	1574	3	0.27559
SYTL2	6	0.70915	0.73989	1	14689	1	0.37864	0.01617	0.054122	0.729026	1575	4	0.37864
KPTN	6	0.38155	0.52863	1	10087	1	0.43366	0.01617	0.054122	0.729026	1576	4	0.43366
USP49	6	0.94001	0.94011	1	19493	0	0.36267	0.016189	0.054175	0.729026	1577	4	0.36267
AKR1B1	6	0.91188	0.912	1	18686	0	0.19843	0.016203	0.054208	0.729026	1578	3	0.19843
RAB5B	6	0.90499	0.90511	1	18505	0	0.26296	0.016203	0.054208	0.729026	1579	4	0.26296
SLC13A5	6	0.97776	0.97791	1	20582	0	0.26509	0.016218	0.054248	0.729061	1580	4	0.26509
ABCB8	6	0.69065	0.72887	1	14448	1	0.31074	0.01623	0.054277	0.729061	1581	4	0.31074
ZDHHC9	6	0.41154	0.55647	1	10639	2	0.20018	0.016249	0.054322	0.729204	1582	3	0.20018
hsa-mir-4484	8	0.12887	0.29684	1	5231	3	-0.070001	0.016251	0.061261	0.754566	1583	2	-0.070001
hsa-mir-6783	7	0.47503	0.62471	1	11801	2	0.41854	0.016288	0.058796	0.745393	1584	4	0.41854
FER1L6	6	0.63824	0.70071	1	13736	1	-0.015015	0.016342	0.054558	0.730814	1585	2	-0.015015
PLEKHG2	6	0.69381	0.73072	1	14496	1	0.064588	0.016345	0.054569	0.730814	1586	2	0.064588
OR6C74	6	0.31334	0.46623	1	8834	2	0.25263	0.016361	0.054617	0.730814	1587	4	0.25263
ZBTB37	6	0.22571	0.38778	1	7420	2	0.25606	0.016379	0.054668	0.730814	1588	4	0.25606
LRRC16A	6	0.90745	0.90757	1	18558	0	0.28346	0.016385	0.054686	0.730814	1589	4	0.28346
GDPD3	6	0.17292	0.33007	1	6373	2	0.136	0.016398	0.054715	0.730814	1590	3	0.136
hsa-mir-1470	8	0.89894	0.90014	1	18362	1	0.29024	0.016401	0.0617	0.756101	1591	5	0.29024
ARSI	6	0.94633	0.94635	1	19662	0	0.16654	0.016419	0.054785	0.730814	1592	3	0.16654
IGDCC3	6	0.92658	0.92671	1	19097	0	0.13801	0.016434	0.054829	0.730814	1593	2	0.13801
hsa-mir-4327	8	0.77174	0.82509	1	15627	1	0.10629	0.016436	0.061808	0.75614	1594	3	0.10629
FOSL1	6	0.96111	0.96111	1	20055	0	0.29787	0.016443	0.054856	0.730814	1595	3	0.29787
CCDC58	6	0.38786	0.53452	1	10222	2	0.57584	0.01651	0.055035	0.73136	1596	3	0.57584
GPR141	6	0.83524	0.83526	1	16865	1	0.32378	0.016534	0.05509	0.73136	1597	4	0.32378
LPCAT4	6	0.8771	0.87708	1	17833	0	0.32111	0.016534	0.05509	0.73136	1598	4	0.32111
NonTargetingControlGuideForHuman_0082	2	0.98153	0.98156	1	20705	0	0.49997	0.016542	0.030805	0.576846	1599	2	0.49997
EIF4G3	6	0.83379	0.83384	1	16831	1	0.1797	0.01655	0.055124	0.731367	1600	3	0.1797
TIGD5	6	0.97671	0.97686	1	20547	0	0.37891	0.016613	0.055278	0.732725	1601	4	0.37891
ZNF713	6	0.32303	0.47503	1	9011	2	-0.13169	0.01662	0.055294	0.732725	1602	1	-0.13169
hsa-mir-4713	8	0.61685	0.74788	1	13486	2	0.32509	0.016675	0.062524	0.756936	1603	5	0.32509
NFKBID	6	0.82622	0.82669	1	16669	1	0.24765	0.016689	0.055476	0.734686	1604	4	0.24765
NonTargetingControlGuideForHuman_0273	2	0.9833	0.98329	1	20772	0	0.60673	0.016699	0.031091	0.580697	1605	2	0.60673
CARD11	6	0.20962	0.37379	1	7166	2	0.048838	0.016735	0.0556	0.73531	1606	3	0.048838
CD24	6	0.86895	0.86894	1	17633	0	0.13566	0.016735	0.0556	0.73531	1607	3	0.13566
NDUFA11	6	0.91409	0.9142	1	18754	0	0.37369	0.016742	0.055625	0.73531	1608	4	0.37369
KDELC1	6	0.38786	0.53452	1	10221	2	0.39904	0.016755	0.055659	0.735315	1609	4	0.39904
KIF25	6	0.62472	0.69404	1	13572	1	0.21496	0.016777	0.055725	0.735735	1610	4	0.21496
ZKSCAN3	6	0.65267	0.70813	1	13942	1	0.20754	0.016805	0.055795	0.736137	1611	3	0.20754
BIRC3	6	0.96205	0.96207	1	20082	0	0.31028	0.016837	0.055873	0.736137	1612	4	0.31028
CBLC	6	0.98421	0.98436	1	20804	0	0.27925	0.016837	0.055873	0.736137	1613	4	0.27925
KREMEN2	6	0.74726	0.76433	1	15234	1	0.24703	0.016844	0.055892	0.736137	1614	4	0.24703
CXorf27	6	0.80708	0.80961	1	16276	1	0.21132	0.016856	0.055927	0.736153	1615	3	0.21132
hsa-mir-6849	8	0.91177	0.91186	1	18680	1	0.33373	0.016881	0.063153	0.756936	1616	4	0.33373
CENPP	6	0.067958	0.16473	0.984027	3617	2	0.30309	0.016918	0.056086	0.73735	1617	4	0.30309
TMEM43	6	0.86991	0.86989	1	17648	0	0.26936	0.01697	0.056226	0.738741	1618	4	0.26936
DSC2	6	0.86108	0.86102	1	17432	0	0.2302	0.016992	0.056288	0.739109	1619	3	0.2302
PSENEN	6	0.94084	0.94093	1	19518	0	0.28395	0.017026	0.056392	0.739898	1620	4	0.28395
CNTN6	6	0.25673	0.41545	1	7908	1	0.26982	0.017036	0.056416	0.739898	1621	3	0.26982
hsa-mir-605	8	0.80777	0.84156	1	16287	1	0.2	0.017053	0.063656	0.761058	1622	4	0.2
DGKG	6	0.99827	0.99827	1	21434	0	0.47476	0.017064	0.056492	0.739995	1623	4	0.47476
CENPF	6	0.89679	0.89687	1	18318	0	0.024223	0.017136	0.056686	0.739995	1624	2	0.024223
DEPDC1B	6	0.42045	0.56482	1	10826	2	0.018551	0.017146	0.056715	0.739995	1625	3	0.018551
SLC26A8	6	0.29777	0.45211	1	8598	1	0.28774	0.017147	0.056715	0.739995	1626	3	0.28774
DNAJC17	6	0.25335	0.41237	1	7855	1	0.43843	0.017172	0.056774	0.739995	1627	4	0.43843
VAT1	6	0.9475	0.94753	1	19693	0	0.20768	0.017174	0.056778	0.739995	1628	3	0.20768
HR	6	0.44698	0.58993	1	11309	2	0.1443	0.017177	0.056789	0.739995	1629	3	0.1443
LRRC40	6	0.94783	0.94788	1	19705	0	0.28859	0.017191	0.056815	0.739995	1630	4	0.28859
LSMD1	6	0.030746	0.090578	0.83622	2324	3	0.02396	0.017201	0.056839	0.739995	1631	2	0.02396
ZNF812	6	0.82556	0.82609	1	16657	1	0.29288	0.017213	0.056875	0.739995	1632	4	0.29288
TEX2	6	0.17585	0.33442	1	6463	2	0.060059	0.017221	0.056896	0.739995	1633	3	0.060059
OR1B1	6	0.38272	0.52973	1	10107	2	0.29269	0.017228	0.056917	0.739995	1634	4	0.29269
FAM180A	6	0.96935	0.96938	1	20331	0	0.26734	0.017257	0.056989	0.739995	1635	3	0.26734
SLC6A6	6	0.96444	0.96445	1	20153	0	0.35875	0.017278	0.057036	0.739995	1636	4	0.35875
MYLK	6	0.48507	0.62628	1	12003	2	0.17067	0.017314	0.057124	0.739995	1637	1	0.17067
NEK10	6	0.75657	0.7707	1	15390	1	0.29304	0.017335	0.057188	0.739995	1638	4	0.29304
GMNC	6	0.41326	0.55809	1	10684	2	0.073428	0.017358	0.057245	0.739995	1639	3	0.073428
ACOT2	6	0.31181	0.46485	1	8811	1	0.42263	0.017361	0.057255	0.739995	1640	4	0.42263
SLC25A44	6	0.87993	0.87987	1	17893	0	0.31202	0.017374	0.057288	0.739995	1641	4	0.31202
MYO9B	6	0.90539	0.9055	1	18512	0	0.20992	0.017381	0.057307	0.739995	1642	3	0.20992
SH2D2A	6	0.19576	0.36169	1	6947	1	0.34675	0.017385	0.057316	0.739995	1643	3	0.34675
NonTargetingControlGuideForHuman_0561	2	0.9826	0.98259	1	20745	0	0.76314	0.017396	0.032368	0.592008	1644	2	0.76314
hsa-mir-6808	8	0.53938	0.6897	1	12669	1	0.1868	0.017398	0.064705	0.765982	1645	4	0.1868
BEND3	6	0.8015	0.8049	1	16163	1	0.33088	0.017423	0.057417	0.739995	1646	4	0.33088
IP6K3	6	0.33418	0.48515	1	9216	2	0.01432	0.017425	0.05742	0.739995	1647	3	0.01432
C1QB	6	0.99172	0.99178	1	21100	0	0.36584	0.017433	0.057443	0.739995	1648	4	0.36584
PLS1	6	0.050824	0.13614	0.929967	3145	2	0.29867	0.017443	0.057471	0.739995	1649	4	0.29867
TRANK1	6	0.79517	0.79981	1	16027	1	0.2165	0.017447	0.057482	0.739995	1650	3	0.2165
CCR3	6	0.7401	0.75948	1	15126	1	0.26417	0.017484	0.057591	0.740949	1651	4	0.26417
POLE4	6	0.12935	0.26312	1	5243	3	-0.10503	0.017541	0.057745	0.74246	1652	2	-0.10503
ZNF775	6	0.97335	0.97342	1	20445	0	0.17326	0.017556	0.057785	0.74246	1653	3	0.17326
C21orf62	6	0.96252	0.96252	1	20092	0	0.24272	0.017588	0.057882	0.74246	1654	4	0.24272
FGFBP1	6	0.32637	0.47803	1	9083	2	-0.025998	0.017591	0.057891	0.74246	1655	3	-0.025998
SSUH2	6	0.92909	0.92922	1	19166	0	0.23122	0.017597	0.057905	0.74246	1656	4	0.23122
GPT2	6	0.078976	0.18294	1	3904	1	0.6191	0.017618	0.057959	0.74246	1657	4	0.6191
ZNF70	6	0.97458	0.9747	1	20479	0	0.3164	0.017634	0.058006	0.74246	1658	3	0.3164
SAV1	6	0.18119	0.34238	1	6613	2	0.093616	0.01765	0.058046	0.74246	1659	2	0.093616
OSTF1	6	0.98314	0.9833	1	20761	0	0.34503	0.017651	0.058047	0.74246	1660	4	0.34503
AHSG	6	0.46617	0.60818	1	11638	2	0.13188	0.017652	0.058051	0.74246	1661	3	0.13188
hsa-mir-3529	8	0.61167	0.74387	1	13433	2	0.10011	0.017655	0.06546	0.765982	1662	4	0.10011
PCSK4	6	0.99654	0.99658	1	21332	0	0.24491	0.01767	0.058097	0.74256	1663	4	0.24491
CDK18	6	0.015462	0.050393	0.696967	1550	1	0.26883	0.017686	0.05814	0.74256	1664	4	0.26883
B3GALNT1	6	0.99067	0.99072	1	21047	0	0.23943	0.017694	0.058161	0.74256	1665	3	0.23943
ANO6	6	0.19834	0.36398	1	6997	1	0.36141	0.017756	0.058312	0.744041	1666	3	0.36141
CEMP1	6	0.39998	0.54573	1	10433	1	0.23377	0.0178	0.058435	0.744872	1667	4	0.23377
MUC20	6	0.91194	0.91206	1	18688	0	0.39919	0.017804	0.058446	0.744872	1668	3	0.39919
LARP6	6	0.94013	0.94022	1	19497	0	0.08409	0.017826	0.058501	0.745138	1669	2	0.08409
NonTargetingControlGuideForHuman_0753	2	0.88101	0.88096	1	17924	0	0.6285	0.017845	0.033163	0.601036	1670	1	0.6285
AP5S1	6	0.99289	0.99296	1	21147	0	0.22185	0.017872	0.058627	0.745393	1671	4	0.22185
DNTTIP1	6	0.064215	0.15857	0.972979	3517	1	0.36339	0.017879	0.058649	0.745393	1672	4	0.36339
hsa-mir-668	8	0.77017	0.82441	1	15607	1	0.20217	0.017894	0.066192	0.768341	1673	5	0.20217
BSND	6	0.40174	0.54739	1	10467	1	-0.14051	0.017915	0.058739	0.745393	1674	1	-0.14051
CDR1	6	0.88355	0.88356	1	17985	0	0.2395	0.01793	0.05878	0.745393	1675	4	0.2395
NAA11	6	0.93741	0.93753	1	19422	0	0.36661	0.017932	0.058783	0.745393	1676	3	0.36661
SNX25	6	0.41493	0.55963	1	10718	2	0.2664	0.017934	0.058787	0.745393	1677	4	0.2664
KCNJ9	6	0.71498	0.74347	1	14778	1	-0.0072281	0.017988	0.058935	0.745835	1678	2	-0.0072281
SLC6A14	6	0.16803	0.3227	1	6237	2	-0.00332	0.017995	0.058954	0.745835	1679	2	-0.00332
REPS1	6	0.82208	0.82286	1	16581	1	0.62832	0.018008	0.058994	0.745835	1680	4	0.62832
HNRNPM	6	0.34286	0.49305	1	9370	1	0.24271	0.018013	0.059003	0.745835	1681	3	0.24271
ARFGAP1	6	0.15282	0.29955	1	5864	3	0.054523	0.018013	0.059003	0.745835	1682	3	0.054523
ITIH6	6	0.47909	0.62044	1	11872	1	0.012562	0.018032	0.059048	0.745972	1683	2	0.012562
HTN1	4	0.79734	0.79691	1	16077	0	0.5605	0.018043	0.049168	0.700383	1684	2	0.5605
GALR3	6	0.0085583	0.031333	0.569531	1182	3	-0.2207	0.01805	0.059098	0.746166	1685	2	-0.2207
MCC	6	0.85658	0.85651	1	17337	0	0.13985	0.018076	0.059162	0.746485	1686	2	0.13985
WBSCR28	6	0.37499	0.52253	1	9980	2	0.34928	0.018086	0.059192	0.746485	1687	4	0.34928
CYP3A7-CYP3AP1	2	0.98191	0.98193	1	20717	0	0.32481	0.01809	0.033598	0.602241	1688	2	0.32481
RAB5A	6	0.92325	0.92333	1	18998	0	0.30796	0.018116	0.059277	0.747067	1689	4	0.30796
TXNL4B	6	0.93131	0.93143	1	19247	0	0.29089	0.018128	0.059307	0.747067	1690	4	0.29089
TMEM86B	6	0.90691	0.90703	1	18546	0	0.28186	0.018162	0.059387	0.747476	1691	4	0.28186
ZBP1	6	0.80355	0.80659	1	16208	1	0.33507	0.01817	0.059409	0.747476	1692	4	0.33507
SCAI	6	0.98932	0.98938	1	20990	0	0.31557	0.01819	0.059455	0.747617	1693	4	0.31557
NonTargetingControlGuideForHuman_0260	2	0.98177	0.98179	1	20711	0	0.3684	0.018225	0.033835	0.602241	1694	2	0.3684
RBM3	6	0.53475	0.65378	1	12625	1	0.18152	0.018239	0.05958	0.748644	1695	2	0.18152
METRNL	6	0.28562	0.44125	1	8393	1	0.33186	0.018248	0.059605	0.748644	1696	4	0.33186
BAIAP2	6	0.21939	0.3822	1	7319	1	0.16947	0.018285	0.059697	0.749363	1697	3	0.16947
GTSF1L	6	0.55409	0.66185	1	12826	1	0.33062	0.018301	0.059742	0.749485	1698	4	0.33062
CASC4	6	0.9633	0.96332	1	20116	0	0.31986	0.018328	0.059816	0.749632	1699	4	0.31986
TPM2	6	0.53091	0.65224	1	12586	1	0.24227	0.018331	0.059822	0.749632	1700	3	0.24227
CYP26A1	6	0.12519	0.2566	1	5147	2	0.29846	0.018379	0.059946	0.749897	1701	4	0.29846
USP21	6	0.20301	0.36807	1	7065	2	0.029518	0.018379	0.059947	0.749897	1702	3	0.029518
UBAP1L	6	0.2442	0.40415	1	7712	1	0.32291	0.018432	0.060091	0.751255	1703	3	0.32291
hsa-mir-4760	8	0.29468	0.49549	1	8545	1	0.31377	0.018433	0.06779	0.777168	1704	5	0.31377
NonTargetingControlGuideForHuman_0673	2	0.71202	0.71157	1	14726	0	0.49238	0.018449	0.034269	0.604714	1705	1	0.49238
GJC2	6	0.9903	0.99037	1	21029	0	0.32695	0.018472	0.060197	0.751372	1706	4	0.32695
ZNF728	6	0.94274	0.94283	1	19556	0	0.21725	0.018484	0.060235	0.751372	1707	4	0.21725
MON1A	6	0.91433	0.91445	1	18761	0	0.221	0.018485	0.060238	0.751372	1708	3	0.221
BOD1L2	6	0.3064	0.4599	1	8731	2	0.32759	0.018486	0.060239	0.751372	1709	4	0.32759
ZNF585B	6	0.44788	0.59079	1	11326	2	0.17437	0.018551	0.060406	0.751853	1710	3	0.17437
SNX22	6	0.53653	0.65451	1	12647	1	0.17046	0.018562	0.060434	0.751853	1711	2	0.17046
PTPN14	6	0.07243	0.17216	0.994879	3731	2	0.28065	0.018565	0.060439	0.751853	1712	4	0.28065
C19orf33	6	0.68271	0.72437	1	14338	1	0.25149	0.01857	0.060451	0.751853	1713	3	0.25149
hsa-mir-325	8	0.41191	0.6016	1	10647	1	0.20569	0.018588	0.068257	0.777168	1714	5	0.20569
TEDDM1	6	0.50201	0.64072	1	12304	1	0.1934	0.018588	0.060497	0.75199	1715	3	0.1934
NonTargetingControlGuideForHuman_0496	2	0.37049	0.3733	1	9887	1	0.44959	0.018589	0.034491	0.606245	1716	1	0.44959
hsa-mir-6769a	8	0.97488	0.97481	1	20488	0	0.17662	0.018596	0.06828	0.777168	1717	5	0.17662
PRKACG	6	0.98996	0.99003	1	21012	0	0.31414	0.018611	0.060559	0.752336	1718	4	0.31414
GPHA2	6	0.038967	0.11122	0.88271	2706	4	-0.32447	0.018655	0.060672	0.753312	1719	1	-0.32447
LCE4A	6	0.62398	0.69368	1	13564	1	0.26174	0.018706	0.060812	0.753572	1720	4	0.26174
ZNF599	6	0.18529	0.34849	1	6719	3	-0.23039	0.018715	0.060834	0.753572	1721	2	-0.23039
hsa-mir-936	8	0.25018	0.44413	1	7804	3	0.27185	0.018717	0.068652	0.777935	1722	5	0.27185
NTN1	6	0.092567	0.20491	1	4259	1	0.36944	0.01873	0.060877	0.753572	1723	4	0.36944
MAGEB1	6	0.48937	0.63043	1	12088	2	-0.00047587	0.018738	0.060894	0.753572	1724	2	-0.00047587
PTCH1	6	0.77327	0.78286	1	15656	1	0.14265	0.018741	0.060906	0.753572	1725	3	0.14265
ACAD10	6	0.040937	0.11609	0.887073	2812	4	-0.26108	0.018749	0.060918	0.753572	1726	2	-0.26108
SEBOX	6	0.8469	0.84681	1	17136	0	-0.069616	0.018793	0.061039	0.753572	1727	1	-0.069616
PCED1B	6	0.6586	0.71122	1	14022	1	0.40932	0.018795	0.061042	0.753572	1728	4	0.40932
AADAT	6	0.10628	0.22684	1	4631	3	0.051462	0.018804	0.061062	0.753572	1729	3	0.051462
ATP6V1E2	6	0.90265	0.90274	1	18453	0	0.11167	0.018805	0.061064	0.753572	1730	3	0.11167
MUM1L1	6	0.66763	0.7161	1	14131	1	0.22524	0.018809	0.061076	0.753572	1731	4	0.22524
XAGE2	6	0.53257	0.6529	1	12602	1	0.4564	0.018855	0.061198	0.754566	1732	4	0.4564
KRBOX4	6	0.94362	0.94368	1	19582	0	0.3542	0.018876	0.061246	0.754566	1733	4	0.3542
SPATA31A5	4	0.84459	0.84396	1	17077	0	0.05214	0.018908	0.051148	0.711344	1734	1	0.05214
OR7C1	6	0.21474	0.37822	1	7245	1	0.30896	0.018932	0.061391	0.754642	1735	3	0.30896
TRO	6	0.81719	0.81842	1	16483	1	0.26612	0.018937	0.061405	0.754642	1736	4	0.26612
TIMM10B	6	0.65843	0.71114	1	14020	1	0.26624	0.018963	0.06148	0.754642	1737	4	0.26624
WDR81	6	0.92239	0.92247	1	18972	0	0.23703	0.018973	0.06151	0.754642	1738	4	0.23703
CCRN4L	6	0.013282	0.04447	0.661235	1438	3	-0.042481	0.018974	0.061511	0.754642	1739	2	-0.042481
C3orf35	6	0.91332	0.91344	1	18734	0	0.2749	0.018988	0.061547	0.754658	1740	4	0.2749
CASP14	6	0.20975	0.3739	1	7168	2	0.051219	0.019061	0.061747	0.75614	1741	3	0.051219
ARGFX	6	0.55999	0.66429	1	12884	1	0.35089	0.01908	0.061804	0.75614	1742	4	0.35089
hsa-mir-802	8	0.9826	0.98259	1	20743	0	0.25204	0.019082	0.069733	0.781689	1743	5	0.25204
SOX10	6	0.45656	0.59904	1	11473	2	0.20439	0.019163	0.061995	0.756936	1744	3	0.20439
CSMD1	6	0.95501	0.95504	1	19888	0	0.33177	0.019175	0.062028	0.756936	1745	4	0.33177
FAM177B	6	0.76677	0.77799	1	15557	1	0.14992	0.019209	0.062124	0.756936	1746	3	0.14992
NonTargetingControlGuideForHuman_0086	2	0.84559	0.84519	1	17103	0	0.48247	0.019209	0.035622	0.61224	1747	1	0.48247
NTSR2	6	0.84612	0.84607	1	17115	0	0.20909	0.019209	0.062127	0.756936	1748	4	0.20909
TRIM9	6	0.65929	0.71158	1	14030	1	0.38377	0.019213	0.062139	0.756936	1749	4	0.38377
MPV17L2	6	0.9939	0.99394	1	21195	0	0.35185	0.019241	0.062218	0.756936	1750	3	0.35185
HHEX	6	0.29337	0.44812	1	8526	1	0.24404	0.019255	0.062256	0.756936	1751	3	0.24404
hsa-mir-1249	8	0.54787	0.69586	1	12760	2	0.26927	0.019256	0.070226	0.784289	1752	4	0.26927
ARG1	6	0.28828	0.44363	1	8429	2	0.26881	0.019282	0.062326	0.756936	1753	4	0.26881
CYTL1	6	0.88168	0.88165	1	17944	0	0.24888	0.019303	0.062382	0.756936	1754	3	0.24888
ZNF227	6	0.83756	0.83753	1	16921	1	0.32561	0.019316	0.062415	0.756936	1755	4	0.32561
IGLON5	6	0.89642	0.89651	1	18309	0	0.28806	0.019321	0.062429	0.756936	1756	4	0.28806
PRR5L	6	0.7342	0.7556	1	15036	1	0.10901	0.019334	0.062468	0.756936	1757	2	0.10901
DEFB127	6	0.81563	0.81702	1	16441	1	0.19829	0.019373	0.062572	0.756936	1758	4	0.19829
ZNF433	6	0.95402	0.95407	1	19858	0	0.25298	0.019378	0.062582	0.756936	1759	3	0.25298
GDAP1L1	6	0.051824	0.13787	0.933631	3175	3	-0.27937	0.019394	0.062624	0.756936	1760	1	-0.27937
MTRNR2L6	6	0.82776	0.82813	1	16706	1	0.28438	0.0194	0.062641	0.756936	1761	4	0.28438
PTGDR	6	0.026346	0.079252	0.808532	2103	3	-0.28321	0.019418	0.062694	0.756936	1762	2	-0.28321
hsa-mir-2467	8	0.10987	0.26201	1	4734	4	-0.21725	0.019424	0.070735	0.786449	1763	1	-0.21725
FMNL3	6	0.082664	0.18892	1	3997	3	-0.34641	0.019425	0.062713	0.756936	1764	2	-0.34641
DPH2	6	0.79115	0.79663	1	15966	1	0.25667	0.019444	0.062766	0.756936	1765	4	0.25667
EIF2S2	6	0.026937	0.080795	0.810225	2139	2	-0.13388	0.019471	0.06284	0.756936	1766	2	-0.13388
ORAI3	6	0.37437	0.52196	1	9967	2	0.22303	0.019482	0.062869	0.756936	1767	4	0.22303
ARID1B	6	0.41884	0.56329	1	10792	2	-0.069618	0.019486	0.062879	0.756936	1768	1	-0.069618
hsa-mir-6086	6	0.92146	0.92157	1	18948	0	0.32635	0.019508	0.062933	0.756936	1769	4	0.32635
PIWIL3	6	0.066515	0.16236	0.980871	3569	2	0.25201	0.019557	0.063064	0.756936	1770	4	0.25201
GLMN	6	0.99899	0.99897	1	21483	0	0.26751	0.019557	0.063064	0.756936	1771	4	0.26751
TSSC4	6	0.37648	0.52392	1	10006	2	0.24507	0.019562	0.063079	0.756936	1772	4	0.24507
PAGE2B	6	0.01439	0.047503	0.682489	1491	3	-0.10032	0.01957	0.063105	0.756936	1773	3	-0.10032
SEPT12	6	0.60943	0.68671	1	13405	1	0.34366	0.019573	0.063113	0.756936	1774	4	0.34366
COL5A1	6	0.036404	0.10485	0.867068	2595	4	-0.40491	0.019579	0.063126	0.756936	1775	1	-0.40491
NTSR1	6	0.96292	0.96292	1	20107	0	0.26387	0.019581	0.063131	0.756936	1776	3	0.26387
TACR3	6	0.90781	0.9079	1	18568	0	0.30304	0.019589	0.063152	0.756936	1777	4	0.30304
YDJC	6	0.61141	0.68765	1	13430	1	0.13729	0.019593	0.063165	0.756936	1778	3	0.13729
OR51E2	6	0.95389	0.95395	1	19855	0	0.10804	0.019671	0.063374	0.759018	1779	2	0.10804
ATG4D	6	0.99502	0.99504	1	21250	0	0.19996	0.019699	0.063459	0.759617	1780	4	0.19996
KDM4C	6	0.030203	0.089173	0.830017	2303	3	0.034886	0.019761	0.063608	0.760979	1781	3	0.034886
hsa-mir-3914-2	2	0.17068	0.20081	1	6310	1	0.24272	0.019782	0.036639	0.621248	1782	1	0.24272
hsa-mir-515-1	6	0.96122	0.96122	1	20058	0	0.21737	0.019803	0.063719	0.761058	1783	4	0.21737
GLOD4	6	0.59345	0.67932	1	13217	1	0.17504	0.019804	0.06372	0.761058	1784	2	0.17504
NonTargetingControlGuideForHuman_0457	2	0.86272	0.8625	1	17481	0	0.94984	0.019829	0.036722	0.622071	1785	1	0.94984
TGIF1	6	0.419	0.56345	1	10794	1	0.23882	0.019846	0.063844	0.762117	1786	3	0.23882
SYP	6	0.40607	0.55142	1	10535	1	-0.10503	0.019892	0.063952	0.762984	1787	2	-0.10503
OR1L8	6	0.4862	0.62737	1	12026	2	-0.077913	0.019931	0.064057	0.763818	1788	2	-0.077913
NonTargetingControlGuideForHuman_0538	2	0.98004	0.98005	1	20655	0	0.84817	0.019962	0.036953	0.623635	1789	2	0.84817
PAPPA2	6	0.76229	0.77475	1	15477	1	0.048327	0.019994	0.06424	0.765576	1790	2	0.048327
ARHGAP6	6	0.98543	0.98557	1	20851	0	0.22985	0.020014	0.064291	0.765741	1791	3	0.22985
NRSN1	6	0.98317	0.98334	1	20762	0	0.2661	0.020025	0.064324	0.765741	1792	4	0.2661
PCDHB1	6	0.87981	0.87977	1	17889	0	0.31695	0.020073	0.064442	0.765982	1793	4	0.31695
CCDC158	6	0.99044	0.9905	1	21036	0	0.29192	0.020114	0.064538	0.765982	1794	4	0.29192
LIMD1	6	0.74343	0.76167	1	15174	1	0.018112	0.020116	0.064543	0.765982	1795	2	0.018112
ZNF700	6	0.9588	0.95878	1	19988	0	0.18336	0.02012	0.064551	0.765982	1796	3	0.18336
hsa-mir-6819	8	0.99823	0.99828	1	21427	0	0.25849	0.020155	0.072884	0.79331	1797	5	0.25849
DARC	6	0.34569	0.49567	1	9411	1	0.33376	0.020169	0.064677	0.765982	1798	4	0.33376
FNDC7	6	0.36475	0.51315	1	9779	1	0.13024	0.020179	0.064696	0.765982	1799	2	0.13024
EFHB	6	0.84209	0.84203	1	17029	0	0.3532	0.020179	0.064698	0.765982	1800	3	0.3532
TCEAL4	6	0.17929	0.33957	1	6561	3	0.11367	0.020195	0.064734	0.765982	1801	3	0.11367
C3orf14	6	0.6429	0.70305	1	13801	1	0.24183	0.020206	0.064762	0.765982	1802	4	0.24183
GPR112	6	0.63477	0.69897	1	13694	1	-0.12956	0.020225	0.064806	0.765982	1803	2	-0.12956
ADAM17	6	0.13626	0.2739	1	5397	2	0.21078	0.020241	0.064842	0.765982	1804	4	0.21078
AP4S1	6	0.27576	0.43248	1	8221	1	0.29398	0.020271	0.064916	0.765982	1805	3	0.29398
GAB3	6	0.54098	0.65635	1	12683	1	0.30434	0.020273	0.064922	0.765982	1806	4	0.30434
COL7A1	6	0.98726	0.98735	1	20913	0	0.29227	0.020282	0.064945	0.765982	1807	3	0.29227
ROGDI	6	0.8153	0.81672	1	16430	1	0.16084	0.020288	0.064965	0.765982	1808	3	0.16084
hsa-mir-6766	8	0.9736	0.97355	1	20453	0	0.28629	0.020293	0.073304	0.794499	1809	3	0.28629
FRMD3	6	0.76612	0.77752	1	15543	1	0.23171	0.020316	0.065036	0.765982	1810	4	0.23171
DSTYK	6	0.86395	0.86392	1	17516	0	0.37016	0.020318	0.065041	0.765982	1811	3	0.37016
CLCN2	6	0.61331	0.68855	1	13445	1	0.24891	0.020328	0.065074	0.765982	1812	3	0.24891
NYX	6	0.90275	0.90284	1	18455	0	0.25331	0.02036	0.06516	0.765982	1813	3	0.25331
TCEB2	6	0.55603	0.66266	1	12841	1	0.41896	0.020372	0.065193	0.765982	1814	3	0.41896
OR2G2	6	0.43146	0.57517	1	11021	2	-0.018558	0.020409	0.065293	0.765982	1815	2	-0.018558
TLR1	6	0.38641	0.5332	1	10192	1	0.43537	0.020411	0.065297	0.765982	1816	4	0.43537
FAM107A	6	0.3857	0.53251	1	10179	1	0.24671	0.020431	0.06535	0.765982	1817	3	0.24671
BST2	6	0.44418	0.5873	1	11262	1	0.13247	0.020446	0.065386	0.765982	1818	3	0.13247
KLHL26	6	0.92316	0.92325	1	18996	0	0.37117	0.020456	0.065408	0.765982	1819	3	0.37117
ZNF296	6	0.91167	0.91179	1	18676	0	0.25993	0.020456	0.06541	0.765982	1820	4	0.25993
INSL5	6	0.43031	0.57409	1	10999	2	0.17683	0.020481	0.065476	0.765982	1821	3	0.17683
NonTargetingControlGuideForHuman_0989	2	0.97951	0.97952	1	20637	0	0.82674	0.020491	0.037909	0.62841	1822	2	0.82674
CRYBB1	6	0.47627	0.61775	1	11826	2	0.12535	0.020502	0.065528	0.766155	1823	3	0.12535
KCNK1	6	0.057025	0.14665	0.950653	3323	2	0.064616	0.020512	0.065561	0.766155	1824	3	0.064616
ZKSCAN7	6	0.67345	0.71928	1	14207	1	0.11744	0.020543	0.065642	0.766686	1825	3	0.11744
CASC1	6	0.024509	0.074535	0.792634	2018	4	-0.31108	0.020583	0.065745	0.767473	1826	2	-0.31108
PLEKHG5	6	0.54694	0.65884	1	12749	1	0.45164	0.0206	0.065795	0.767641	1827	4	0.45164
RAB31	6	0.99913	0.99912	1	21500	0	0.33538	0.020644	0.065913	0.768195	1828	4	0.33538
NonTargetingControlGuideForHuman_0653	2	0.97932	0.97932	1	20634	0	0.33864	0.020678	0.038258	0.629405	1829	2	0.33864
LRP5L	6	0.98606	0.98618	1	20875	0	0.39706	0.020726	0.066105	0.768341	1830	4	0.39706
hsa-mir-362	8	0.87693	0.88262	1	17826	1	0.19845	0.020726	0.074539	0.800275	1831	4	0.19845
TNFSF12	6	0.71606	0.74416	1	14792	1	-0.014857	0.020732	0.066124	0.768341	1832	2	-0.014857
MICALL1	6	0.89601	0.89611	1	18300	0	0.21754	0.020733	0.066124	0.768341	1833	4	0.21754
EFNB1	6	0.92486	0.92498	1	19041	0	0.17765	0.020755	0.066181	0.768341	1834	3	0.17765
SFT2D1	6	0.9631	0.96311	1	20111	0	0.37418	0.020774	0.066224	0.768341	1835	4	0.37418
ARHGAP18	6	0.96714	0.96716	1	20255	0	0.31112	0.020785	0.06625	0.768341	1836	4	0.31112
ZNF710	6	0.32564	0.47735	1	9067	1	0.36535	0.020796	0.066279	0.768341	1837	4	0.36535
GPNMB	6	0.94004	0.94014	1	19496	0	0.14291	0.020806	0.066304	0.768341	1838	3	0.14291
MON1B	6	0.93111	0.93124	1	19236	0	0.2612	0.020811	0.066316	0.768341	1839	4	0.2612
PEX12	6	0.53257	0.6529	1	12603	1	0.1659	0.020833	0.066367	0.768523	1840	2	0.1659
TMEM39A	6	0.88346	0.88348	1	17978	0	0.20677	0.020851	0.066416	0.768678	1841	4	0.20677
SHOX_X	6	0.31769	0.47019	1	8915	1	0.22807	0.020887	0.066503	0.769277	1842	4	0.22807
NonTargetingControlGuideForHuman_0048	2	0.97907	0.97908	1	20625	0	0.6287	0.020929	0.038696	0.635121	1843	2	0.6287
hsa-mir-5571	8	0.7528	0.81729	1	15336	1	0.15404	0.020941	0.075166	0.803825	1844	3	0.15404
MYC	6	0.93089	0.93101	1	19226	0	0.35708	0.020947	0.066661	0.770665	1845	4	0.35708
VLDLR	6	0.86209	0.86203	1	17463	0	0.40268	0.020974	0.06673	0.770665	1846	4	0.40268
BCL11B	6	0.82282	0.82354	1	16594	1	0.25637	0.020974	0.06673	0.770665	1847	4	0.25637
GATA4	6	0.52943	0.6516	1	12565	1	0.38131	0.020989	0.066766	0.770676	1848	4	0.38131
PNISR	6	0.37031	0.51821	1	9883	2	0.0037601	0.021038	0.066902	0.771421	1849	2	0.0037601
GLYCTK	6	0.98363	0.98378	1	20792	0	0.26128	0.021077	0.067001	0.772153	1850	4	0.26128
AHCYL2	6	0.64215	0.70268	1	13791	1	0.22893	0.021205	0.067347	0.775684	1851	3	0.22893
STX11	6	0.84569	0.84564	1	17105	0	0.25511	0.021219	0.067379	0.775684	1852	3	0.25511
GCSH	6	0.84944	0.84937	1	17180	0	0.24048	0.021235	0.067421	0.77575	1853	4	0.24048
DAZ1	6	0.99231	0.99237	1	21129	0	0.2109	0.021281	0.067531	0.77661	1854	4	0.2109
NonTargetingControlGuideForHuman_0156	2	0.97872	0.97874	1	20615	0	0.35376	0.021283	0.039333	0.640015	1855	2	0.35376
PPFIA3	6	0.91287	0.913	1	18715	0	0.25013	0.021316	0.067626	0.777026	1856	4	0.25013
SQLE	6	0.45762	0.60003	1	11491	2	0.1959	0.021323	0.067639	0.777026	1857	3	0.1959
GPT	6	0.93886	0.93899	1	19462	0	0.37865	0.021355	0.067723	0.777168	1858	4	0.37865
OR2W1	4	0.91361	0.91342	1	18742	0	0.35482	0.021365	0.056566	0.739995	1859	2	0.35482
TUBGCP6	6	5.0744e-08	2.2849e-07	0.00019	26	4	-1.0653	0.021378	0.067773	0.777168	1860	2	-1.0653
ADAMTSL1	6	0.92455	0.92467	1	19035	0	0.16098	0.021402	0.06785	0.777168	1861	3	0.16098
HCST	6	0.21596	0.37929	1	7261	2	0.087096	0.02141	0.067871	0.777168	1862	2	0.087096
SPANXN4	6	0.96644	0.96646	1	20222	0	0.62396	0.021415	0.067881	0.777168	1863	4	0.62396
HPN	6	0.99158	0.99163	1	21096	0	0.3163	0.021446	0.067961	0.777168	1864	4	0.3163
DHRS13	6	0.68939	0.72816	1	14428	1	-0.006112	0.02147	0.068025	0.777168	1865	2	-0.006112
hsa-mir-3936	8	0.31125	0.51457	1	8800	2	0.12473	0.021481	0.076725	0.809666	1866	4	0.12473
RPA4	6	0.76575	0.77725	1	15540	1	0.18687	0.021508	0.068124	0.777168	1867	3	0.18687
EFNB2	6	0.21843	0.38141	1	7304	1	0.27895	0.021529	0.068169	0.777168	1868	4	0.27895
PLSCR4	6	0.17399	0.33165	1	6405	2	-0.032951	0.02153	0.068172	0.777168	1869	2	-0.032951
PID1	6	0.99467	0.99469	1	21227	0	0.24291	0.021535	0.068186	0.777168	1870	4	0.24291
TGM4	6	0.84184	0.84178	1	17025	0	0.23477	0.021546	0.06821	0.777168	1871	4	0.23477
ELSPBP1	6	0.32572	0.47743	1	9069	1	0.28195	0.021562	0.068255	0.777168	1872	4	0.28195
SYNJ2	6	0.14097	0.28123	1	5532	2	-0.066132	0.021563	0.068256	0.777168	1873	1	-0.066132
SIRT2	6	0.48175	0.62303	1	11938	1	0.22893	0.021578	0.068297	0.777168	1874	3	0.22893
NonTargetingControlGuideForHuman_0017	2	0.97841	0.97843	1	20605	0	0.3541	0.021593	0.039872	0.644319	1875	2	0.3541
PCDHGA12	4	0.9717	0.97165	1	20397	0	0.28757	0.021595	0.057089	0.739995	1876	3	0.28757
GNA11	6	0.96699	0.967	1	20248	0	0.24477	0.021613	0.068393	0.777584	1877	4	0.24477
TTC9	6	0.26607	0.42384	1	8067	2	0.036294	0.021617	0.068406	0.777584	1878	3	0.036294
NonTargetingControlGuideForHuman_0312	2	0.9282	0.92823	1	19141	0	0.61091	0.02164	0.039959	0.644319	1879	2	0.61091
PDGFRL	6	0.8533	0.85317	1	17259	0	0.22019	0.021645	0.068491	0.777935	1880	4	0.22019
PRRC2A	6	0.32003	0.47233	1	8958	2	0.2598	0.021683	0.068585	0.777935	1881	4	0.2598
ZBTB22	6	0.83971	0.83966	1	16964	1	0.36735	0.021698	0.068625	0.777935	1882	4	0.36735
HHAT	6	0.49093	0.63193	1	12128	2	-0.041429	0.021701	0.068632	0.777935	1883	2	-0.041429
MUSTN1	6	0.98552	0.98566	1	20853	0	0.28465	0.021704	0.06864	0.777935	1884	4	0.28465
NonTargetingControlGuideForHuman_0296	2	0.9468	0.94686	1	19675	0	0.52389	0.021718	0.040095	0.645458	1885	2	0.52389
hsa-mir-501	8	0.8056	0.84055	1	16254	1	0.30374	0.021729	0.077435	0.812838	1886	5	0.30374
PDK1	6	0.99794	0.99795	1	21409	0	0.34485	0.021733	0.06871	0.778185	1887	4	0.34485
KEL	6	0.19319	0.35945	1	6910	2	0.27627	0.021757	0.068769	0.778446	1888	4	0.27627
FUT4	6	0.13478	0.27163	1	5367	2	0.086561	0.021813	0.06892	0.779738	1889	3	0.086561
AXIN2	6	0.48701	0.62815	1	12038	2	0.074351	0.021829	0.068963	0.779738	1890	2	0.074351
WFDC10B	6	0.3247	0.47651	1	9049	2	0.24831	0.021839	0.068991	0.779738	1891	4	0.24831
FOXO3	6	0.7826	0.78992	1	15817	1	0.30007	0.021907	0.069167	0.781324	1892	3	0.30007
MX2	6	0.99348	0.99354	1	21173	0	0.27229	0.021934	0.069229	0.781577	1893	4	0.27229
PRHOXNB	6	0.96113	0.96113	1	20056	0	0.20871	0.021944	0.069262	0.781577	1894	3	0.20871
hsa-mir-4717	8	0.54941	0.69701	1	12781	2	0.045259	0.021966	0.078116	0.815875	1895	3	0.045259
MED22	6	0.64495	0.7041	1	13826	1	0.36987	0.021971	0.069332	0.781689	1896	3	0.36987
MIA	6	0.8085	0.81078	1	16300	1	0.081213	0.021986	0.06937	0.781689	1897	2	0.081213
TLR10	6	0.88609	0.88607	1	18050	0	0.36337	0.022015	0.069449	0.781689	1898	3	0.36337
ALAS2	6	0.6691	0.71692	1	14148	1	0.20248	0.022034	0.069495	0.781689	1899	3	0.20248
PLD3	6	0.87576	0.87575	1	17799	0	0.23854	0.022034	0.069497	0.781689	1900	4	0.23854
TOPORS	6	0.043768	0.12303	0.900798	2925	2	-0.019782	0.02207	0.069577	0.781689	1901	2	-0.019782
TAF6L	6	0.13393	0.27032	1	5347	1	0.1615	0.022116	0.069706	0.781689	1902	3	0.1615
ALG3	6	0.97453	0.97464	1	20475	0	0.34977	0.022132	0.069746	0.781689	1903	4	0.34977
ENG	6	0.93296	0.93308	1	19295	0	0.34875	0.022132	0.069746	0.781689	1904	4	0.34875
TMED5	6	0.46124	0.60346	1	11556	2	0.20274	0.022144	0.069777	0.781689	1905	3	0.20274
CRYGS	6	0.291	0.44606	1	8480	2	0.091461	0.022171	0.069847	0.781966	1906	3	0.091461
ZNF138	6	0.56687	0.66735	1	12949	1	0.27181	0.022192	0.069905	0.781966	1907	4	0.27181
KIAA1161	6	0.15913	0.30923	1	6018	2	-0.0052622	0.022208	0.069943	0.781966	1908	2	-0.0052622
NEUROD6	6	0.99241	0.99246	1	21133	0	0.40874	0.022209	0.069946	0.781966	1909	3	0.40874
hsa-mir-4424	8	0.048818	0.14301	0.943415	3091	4	-0.26161	0.022251	0.078958	0.818631	1910	2	-0.26161
EHD2	6	0.57618	0.67147	1	13032	1	0.20548	0.022314	0.070216	0.784289	1911	3	0.20548
MAPKAPK2	6	0.76498	0.77666	1	15527	1	0.11015	0.022346	0.070299	0.784506	1912	2	0.11015
C2orf48	6	0.78796	0.79413	1	15911	1	0.056432	0.022353	0.070318	0.784506	1913	2	0.056432
TARM1	6	0.49591	0.63678	1	12217	2	0.22397	0.022404	0.07045	0.785575	1914	3	0.22397
ALS2	6	0.42262	0.56687	1	10869	1	0.18081	0.022471	0.070614	0.786449	1915	3	0.18081
SPAG17	6	0.71129	0.7412	1	14720	1	0.34514	0.022498	0.070687	0.786449	1916	4	0.34514
GHSR	6	0.32606	0.47774	1	9076	1	0.37523	0.022498	0.070687	0.786449	1917	4	0.37523
hsa-mir-573	8	0.77274	0.82553	1	15646	1	0.18481	0.022501	0.079695	0.820801	1918	4	0.18481
MLKL	6	0.91629	0.91639	1	18817	0	0.34186	0.022544	0.070807	0.786449	1919	4	0.34186
NLGN1	6	0.28089	0.43704	1	8308	1	0.23121	0.022544	0.070807	0.786449	1920	3	0.23121
CCDC116	6	0.92075	0.92086	1	18929	0	0.27905	0.022549	0.070819	0.786449	1921	4	0.27905
TRAK1	6	0.41592	0.56056	1	10741	1	0.3215	0.022565	0.070857	0.786467	1922	3	0.3215
CEACAM19	6	0.94721	0.94722	1	19684	0	0.35731	0.022599	0.070958	0.786959	1923	4	0.35731
RAVER1	6	0.86871	0.86869	1	17629	0	0.22458	0.022605	0.070974	0.786959	1924	3	0.22458
SLC28A1	6	0.88659	0.88658	1	18058	0	0.24262	0.022677	0.071145	0.788456	1925	3	0.24262
MYL3	6	0.079194	0.1833	1	3910	3	0.12426	0.022691	0.071183	0.788468	1926	3	0.12426
REG1B	6	0.84539	0.84532	1	17095	0	0.20764	0.022714	0.071259	0.788915	1927	4	0.20764
DUSP27	6	0.4667	0.60868	1	11647	1	0.17023	0.022807	0.0715	0.790768	1928	2	0.17023
ARL6IP5	6	0.94957	0.94959	1	19739	0	0.31782	0.022868	0.07166	0.791146	1929	4	0.31782
MAGED4B	4	0.97797	0.97805	1	20591	0	0.3966	0.022882	0.059923	0.749897	1930	3	0.3966
LZTR1	6	0.52971	0.65173	1	12570	1	0.2097	0.022899	0.071741	0.791146	1931	3	0.2097
FSIP1	6	0.1298	0.26382	1	5256	1	0.29932	0.022931	0.071832	0.791146	1932	4	0.29932
OAS2	6	0.78672	0.79315	1	15891	1	0.1822	0.022937	0.071844	0.791146	1933	3	0.1822
OR13D1	6	0.43163	0.57532	1	11023	2	0.34318	0.022943	0.071864	0.791146	1934	4	0.34318
FAT2	6	0.95924	0.95919	1	20003	0	0.34239	0.022946	0.071873	0.791146	1935	4	0.34239
THBS2	6	0.99326	0.99332	1	21159	0	0.23431	0.022951	0.071886	0.791146	1936	4	0.23431
PRICKLE3	6	0.97098	0.97104	1	20382	0	0.28537	0.022955	0.071899	0.791146	1937	4	0.28537
MAGED4	6	0.99108	0.99113	1	21066	0	0.27528	0.022984	0.071971	0.791534	1938	4	0.27528
hsa-mir-301b	8	0.55709	0.70271	1	12848	1	0.31443	0.022989	0.08115	0.826607	1939	5	0.31443
ST6GALNAC5	6	0.27933	0.43566	1	8280	2	0.24906	0.023022	0.072072	0.791891	1940	3	0.24906
GAL3ST2	6	0.79465	0.79941	1	16018	1	0.23245	0.023023	0.072076	0.791891	1941	4	0.23245
ZNF441	6	0.86802	0.86799	1	17610	0	0.24697	0.023054	0.072151	0.792313	1942	3	0.24697
PPM1F	6	0.78609	0.79266	1	15882	1	0.26686	0.023085	0.072228	0.792646	1943	4	0.26686
hsa-mir-3923	8	0.92816	0.92825	1	19140	0	0.37212	0.0231	0.081464	0.828641	1944	5	0.37212
hsa-mir-1226	8	0.99631	0.99638	1	21324	0	0.23819	0.023118	0.081518	0.8288	1945	5	0.23819
DTX1	6	0.56535	0.66664	1	12933	1	0.20582	0.023129	0.072344	0.792646	1946	3	0.20582
NonTargetingControlGuideForHuman_0504	2	0.97686	0.97689	1	20552	0	0.51763	0.023141	0.042673	0.660741	1947	2	0.51763
RARB	6	0.94598	0.94599	1	19651	0	0.23587	0.023142	0.072378	0.792646	1948	4	0.23587
PBRM1	6	0.82127	0.82214	1	16561	1	0.29919	0.023159	0.072415	0.792646	1949	3	0.29919
RAC3	6	0.3723	0.52001	1	9918	2	-0.04721	0.023175	0.072459	0.792646	1950	2	-0.04721
FN1	6	0.90124	0.90132	1	18421	0	0.018175	0.023178	0.072471	0.792646	1951	2	0.018175
LSM4	6	0.0036283	0.014969	0.408537	791	3	-0.27671	0.023178	0.072471	0.792646	1952	2	-0.27671
BOD1L1	6	0.96265	0.96266	1	20097	0	0.24606	0.023191	0.072502	0.792646	1953	4	0.24606
PDE3A	6	0.85906	0.85904	1	17399	0	0.21799	0.023206	0.072543	0.792646	1954	3	0.21799
ZDHHC16	6	0.098851	0.2151	1	4433	2	0.087465	0.023221	0.072578	0.792646	1955	2	0.087465
EEF1D	6	0.40934	0.55445	1	10602	1	0.28987	0.023224	0.072584	0.792646	1956	4	0.28987
hsa-mir-4252	8	0.23766	0.42946	1	7616	2	0.01458	0.023226	0.081805	0.830544	1957	3	0.01458
PMAIP1	6	0.98689	0.98697	1	20902	0	0.22608	0.023255	0.072668	0.793074	1958	4	0.22608
REC8	6	0.43563	0.57912	1	11087	1	0.03561	0.023267	0.072697	0.793074	1959	3	0.03561
DFFA	6	0.93033	0.93046	1	19207	0	0.29039	0.023304	0.07278	0.793187	1960	4	0.29039
SCAF4	6	0.9919	0.99196	1	21108	0	0.25924	0.023335	0.072865	0.79331	1961	4	0.25924
BGLAP	6	0.96978	0.96981	1	20340	0	0.23053	0.023346	0.072901	0.79331	1962	4	0.23053
ALKBH1	6	0.39992	0.54567	1	10432	2	0.17326	0.023372	0.072967	0.793357	1963	3	0.17326
ZNF354B	6	0.82147	0.82232	1	16566	1	0.22865	0.023381	0.072994	0.793357	1964	4	0.22865
TMEM88	6	0.37515	0.52268	1	9984	1	0.22488	0.023396	0.073021	0.793357	1965	3	0.22488
BUD31	6	0.035215	0.10188	0.862258	2536	2	0.16661	0.023405	0.073052	0.793357	1966	2	0.16661
C2orf53	6	0.45455	0.59713	1	11446	2	0.32352	0.023418	0.07309	0.793371	1967	3	0.32352
hsa-mir-1254-2	8	0.080632	0.20644	1	3949	4	-0.55524	0.023449	0.082419	0.833659	1968	2	-0.55524
EXOC2	6	0.43602	0.57949	1	11095	1	0.15923	0.023451	0.073176	0.793905	1969	2	0.15923
ZNF436	6	0.2694	0.4268	1	8127	1	0.38165	0.023463	0.073213	0.793905	1970	4	0.38165
POLR2J2	4	0.15336	0.25271	1	5881	2	0.040127	0.023559	0.06145	0.754642	1971	2	0.040127
OR2T10	6	0.97626	0.97641	1	20533	0	0.2565	0.023561	0.073447	0.795464	1972	4	0.2565
JSRP1	6	0.9412	0.94132	1	19525	0	0.26814	0.023579	0.073498	0.795464	1973	3	0.26814
JRKL	6	0.93223	0.93237	1	19276	0	0.27922	0.023582	0.073503	0.795464	1974	4	0.27922
NEU1	6	0.71762	0.74512	1	14813	1	0.28958	0.023596	0.073543	0.795497	1975	4	0.28958
hsa-mir-24-1	8	0.1125	0.26686	1	4806	2	0.17619	0.023633	0.082952	0.834672	1976	4	0.17619
hsa-mir-564	8	0.79867	0.83722	1	16112	1	0.12797	0.023657	0.08302	0.834672	1977	3	0.12797
TMEM161A	6	0.82183	0.82263	1	16575	1	0.15702	0.023681	0.073758	0.797035	1978	3	0.15702
F2RL3	6	0.99725	0.99727	1	21374	0	0.29655	0.023682	0.073759	0.797035	1979	4	0.29655
GRID2	6	0.93081	0.93092	1	19225	0	0.20697	0.023716	0.07386	0.797572	1980	4	0.20697
TRMU	6	0.091132	0.20263	1	4215	3	-0.052241	0.023727	0.073882	0.797572	1981	3	-0.052241
SLC25A23	6	0.82711	0.82751	1	16694	1	0.32963	0.023754	0.073949	0.7979	1982	4	0.32963
BZW2	6	0.24911	0.40853	1	7791	1	-0.16303	0.023773	0.073992	0.797961	1983	1	-0.16303
NCOA6	6	0.66656	0.71548	1	14119	1	0.27441	0.023806	0.074076	0.798001	1984	4	0.27441
OR4D6	6	0.33182	0.48305	1	9175	2	0.011563	0.023819	0.074111	0.798001	1985	2	0.011563
UBD	6	0.67793	0.72173	1	14267	1	0.17014	0.023824	0.074127	0.798001	1986	3	0.17014
PRADC1	6	0.79834	0.80236	1	16106	1	0.31017	0.023835	0.074152	0.798001	1987	3	0.31017
HPS3	6	0.9235	0.9236	1	19006	0	0.11552	0.023845	0.07418	0.798001	1988	3	0.11552
EPB41L4A	6	0.12666	0.25889	1	5180	2	0.35038	0.023897	0.074311	0.799015	1989	4	0.35038
GRP	6	0.93792	0.93806	1	19436	0	0.25945	0.023918	0.074367	0.799227	1990	4	0.25945
CAPN10	6	0.36305	0.51155	1	9749	2	-0.011837	0.023937	0.074413	0.799322	1991	3	-0.011837
ZNF85	6	0.99621	0.99624	1	21313	0	0.15552	0.02402	0.074643	0.800461	1992	4	0.15552
ZNF530	6	0.13065	0.26517	1	5280	2	0.26009	0.024026	0.074658	0.800461	1993	4	0.26009
MOGAT1	6	0.41027	0.55533	1	10616	1	0.13282	0.024029	0.07467	0.800461	1994	2	0.13282
PINLYP	6	0.4898	0.63083	1	12102	2	-0.048234	0.024049	0.074727	0.800461	1995	2	-0.048234
PRRT4	6	0.99547	0.99553	1	21273	0	0.288	0.024054	0.074741	0.800461	1996	4	0.288
NonTargetingControlGuideForHuman_0676	2	0.97594	0.97596	1	20525	0	0.75683	0.024065	0.044364	0.666034	1997	2	0.75683
hsa-mir-520d	6	0.46036	0.60263	1	11540	2	0.034005	0.024079	0.0748	0.800701	1998	2	0.034005
MCL1	6	0.99687	0.99691	1	21356	0	0.28797	0.024123	0.07491	0.801484	1999	4	0.28797
[truncated: 19,667 more rows]
