# Supplementary material for: A CRISPR knockout screen reveals new regulators of canonical Wnt signaling
Source: Oncogenesis. 2021 Sep 22;10(9):63. doi: 10.1038/s41389-021-00354-7 (PMC8458386; doi:10.1038/s41389-021-00354-7)
Supplement: Supplementary file 4 — supp. file 2 [file 41389_2021_354_MOESM4_ESM.xlsx]

## Sheet: APC3.sgrna_summary
sgrna	Gene	control_count	treatment_count	control_mean	treat_mean	LFC	control_var	adj_var	score	p.low	p.high	p.twosided	FDR	high_in_treatment
HGLibA_43668_r1	SETDB1	286.97	27702	286.97	27702	6.588	375800000	1757.5	653.96	1	0	0	0	TRUE
HGLibA_43668_r0	SETDB1	557.22	37247	557.22	37247	6.0602	673070000	4015.5	578.99	1	0	0	0	TRUE
HGLibA_03456_r1	ATF7IP	95.311	8127.2	95.311	8127.2	6.3991	32256000	450.59	378.38	1	0	0	0	TRUE
HGLibA_03456_r0	ATF7IP	193.47	10241	193.47	10241	5.7188	50479000	1078.2	306	1	0	0	0	TRUE
HGLibA_29122_r0	MGA	373.36	13765	373.36	13765	5.2006	89672000	2437.6	271.25	1	0	0	0	TRUE
HGLibA_29122_r1	MGA	251.75	8401.1	251.75	8401.1	5.055	33206000	1493.9	210.85	1	0	0	0	TRUE
HGLibA_25900_r0	L3MBTL2	135.2	5216.4	135.2	5216.4	5.2595	12909000	692.71	193.06	1	0	0	0	TRUE
HGLibA_47526_r0	STMN4	121.06	4729.1	121.06	4729.1	5.2762	10617000	604.57	187.41	1	0	0	0	TRUE
HGLibA_56310_r0	ZNF582	191.77	6258.6	191.77	6258.6	5.0211	18403000	1066.5	185.77	1	0	0	0	TRUE
HGLibA_16431_r0	FAM208A	195.17	5973.3	195.17	5973.3	4.9286	16694000	1089.9	175.02	1	0	0	0	TRUE
HGLibA_25875_r0	KXD1	135.77	4516.8	135.77	4516.8	5.0458	9596700	696.28	166.03	1	0	0	0	TRUE
HGLibA_16431_r1	FAM208A	123.28	3417.2	123.28	3417.2	4.7815	5425000	618.27	132.47	1	0	0	0	TRUE
HGLibA_25900_r1	L3MBTL2	112.92	2980.1	112.92	2980.1	4.7097	4110400	554.97	121.71	1	0	0	0	TRUE
HGLibA_11757_r0	CTXN2	51.479	1651.9	51.479	1651.9	4.9772	1280700	212.1	109.89	1	0	0	0	TRUE
HGLibA_34584_r0	OR9Q1	88.815	2018	88.815	2018	4.4906	1860900	413.2	94.908	1	0	0	0	TRUE
HGLibA_43666_r1	SETDB1	165.76	2602.6	165.76	2602.6	3.9647	2969200	890.67	81.654	1	0	0	0	TRUE
HGLibA_43667_r0	SETDB1	59.399	1203.8	59.399	1203.8	4.3181	654810	252.55	72.01	1	0	0	0	TRUE
HGLibA_43667_r1	SETDB1	39.368	929.51	39.368	929.51	4.5268	396180	153.05	71.953	1	0	0	0	TRUE
HGLibA_29651_r0	MORC2	127.28	1912.5	127.28	1912.5	3.8988	1593500	643.06	70.399	1	0	0	0	TRUE
HGLibA_25875_r1	KXD1	127.43	1806.5	127.43	1806.5	3.815	1409700	643.96	66.168	1	0	0	0	TRUE
HGLibA_56310_r1	ZNF582	159.54	2027.9	159.54	2027.9	3.6597	1745400	849.61	64.099	1	0	0	0	TRUE
HGLibA_21635_r0	HLA-DRB1	136.33	1751	136.33	1751	3.6732	1303500	699.86	61.033	1	0	0	0	TRUE
HGLibA_29730_r0	MPHOSPH8	111.44	1537.3	111.44	1537.3	3.7741	1016500	546.04	61.019	1	0	0	0	TRUE
HGLibA_43666_r0	SETDB1	207.61	2204.3	207.61	2204.3	3.4021	1993400	1176.5	58.212	1	0	0	0	TRUE
HGLibA_31482_r0	NDUFAF1	92.21	1287.2	92.21	1287.2	3.7887	713960	432.66	57.449	1	0	0	0	TRUE
HGLibA_29730_r1	MPHOSPH8	109.82	1421.9	109.82	1421.9	3.6827	860840	536.24	56.663	1	0	0	0	TRUE
HGLibA_47526_r1	STMN4	129.5	1580.9	129.5	1580.9	3.5995	1053300	656.88	56.629	1	0	0	0	TRUE
HGLibA_44986_r0	SLC35E1	63.924	964.07	63.924	964.07	3.8938	405130	276.25	54.158	1	0	0	0	TRUE
HGLibA_29651_r1	MORC2	114.99	1365.2	114.99	1365.2	3.558	781480	567.52	52.479	1	0	0	0	TRUE
HGLibA_11380_r0	CSNK1A1	42.428	717.84	42.428	717.84	4.049	228090	167.62	52.168	1	0	0	0	TRUE
HGLibA_42624_r0	SAC3D1	89.947	1155.6	89.947	1155.6	3.6687	567790	419.66	52.018	1	0	0	0	TRUE
HGLibA_30984_r0	NAA25	222.32	2067.5	222.32	2067.5	3.2114	1702400	1280.6	51.563	1	0	0	0	TRUE
HGLibA_37891_r0	PPHLN1	171.41	1648	171.41	1648	3.2577	1090200	928.32	48.464	1	0	0	0	TRUE
HGLibA_46519_r0	SPATA5L1	64.49	853.33	64.49	853.33	3.7054	311130	279.24	47.206	1	0	0	0	TRUE
HGLibA_51458_r0	TRIM31	75.239	863.75	75.239	863.75	3.5037	310880	337.18	42.942	1	0	0	0	TRUE
HGLibA_11856_r0	CXCL14	123.32	1171.2	123.32	1171.2	3.2371	549040	618.52	42.135	1	0	0	0	TRUE
HGLibA_30984_r1	NAA25	187.51	1541.1	187.51	1541.1	3.0322	916160	1037.3	42.029	1	0	0	0	TRUE
HGLibA_20355_r0	GRM6	101.26	1026.6	101.26	1026.6	3.329	428130	485.37	42.002	1	0	0	0	TRUE
HGLibA_13173_r1	DHX29	39.368	557.71	39.368	557.71	3.7908	134340	153.05	41.899	1	0	0	0	TRUE
HGLibA_22826_r0	IGFBP5	39.034	552.39	39.034	552.39	3.789	131770	151.47	41.711	1	0	0	0	TRUE
HGLibA_39694_r0	PYGO1	118.8	1120.4	118.8	1120.4	3.2266	501610	590.7	41.211	1	0	0	0	TRUE
HGLibA_49672_r0	TLX1NB	96.735	969.28	96.735	969.28	3.3114	380670	458.87	40.733	1	0	0	0	TRUE
HGLibA_08657_r0	CDH19	152.74	1297.6	152.74	1297.6	3.0784	655330	805.13	40.347	1	0	0	0	TRUE
HGLibA_13173_r0	DHX29	45.256	578.44	45.256	578.44	3.6469	142140	181.31	39.598	1	0	0	0	TRUE
HGLibA_49786_r0	TMCO3	66.753	739.99	66.753	739.99	3.4511	226620	291.26	39.448	1	0	0	0	TRUE
HGLibA_18678_r0	GATA5	88.815	841.61	88.815	841.61	3.2298	283350	413.2	37.034	1	1.6552e-300	3.3105e-300	9.2045e-297	TRUE
HGLibA_12966_r0	DENND6A	9.617	205.84	9.617	205.84	4.2841	19252	28.104	37.014	1	3.4695e-300	6.9391e-300	1.8883e-296	TRUE
HGLibA_64667_r0	NonTargetingControlGuideForHuman_0284	169.71	1287.2	169.71	1287.2	2.9157	624350	916.98	36.902	1	2.148e-298	4.296e-298	1.1447e-294	TRUE
HGLibA_11380_r1	CSNK1A1	43.512	527.91	43.512	527.91	3.5708	117320	172.84	36.845	1	1.7833e-297	3.5665e-297	9.3094e-294	TRUE
HGLibA_34584_r1	OR9Q1	72.519	716.65	72.519	716.65	3.2871	207450	322.33	35.878	1	3.4027e-282	6.8055e-282	1.7408e-278	TRUE
HGLibA_65183_r0	NonTargetingControlGuideForHuman_0800	140.29	1072.2	140.29	1072.2	2.9251	434220	725	34.61	1	8.8852e-263	1.777e-262	4.4565e-259	TRUE
HGLibA_13739_r0	DOCK2	138.03	1054	138.03	1054	2.9237	419460	710.61	34.359	1	5.0863e-259	1.0173e-258	2.5021e-255	TRUE
HGLibA_03634_r0	ATP4B	285.11	1684.5	285.11	1684.5	2.5585	979160	1743.4	33.516	1	1.4301e-246	2.8602e-246	6.9022e-243	TRUE
HGLibA_30798_r0	MYNN	292.47	1666.3	292.47	1666.3	2.5062	943670	1799.4	32.386	1	2.1265e-230	4.253e-230	1.0073e-226	TRUE
HGLibA_21706_r0	HMGCLL1	211.01	1331.5	211.01	1331.5	2.6519	627700	1200.4	32.339	1	9.8643e-230	1.9729e-229	4.5878e-226	TRUE
HGLibA_16967_r1	FBP2	25.9	334.91	25.9	334.91	3.6424	47743	92.174	32.186	1	1.3885e-227	2.777e-227	6.3426e-224	TRUE
HGLibA_31091_r0	NANOG	73.541	650.09	73.541	650.09	3.1268	166210	327.9	31.84	1	9.0822e-223	1.8164e-222	4.0758e-219	TRUE
HGLibA_20309_r0	GRIN2D	127.85	911.96	127.85	911.96	2.8249	307410	646.58	30.836	1	4.2636e-209	8.5271e-209	1.8804e-205	TRUE
HGLibA_13171_r0	DHX29	211.57	1266.3	211.57	1266.3	2.5757	556240	1204.4	30.392	1	3.4736e-203	6.9472e-203	1.506e-199	TRUE
HGLibA_64645_r0	NonTargetingControlGuideForHuman_0262	304.35	1616.8	304.35	1616.8	2.4055	861220	1890.6	30.184	1	1.936e-200	3.872e-200	8.2538e-197	TRUE
HGLibA_04250_r0	BCAS1	42.993	435.13	42.993	435.13	3.3094	76887	170.34	30.045	1	1.2535e-198	2.507e-198	5.2565e-195	TRUE
HGLibA_38520_r0	PRKAR1A	234.77	1306.7	234.77	1306.7	2.4716	574520	1370	28.961	1	1.0329e-184	2.0659e-184	4.2617e-181	TRUE
HGLibA_11757_r1	CTXN2	46.62	439.92	46.62	439.92	3.2109	77344	187.98	28.686	1	2.8256e-181	5.6512e-181	1.1473e-177	TRUE
HGLibA_30981_r0	NAA20	71.279	577.14	71.279	577.14	2.9998	127950	315.59	28.475	1	1.1878e-178	2.3756e-178	4.7475e-175	TRUE
HGLibA_12588_r0	DDAH1	94.472	664.43	94.472	664.43	2.8011	162420	445.72	26.996	1	8.1359e-161	1.6272e-160	3.2018e-157	TRUE
HGLibA_12877_r0	DEFB124	203.65	1090.4	203.65	1090.4	2.415	393200	1148.8	26.163	1	3.4937e-151	6.9873e-151	1.3541e-147	TRUE
HGLibA_52163_r0	TTC9B	187.81	1030.5	187.81	1030.5	2.4497	355070	1039.3	26.139	1	6.5373e-151	1.3075e-150	2.4959e-147	TRUE
HGLibA_33978_r0	OR4D5	62.793	488.55	62.793	488.55	2.94	90634	270.29	25.897	1	3.6138e-148	7.2276e-148	1.3594e-144	TRUE
HGLibA_21518_r0	HIST1H4L	124.45	762.14	124.45	762.14	2.6048	203320	625.51	25.497	1	1.0687e-143	2.1375e-143	3.9621e-140	TRUE
HGLibA_37891_r1	PPHLN1	161.61	902.55	161.61	902.55	2.4742	274490	863.26	25.218	1	1.2698e-140	2.5396e-140	4.6403e-137	TRUE
HGLibA_07748_r0	CCDC28B	187.81	992.73	187.81	992.73	2.3959	323950	1039.3	24.967	1	6.9295e-138	1.3859e-137	2.4966e-134	TRUE
HGLibA_25003_r0	KIRREL2	109.18	674.85	109.18	674.85	2.6168	159990	532.44	24.515	1	5.1412e-133	1.0282e-132	1.8265e-129	TRUE
HGLibA_52113_r0	TTC32	86.553	553.69	86.553	553.69	2.6635	109110	400.32	23.347	1	7.3384e-121	1.4677e-120	2.5715e-117	TRUE
HGLibA_53575_r0	VCP	73.541	493.76	73.541	493.76	2.7306	88292	327.9	23.206	1	1.9644e-119	3.9289e-119	6.7906e-116	TRUE
HGLibA_44986_r1	SLC35E1	49.728	378.9	49.728	378.9	2.9048	54178	203.35	23.084	1	3.363e-118	6.7261e-118	1.147e-114	TRUE
HGLibA_28447_r0	MAX	70.147	470.31	70.147	470.31	2.7278	80065	309.47	22.747	1	7.6913e-115	1.5383e-114	2.5887e-111	TRUE
HGLibA_28447_r1	MAX	69.411	466.89	69.411	466.89	2.7323	78993	305.51	22.74	1	8.9332e-115	1.7866e-114	2.9677e-111	TRUE
HGLibA_13171_r1	DHX29	244.49	1097	244.49	1097	2.1611	363360	1440.7	22.459	1	5.2104e-112	1.0421e-111	1.7087e-108	TRUE
HGLibA_30981_r1	NAA20	69.411	454.11	69.411	454.11	2.6923	73998	305.51	22.01	1	1.1634e-107	2.3267e-107	3.7669e-104	TRUE
HGLibA_50722_r0	TNFAIP8L1	115.4	638.37	115.4	638.37	2.4575	136750	570	21.905	1	1.1724e-106	2.3447e-106	3.7486e-103	TRUE
HGLibA_52305_r0	TUBG2	18.103	178.48	18.103	178.48	3.232	12861	59.873	20.727	1	1.0004e-95	2.0009e-95	3.1594e-92	TRUE
HGLibA_29123_r1	MGA	35.224	273.89	35.224	273.89	2.9238	28480	133.72	20.639	1	6.1785e-95	1.2357e-94	1.9274e-91	TRUE
HGLibA_53409_r0	USP7	40.165	298.34	40.165	298.34	2.8623	33327	156.82	20.616	1	9.8043e-95	1.9609e-94	3.0216e-91	TRUE
HGLibA_62891_r0	hsa-mir-651	315.1	1214.2	315.1	1214.2	1.9428	404200	1973.9	20.237	1	2.3072e-91	4.6143e-91	7.0258e-88	TRUE
HGLibA_29123_r0	MGA	54.308	356.97	54.308	356.97	2.6943	45801	226.4	20.115	1	2.7304e-90	5.4607e-90	8.2168e-87	TRUE
HGLibA_21821_r0	HNRNPH1	243.82	1004.5	243.82	1004.5	2.0381	289280	1435.8	20.074	1	6.23e-90	1.246e-89	1.8531e-86	TRUE
HGLibA_46519_r1	SPATA5L1	63.195	390.25	63.195	390.25	2.6076	53484	272.41	19.816	1	1.0811e-87	2.1623e-87	3.1788e-84	TRUE
HGLibA_60657_r0	hsa-mir-4638	97.867	521.12	97.867	521.12	2.4008	89571	465.46	19.618	1	5.4249e-86	1.085e-85	1.5769e-82	TRUE
HGLibA_22826_r1	IGFBP5	30.044	229.9	30.044	229.9	2.8949	19970	110.29	19.03	1	4.8026e-81	9.6052e-81	1.3803e-77	TRUE
HGLibA_08657_r1	CDH19	125.35	603.12	125.35	603.12	2.2574	114130	631.09	19.018	1	6.0212e-81	1.2042e-80	1.7114e-77	TRUE
HGLibA_30985_r1	NAA25	12.432	129.14	12.432	129.14	3.2763	6810.2	38.169	18.89	1	6.9841e-80	1.3968e-79	1.9632e-76	TRUE
HGLibA_53163_r0	USE1	112.57	554.99	112.57	554.99	2.2914	97866	552.86	18.816	1	2.8039e-79	5.6079e-79	7.7961e-76	TRUE
HGLibA_25448_r1	KRT20	40.404	276.73	40.404	276.73	2.7458	27924	157.96	18.803	1	3.5403e-79	7.0806e-79	9.7377e-76	TRUE
HGLibA_53409_r1	USP7	35.224	252.6	35.224	252.6	2.8076	23626	133.72	18.798	1	3.9338e-79	7.8676e-79	1.0705e-75	TRUE
HGLibA_14464_r1	EDF1	183.37	779.09	183.37	779.09	2.081	177440	1009	18.754	1	9.0078e-79	1.8016e-78	2.4255e-75	TRUE
HGLibA_21635_r1	HLA-DRB1	136.75	615.89	136.75	615.89	2.163	114790	702.49	18.078	1	2.3883e-73	4.7765e-73	6.3638e-70	TRUE
HGLibA_25898_r0	L3MBTL2	166.32	704.81	166.32	704.81	2.0767	144990	894.38	18.006	1	8.7104e-73	1.7421e-72	2.297e-69	TRUE
HGLibA_31798_r0	NFE2L3	103.52	505.48	103.52	505.48	2.2767	80786	498.73	17.999	1	9.8996e-73	1.9799e-72	2.584e-69	TRUE
HGLibA_01532_r0	ALCAM	127.85	583.65	127.85	583.65	2.1819	103880	646.58	17.925	1	3.7454e-72	7.4908e-72	9.6776e-69	TRUE
HGLibA_42624_r1	SAC3D1	83.915	432.83	83.915	432.83	2.353	60870	385.42	17.773	1	5.7697e-71	1.1539e-70	1.4759e-67	TRUE
HGLibA_34867_r0	P2RY1	135.2	597.98	135.2	597.98	2.1368	107080	692.71	17.583	1	1.6542e-69	3.3084e-69	4.1896e-66	TRUE
HGLibA_53411_r1	USP7	32.116	222.8	32.116	222.8	2.7566	18180	119.56	17.439	1	2.0944e-68	4.1887e-68	5.2523e-65	TRUE
HGLibA_02244_r0	ANXA5	140.29	608.41	140.29	608.41	2.1087	109560	725	17.385	1	5.3385e-68	1.0677e-67	1.3258e-64	TRUE
HGLibA_23148_r0	IL36B	157.27	643.58	157.27	643.58	2.026	118250	834.67	16.833	1	6.9955e-64	1.3991e-63	1.7206e-60	TRUE
HGLibA_53071_r0	UPK1B	219.49	812.94	219.49	812.94	1.8842	176090	1260.5	16.716	1	5.0504e-63	1.0101e-62	1.2304e-59	TRUE
HGLibA_18678_r1	GATA5	82.879	407.28	82.879	407.28	2.2832	52619	379.6	16.65	1	1.5018e-62	3.0035e-62	3.6241e-59	TRUE
HGLibA_11856_r1	CXCL14	100.49	464.05	100.49	464.05	2.196	66087	480.84	16.579	1	4.9032e-62	9.8063e-62	1.1722e-58	TRUE
HGLibA_51849_r0	TSGA10IP	27.719	192.81	27.719	192.81	2.7546	13628	100.05	16.505	1	1.6948e-61	3.3896e-61	4.0141e-58	TRUE
HGLibA_27154_r0	LRFN2	141.43	586.26	141.43	586.26	2.0438	98938	732.21	16.439	1	5.0227e-61	1.0045e-60	1.1787e-57	TRUE
HGLibA_64789_r0	NonTargetingControlGuideForHuman_0406	296.99	991.43	296.99	991.43	1.7357	241120	1834	16.215	1	1.9624e-59	3.9248e-59	4.5635e-56	TRUE
HGLibA_02292_r0	AP1M2	150.48	603.19	150.48	603.19	1.9959	102480	790.44	16.103	1	1.2247e-58	2.4494e-58	2.8224e-55	TRUE
HGLibA_34983_r0	PAEP	98.998	448.16	98.998	448.16	2.1673	60958	472.08	16.07	1	2.065e-58	4.13e-58	4.7163e-55	TRUE
HGLibA_14464_r0	EDF1	150.48	596.68	150.48	596.68	1.9803	99549	790.44	15.871	1	5.0456e-57	1.0091e-56	1.1422e-53	TRUE
HGLibA_15661_r1	ETV5	16.576	131.98	16.576	131.98	2.9195	6658.7	53.863	15.724	1	5.2423e-56	1.0485e-55	1.1763e-52	TRUE
HGLibA_24355_r0	KCNN1	46.388	260.56	46.388	260.56	2.4646	22935	186.84	15.668	1	1.2427e-55	2.4853e-55	2.7641e-52	TRUE
HGLibA_38472_r0	PRICKLE2	84.29	390.84	84.29	390.84	2.1998	46986	387.53	15.572	1	5.633e-55	1.1266e-54	1.2422e-51	TRUE
HGLibA_43625_r0	SESN3	98.432	432.53	98.432	432.53	2.1243	55810	468.77	15.431	1	5.0742e-54	1.0148e-53	1.1094e-50	TRUE
HGLibA_31482_r1	NDUFAF1	111.89	472.56	111.89	472.56	2.0687	65043	548.71	15.397	1	8.5299e-54	1.706e-53	1.8491e-50	TRUE
HGLibA_05677_r0	C19orf53	123.32	504.18	123.32	504.18	2.0227	72527	618.52	15.314	1	3.0833e-53	6.1666e-53	6.6278e-50	TRUE
HGLibA_20666_r1	GUCY2F	36.26	215.7	36.26	215.7	2.54	16100	138.51	15.247	1	8.5998e-53	1.72e-52	1.8332e-49	TRUE
HGLibA_45965_r0	SNRPA1	56.005	286.62	56.005	286.62	2.335	26591	235.05	15.042	1	1.9591e-51	3.9183e-51	4.1417e-48	TRUE
HGLibA_16149_r1	FAM149A	88.059	388.84	88.059	388.84	2.13	45233	408.89	14.874	1	2.4142e-50	4.8285e-50	5.062e-47	TRUE
HGLibA_14659_r0	EHBP1	56.005	284.01	56.005	284.01	2.3219	25993	235.05	14.872	1	2.517e-50	5.034e-50	5.2346e-47	TRUE
HGLibA_44187_r1	SIN3B	131.57	515.14	131.57	515.14	1.961	73561	669.85	14.82	1	5.4323e-50	1.0865e-49	1.1206e-46	TRUE
HGLibA_20927_r1	HBG2	78.735	357.61	78.735	357.61	2.1691	38887	356.47	14.771	1	1.1302e-49	2.2605e-49	2.3129e-46	TRUE
HGLibA_11967_r0	CXXC11	105.22	437.74	105.22	437.74	2.0463	55284	508.8	14.742	1	1.743e-49	3.486e-49	3.5386e-46	TRUE
HGLibA_11249_r0	CRYAB	82.593	368.69	82.593	368.69	2.1449	40926	377.99	14.716	1	2.5612e-49	5.1224e-49	5.1587e-46	TRUE
HGLibA_25241_r0	KLK12	71.279	329.61	71.279	329.61	2.1935	33367	315.59	14.542	1	3.3062e-48	6.6124e-48	6.6072e-45	TRUE
HGLibA_44380_r1	SLC12A9	134.68	515.14	134.68	515.14	1.9276	72374	689.4	14.49	1	6.9999e-48	1.4e-47	1.388e-44	TRUE
HGLibA_25899_r0	L3MBTL2	169.71	604.5	169.71	604.5	1.8266	94519	916.98	14.358	1	4.7399e-47	9.4798e-47	9.3266e-44	TRUE
HGLibA_52113_r1	TTC32	77.699	346.26	77.699	346.26	2.1416	36063	350.74	14.34	1	6.1338e-47	1.2268e-46	1.1977e-43	TRUE
HGLibA_53426_r0	UST	134.07	506.79	134.07	506.79	1.9105	69459	685.57	14.235	1	2.7855e-46	5.5709e-46	5.3979e-43	TRUE
HGLibA_42367_r0	RTBDN	276.63	857.24	276.63	857.24	1.6282	168550	1679.2	14.169	1	7.1442e-46	1.4288e-45	1.374e-42	TRUE
HGLibA_44987_r0	SLC35E1	19.234	132.89	19.234	132.89	2.7261	6458.3	64.399	14.162	1	7.9042e-46	1.5808e-45	1.5089e-42	TRUE
HGLibA_29370_r0	MLEC	223.45	729.57	223.45	729.57	1.7026	128080	1288.7	14.099	1	1.9392e-45	3.8784e-45	3.6745e-42	TRUE
HGLibA_23225_r0	ILVBL	188.38	640.98	188.38	640.98	1.7612	102420	1043.2	14.013	1	6.5117e-45	1.3023e-44	1.2248e-41	TRUE
HGLibA_46272_r0	SOX7	97.301	397.35	97.301	397.35	2.0188	45015	462.16	13.957	1	1.4218e-44	2.8437e-44	2.6548e-41	TRUE
HGLibA_27176_r0	LRIG1	76.936	332.21	76.936	332.21	2.0961	32583	346.52	13.714	1	4.2139e-43	8.4278e-43	7.811e-40	TRUE
HGLibA_38727_r0	PRPF39	64.49	293.13	64.49	293.13	2.1671	26138	279.24	13.682	1	6.4709e-43	1.2942e-42	1.1908e-39	TRUE
HGLibA_43963_r0	SH3PXD2A	157.27	552.39	157.27	552.39	1.8059	78060	834.67	13.676	1	7.0251e-43	1.405e-42	1.2836e-39	TRUE
HGLibA_28399_r1	MAST1	20.72	134.82	20.72	134.82	2.6446	6508.9	70.431	13.595	1	2.1524e-42	4.3048e-42	3.9048e-39	TRUE
HGLibA_59118_r0	hsa-mir-3621	166.32	571.93	166.32	571.93	1.7758	82260	894.38	13.563	1	3.328e-42	6.656e-42	5.9951e-39	TRUE
HGLibA_25742_r1	KRTAP3-2	2.072	31.22	2.072	31.22	3.3907	424.81	4.629	13.548	1	4.9008e-42	9.8015e-42	8.7666e-39	TRUE
HGLibA_25876_r1	KXD1	116.03	437.08	116.03	437.08	1.9043	51538	573.81	13.403	1	2.9153e-41	5.8307e-41	5.1788e-38	TRUE
HGLibA_32195_r0	NMRK1	169.15	573.23	169.15	573.23	1.7549	81642	913.2	13.372	1	4.42e-41	8.8401e-41	7.7976e-38	TRUE
HGLibA_03363_r0	ASPRV1	82.027	340.03	82.027	340.03	2.0382	33283	374.82	13.326	1	8.1224e-41	1.6245e-40	1.4231e-37	TRUE
HGLibA_04776_r1	BRD3	0	14.191	0.5657	14.191	3.2783	100.69	1.0456	13.325	1	1.1683e-40	2.3366e-40	2.0193e-37	TRUE
HGLibA_45972_r1	SNRPB2	18.648	123.46	18.648	123.46	2.6633	5493	62.047	13.306	1	1.0726e-40	2.1452e-40	1.8664e-37	TRUE
HGLibA_06224_r0	C3orf27	49.216	235.81	49.216	235.81	2.2375	17408	200.8	13.168	1	6.7466e-40	1.3493e-39	1.1582e-36	TRUE
HGLibA_01544_r0	ALDH1A2	85.421	346.54	85.421	346.54	2.0077	34092	393.92	13.157	1	7.8036e-40	1.5607e-39	1.3308e-36	TRUE
HGLibA_14462_r1	EDF1	107.74	408.7	107.74	408.7	1.9137	45288	523.83	13.15	1	8.5505e-40	1.7101e-39	1.4485e-36	TRUE
HGLibA_19306_r0	GLRA4	86.553	349.15	86.553	349.15	1.9997	34478	400.32	13.125	1	1.1916e-39	2.3832e-39	2.0054e-36	TRUE
HGLibA_30902_r0	MYOZ1	89.947	358.27	89.947	358.27	1.982	35998	419.66	13.098	1	1.6904e-39	3.3807e-39	2.8261e-36	TRUE
HGLibA_10268_r1	CNGA3	65.267	285.24	65.267	285.24	2.1109	24194	283.36	13.068	1	2.5162e-39	5.0325e-39	4.1796e-36	TRUE
HGLibA_31073_r0	NAGPA	37.336	192.81	37.336	192.81	2.3379	12087	143.52	12.978	1	8.1322e-39	1.6264e-38	1.3421e-35	TRUE
HGLibA_12966_r1	DENND6A	7.2519	65.279	7.2519	65.279	3.0057	1683.6	20.101	12.942	1	1.3684e-38	2.7369e-38	2.2439e-35	TRUE
HGLibA_20927_r0	HBG2	81.461	328.3	81.461	328.3	1.9976	30466	371.65	12.804	1	7.7642e-38	1.5528e-37	1.265e-34	TRUE
HGLibA_48332_r1	TARBP2	81.843	329.23	81.843	329.23	1.995	30601	373.79	12.796	1	8.651e-38	1.7302e-37	1.4006e-34	TRUE
HGLibA_50630_r0	TMPRSS13	139.16	480.73	139.16	480.73	1.7811	58335	717.8	12.749	1	1.5784e-37	3.1569e-37	2.5394e-34	TRUE
HGLibA_01123_r0	AFMID	14.708	101.62	14.708	101.62	2.7077	3776.7	46.672	12.722	1	2.2811e-37	4.5622e-37	3.6469e-34	TRUE
HGLibA_44187_r0	SIN3B	112.57	410.38	112.57	410.38	1.8568	44344	552.86	12.666	1	4.5883e-37	9.1765e-37	7.2899e-34	TRUE
HGLibA_28815_r0	MED7	273.8	788.19	273.8	788.19	1.522	132300	1657.9	12.633	1	6.9304e-37	1.3861e-36	1.0943e-33	TRUE
HGLibA_18712_r1	GBA2	171.97	556.29	171.97	556.29	1.6879	73849	932.11	12.588	1	1.2301e-36	2.4601e-36	1.9304e-33	TRUE
HGLibA_13230_r0	DIDO1	57.702	251.44	57.702	251.44	2.1045	18767	243.77	12.409	1	1.1746e-35	2.3491e-35	1.832e-32	TRUE
HGLibA_13664_r0	DNASE2	251.17	726.96	251.17	726.96	1.5294	113190	1489.7	12.327	1	3.2281e-35	6.4562e-35	5.0045e-32	TRUE
HGLibA_14462_r0	EDF1	113.71	405.17	113.71	405.17	1.8241	42475	559.7	12.32	1	3.5431e-35	7.0861e-35	5.4597e-32	TRUE
HGLibA_14590_r0	EFNA4	96.735	359.57	96.735	359.57	1.8833	34541	458.87	12.27	1	6.5674e-35	1.3135e-34	1.006e-31	TRUE
HGLibA_13646_r0	DNAL4	55.439	242.32	55.439	242.32	2.1081	17462	232.16	12.265	1	6.9743e-35	1.3949e-34	1.0619e-31	TRUE
HGLibA_09200_r0	CERS1	61.096	259.26	61.096	259.26	2.0674	19634	261.39	12.257	1	7.7417e-35	1.5483e-34	1.1718e-31	TRUE
HGLibA_20196_r0	GRAMD1B	169.71	535.45	169.71	535.45	1.6519	66882	916.98	12.078	1	6.9108e-34	1.3822e-33	1.0399e-30	TRUE
HGLibA_57530_r0	hsa-mir-1273a	16.971	106.83	16.971	106.83	2.585	4037.2	55.408	12.072	1	7.5337e-34	1.5067e-33	1.127e-30	TRUE
HGLibA_20983_r0	HCN4	186.12	571.93	186.12	571.93	1.6144	74425	1027.7	12.035	1	1.1686e-33	2.3372e-33	1.738e-30	TRUE
HGLibA_09174_r1	CEP85L	60.087	252.6	60.087	252.6	2.0536	18531	256.13	12.029	1	1.2514e-33	2.5027e-33	1.8503e-30	TRUE
HGLibA_61303_r0	hsa-mir-4799	197.43	596.68	197.43	596.68	1.5907	79700	1105.6	12.008	1	1.6222e-33	3.2443e-33	2.3848e-30	TRUE
HGLibA_04151_r0	BAP1	40.165	190.21	40.165	190.21	2.2157	11256	156.82	11.982	1	2.2215e-33	4.4429e-33	3.2472e-30	TRUE
HGLibA_50772_r0	TNFRSF1A	138.6	457.28	138.6	457.28	1.715	50780	714.2	11.925	1	4.3971e-33	8.7942e-33	6.3908e-30	TRUE
HGLibA_04250_r1	BCAS1	48.692	215.7	48.692	215.7	2.1247	13947	198.2	11.863	1	9.1968e-33	1.8394e-32	1.3291e-29	TRUE
HGLibA_25898_r1	L3MBTL2	155.4	495.27	155.4	495.27	1.6659	57756	822.46	11.851	1	1.063e-32	2.126e-32	1.5276e-29	TRUE
HGLibA_14420_r0	ECSIT	245.52	693.09	245.52	693.09	1.4934	100160	1448.2	11.761	1	3.0925e-32	6.1849e-32	4.4193e-29	TRUE
HGLibA_07476_r0	CC2D1A	57.702	239.71	57.702	239.71	2.0358	16564	243.77	11.658	1	1.0499e-31	2.0998e-31	1.492e-28	TRUE
HGLibA_36836_r0	PKN1	325.85	852.03	325.85	852.03	1.384	138430	2057.9	11.599	1	2.0843e-31	4.1686e-31	2.9456e-28	TRUE
HGLibA_30798_r1	MYNN	259	713.81	259	713.81	1.4591	103430	1547.4	11.562	1	3.2171e-31	6.4342e-31	4.5216e-28	TRUE
HGLibA_30985_r0	NAA25	18.668	109.43	18.668	109.43	2.4893	4119.3	62.129	11.515	1	5.5667e-31	1.1133e-30	7.7812e-28	TRUE
HGLibA_31813_r0	NFIX	110.88	377.81	110.88	377.81	1.7596	35627	542.63	11.459	1	1.0587e-30	2.1173e-30	1.4718e-27	TRUE
HGLibA_53976_r0	WBP2	63.924	252.74	63.924	252.74	1.9665	17826	276.25	11.36	1	3.2937e-30	6.5874e-30	4.5542e-27	TRUE
HGLibA_34811_r1	OXA1L	18.648	107.85	18.648	107.85	2.4699	3978.7	62.047	11.325	1	5.0001e-30	1e-29	6.8765e-27	TRUE
HGLibA_23479_r0	IPO9	145.95	457.28	145.95	457.28	1.6409	48463	761.21	11.284	1	7.8619e-30	1.5724e-29	1.0754e-26	TRUE
HGLibA_14042_r0	DST	135.77	432.53	135.77	432.53	1.6644	44033	696.28	11.246	1	1.2066e-29	2.4132e-29	1.6417e-26	TRUE
HGLibA_24239_r0	KCNIP3	112.57	376.51	112.57	376.51	1.7329	34830	552.86	11.225	1	1.5375e-29	3.075e-29	2.0809e-26	TRUE
HGLibA_37949_r1	PPIL4	125.35	407.28	125.35	407.28	1.6921	39742	631.09	11.223	1	1.5784e-29	3.1568e-29	2.125e-26	TRUE
HGLibA_11021_r0	CPT1B	147.65	457.28	147.65	457.28	1.6243	47936	772.15	11.143	1	3.8793e-29	7.7586e-29	5.1954e-26	TRUE
HGLibA_34459_r0	OR7A17	81.461	295.73	81.461	295.73	1.8474	22957	371.65	11.115	1	5.3171e-29	1.0634e-28	7.0839e-26	TRUE
HGLibA_20355_r1	GRM6	94.275	327.81	94.275	327.81	1.7871	27270	444.58	11.076	1	8.2021e-29	1.6404e-28	1.0871e-25	TRUE
HGLibA_39673_r0	PYCR1	136.9	428.62	136.9	428.62	1.6394	42550	703.44	10.999	1	1.9323e-28	3.8647e-28	2.5479e-25	TRUE
HGLibA_07112_r1	CAMSAP3	125.35	401.61	125.35	401.61	1.6719	38158	631.09	10.997	1	1.9822e-28	3.9643e-28	2.6002e-25	TRUE
HGLibA_54672_r0	YIPF2	224.02	616.22	224.02	616.22	1.4557	76912	1292.7	10.908	1	5.2592e-28	1.0518e-27	6.8637e-25	TRUE
HGLibA_47220_r1	SSX7	157.47	472.56	157.47	472.56	1.5793	49641	836.01	10.898	1	5.9175e-28	1.1835e-27	7.6837e-25	TRUE
HGLibA_64026_r0	hsa-mir-7974	43.559	186.3	43.559	186.3	2.0716	10187	173.07	10.85	1	9.9675e-28	1.9935e-27	1.2877e-24	TRUE
HGLibA_45609_r1	SMARCA4	32.116	150.43	32.116	150.43	2.193	6998.6	119.56	10.82	1	1.3873e-27	2.7746e-27	1.7833e-24	TRUE
HGLibA_47900_r0	SWSAP1	105.22	349.15	105.22	349.15	1.7209	29751	508.8	10.814	1	1.4759e-27	2.9519e-27	1.8877e-24	TRUE
HGLibA_02999_r1	ARL8B	231.03	627.25	231.03	627.25	1.437	78495	1343	10.812	1	1.5144e-27	3.0289e-27	1.9273e-24	TRUE
HGLibA_65183_r1	NonTargetingControlGuideForHuman_0800	136.75	422.89	136.75	422.89	1.6216	40939	702.49	10.796	1	1.7979e-27	3.5958e-27	2.2768e-24	TRUE
HGLibA_42367_r1	RTBDN	262.11	685.43	262.11	685.43	1.3835	89601	1570.5	10.682	1	6.1809e-27	1.2362e-26	7.7886e-24	TRUE
HGLibA_18207_r0	FUT8	78.067	277.5	78.067	277.5	1.8165	19886	352.77	10.618	1	1.2294e-26	2.4587e-26	1.5415e-23	TRUE
HGLibA_25645_r0	KRTAP13-2	217.23	590.17	217.23	590.17	1.4377	69541	1244.4	10.572	1	2.0096e-26	4.0191e-26	2.5075e-23	TRUE
HGLibA_05677_r1	C19orf53	128.46	397.35	128.46	397.35	1.6215	36150	650.41	10.543	1	2.7277e-26	5.4555e-26	3.3872e-23	TRUE
HGLibA_51458_r1	TRIM31	75.627	269.63	75.627	269.63	1.8204	18819	339.32	10.532	1	3.08e-26	6.16e-26	3.8061e-23	TRUE
HGLibA_63735_r0	hsa-mir-6888	48.65	196.72	48.65	196.72	1.9936	10963	197.99	10.523	1	3.3791e-26	6.7583e-26	4.1557e-23	TRUE
HGLibA_47779_r1	SUMO2	194.77	540.68	194.77	540.68	1.4683	59828	1087.1	10.491	1	4.7406e-26	9.4812e-26	5.8021e-23	TRUE
HGLibA_21472_r0	HIST1H3F	168.01	483.34	168.01	483.34	1.5189	49714	905.66	10.478	1	5.4589e-26	1.0918e-25	6.6495e-23	TRUE
HGLibA_13739_r1	DOCK2	140.89	422.89	140.89	422.89	1.5789	39762	728.83	10.446	1	7.6694e-26	1.5339e-25	9.2978e-23	TRUE
HGLibA_06713_r0	C9orf172	42.993	178.48	42.993	178.48	2.0285	9178.7	170.34	10.381	1	1.5124e-25	3.0248e-25	1.8249e-22	TRUE
HGLibA_08317_r0	CD274	184.98	514.6	184.98	514.6	1.4711	54324	1020	10.321	1	2.8416e-25	5.6832e-25	3.4126e-22	TRUE
HGLibA_28106_r0	MAOA	56.005	213.66	56.005	213.66	1.9129	12427	235.05	10.283	1	4.2032e-25	8.4064e-25	5.0242e-22	TRUE
HGLibA_07195_r0	CAPS	71.844	255.35	71.844	255.35	1.8152	16837	318.66	10.28	1	4.3494e-25	8.6988e-25	5.1747e-22	TRUE
HGLibA_10192_r0	CMC4	168.01	475.52	168.01	475.52	1.4954	47280	905.66	10.218	1	8.2247e-25	1.6449e-24	9.7402e-22	TRUE
HGLibA_12877_r1	DEFB124	178.19	496.69	178.19	496.69	1.4737	50720	973.91	10.206	1	9.3438e-25	1.8688e-24	1.1014e-21	TRUE
HGLibA_13727_r1	DOC2B	140.89	415.8	140.89	415.8	1.5545	37786	728.83	10.183	1	1.1829e-24	2.3658e-24	1.388e-21	TRUE
HGLibA_25917_r0	LACTB	26.022	123.77	26.022	123.77	2.207	4776.9	92.701	10.152	1	1.6316e-24	3.2633e-24	1.9058e-21	TRUE
HGLibA_44186_r1	SIN3B	54.908	208.61	54.908	208.61	1.9066	11812	229.45	10.147	1	1.7105e-24	3.421e-24	1.9889e-21	TRUE
HGLibA_55302_r0	ZGLP1	144.82	420.8	144.82	420.8	1.5324	38083	753.94	10.051	1	4.5434e-24	9.0867e-24	5.2588e-21	TRUE
HGLibA_49672_r1	TLX1NB	79.771	271.05	79.771	271.05	1.752	18294	362.23	10.05	1	4.5839e-24	9.1678e-24	5.2818e-21	TRUE
HGLibA_20491_r0	GSTO2	122.76	371.3	122.76	371.3	1.5889	30886	615.02	10.022	1	6.109e-24	1.2218e-23	7.0075e-21	TRUE
HGLibA_23477_r0	IPO9	91.644	298.34	91.644	298.34	1.692	21362	429.4	9.9747	1	9.8321e-24	1.9664e-23	1.1228e-20	TRUE
HGLibA_23479_r1	IPO9	179.23	491.01	179.23	491.01	1.4489	48605	980.92	9.9549	1	1.1999e-23	2.3999e-23	1.3642e-20	TRUE
HGLibA_09940_r0	CLEC17A	171.97	475.52	171.97	475.52	1.462	46070	932.1	9.9424	1	1.3603e-23	2.7206e-23	1.5397e-20	TRUE
HGLibA_02289_r0	AP1M1	141.43	410.38	141.43	410.38	1.5303	36168	732.21	9.9394	1	1.4025e-23	2.8051e-23	1.5805e-20	TRUE
HGLibA_47779_r0	SUMO2	233.07	599.29	233.07	599.29	1.3587	67057	1357.8	9.9387	1	1.4131e-23	2.8262e-23	1.5854e-20	TRUE
HGLibA_64667_r1	NonTargetingControlGuideForHuman_0284	165.76	461.21	165.76	461.21	1.4708	43646	890.67	9.8998	1	2.0853e-23	4.1706e-23	2.3293e-20	TRUE
HGLibA_36483_r0	PI15	214.97	560.2	214.97	560.2	1.3777	59594	1228.4	9.8504	1	3.4151e-23	6.8302e-23	3.7982e-20	TRUE
HGLibA_40166_r0	RALGDS	93.907	300.95	93.907	300.95	1.6697	21433	442.45	9.8428	1	3.6802e-23	7.3605e-23	4.0754e-20	TRUE
HGLibA_00794_r0	ADAMTS10	62.793	224.08	62.793	224.08	1.819	13007	270.29	9.8104	1	5.0768e-23	1.0154e-22	5.5976e-20	TRUE
HGLibA_21706_r1	HMGCLL1	248.64	624.41	248.64	624.41	1.325	70601	1471.1	9.7973	1	5.7808e-23	1.1562e-22	6.3464e-20	TRUE
HGLibA_29858_r1	MRI1	38.332	157.52	38.332	157.52	2.0109	7103	148.17	9.7916	1	6.1233e-23	1.2247e-22	6.6938e-20	TRUE
HGLibA_40479_r1	RBM12	81.843	271.05	81.843	271.05	1.7154	17899	373.79	9.7864	1	6.4415e-23	1.2883e-22	7.0116e-20	TRUE
HGLibA_25876_r0	KXD1	147.65	419.5	147.65	419.5	1.5002	36952	772.15	9.7832	1	6.6457e-23	1.3291e-22	7.2032e-20	TRUE
HGLibA_34492_r1	OR8B12	54.908	202.93	54.908	202.93	1.867	10956	229.45	9.7722	1	7.4139e-23	1.4828e-22	8.002e-20	TRUE
HGLibA_30986_r1	NAA25	84.951	278.14	84.951	278.14	1.6994	18662	391.26	9.767	1	7.8038e-23	1.5608e-22	8.3874e-20	TRUE
HGLibA_23148_r1	IL36B	111.89	339.17	111.89	339.17	1.5914	25828	548.71	9.7026	1	1.4694e-22	2.9388e-22	1.5727e-19	TRUE
HGLibA_57219_r0	hsa-mir-1181	136.33	392.14	136.33	392.14	1.5174	32719	699.86	9.6696	1	2.0302e-22	4.0604e-22	2.1639e-19	TRUE
HGLibA_25012_r1	KISS1R	96.347	302.27	96.347	302.27	1.6394	21202	456.61	9.6368	1	2.7951e-22	5.5903e-22	2.9668e-19	TRUE
HGLibA_12588_r1	DDAH1	88.059	282.4	88.059	282.4	1.67	18885	408.89	9.611	1	3.5936e-22	7.1872e-22	3.7985e-19	TRUE
HGLibA_28157_r0	MAP2K7	164.05	448.16	164.05	448.16	1.4443	40359	879.37	9.5807	1	4.8205e-22	9.6409e-22	5.0744e-19	TRUE
HGLibA_47940_r0	SYDE1	57.702	207.14	57.702	207.14	1.8261	11167	243.77	9.5715	1	5.2674e-22	1.0535e-21	5.5222e-19	TRUE
HGLibA_00141_r0	ABCB4	166.32	452.07	166.32	452.07	1.4372	40827	894.38	9.555	1	6.1789e-22	1.2358e-21	6.4512e-19	TRUE
HGLibA_16063_r0	FAM120C	88.815	281.4	88.815	281.4	1.6527	18545	413.2	9.4744	1	1.3418e-21	2.6835e-21	1.3952e-18	TRUE
HGLibA_52312_r1	TUBGCP3	75.627	249.76	75.627	249.76	1.7104	15162	339.32	9.4533	1	1.6413e-21	3.2826e-21	1.6998e-18	TRUE
HGLibA_45607_r1	SMARCA4	149.18	412.96	149.18	412.96	1.4628	34789	782.06	9.4323	1	2.0056e-21	4.0112e-21	2.0687e-18	TRUE
HGLibA_27116_r0	LPPR2	158.96	432.53	158.96	432.53	1.4384	37419	845.8	9.4065	1	2.5653e-21	5.1306e-21	2.6354e-18	TRUE
HGLibA_49786_r1	TMCO3	72.519	241.25	72.519	241.25	1.7203	14235	322.33	9.3981	1	2.7777e-21	5.5553e-21	2.8421e-18	TRUE
HGLibA_53788_r1	VPS39	140.89	394.51	140.89	394.51	1.4789	32161	728.83	9.3943	1	2.8788e-21	5.7577e-21	2.9339e-18	TRUE
HGLibA_39814_r0	RAB14	105.22	315.28	105.22	315.28	1.5741	22062	508.8	9.3124	1	6.2479e-21	1.2496e-20	6.3421e-18	TRUE
HGLibA_56503_r0	ZNF671	23.194	106.83	23.194	106.83	2.156	3497.4	80.683	9.3111	1	6.3587e-21	1.2717e-20	6.4291e-18	TRUE
HGLibA_42368_r0	RTBDN	152.74	416.89	152.74	416.89	1.4426	34889	805.13	9.3095	1	6.4223e-21	1.2845e-20	6.4678e-18	TRUE
HGLibA_25385_r1	KRAS	53.872	193	53.872	193	1.8219	9678.2	224.18	9.2921	1	7.5681e-21	1.5136e-20	7.5919e-18	TRUE
HGLibA_40118_r0	RAE1	233.07	574.53	233.07	574.53	1.298	58299	1357.8	9.2669	1	9.583e-21	1.9166e-20	9.5756e-18	TRUE
HGLibA_49851_r1	TMEM105	6.2159	43.992	6.2159	43.992	2.6404	713.53	16.75	9.2301	1	1.4444e-20	2.8888e-20	1.4377e-17	TRUE
HGLibA_45609_r0	SMARCA4	39.034	152.43	39.034	152.43	1.9383	6429	151.47	9.2134	1	1.5808e-20	3.1616e-20	1.5673e-17	TRUE
HGLibA_35412_r1	PCDH20	41.44	158.94	41.44	158.94	1.914	6903.2	162.89	9.2064	1	1.6865e-20	3.373e-20	1.6656e-17	TRUE
HGLibA_54197_r0	WDR83OS	18.668	91.196	18.668	91.196	2.2288	2630.1	62.129	9.2014	1	1.7819e-20	3.5638e-20	1.7531e-17	TRUE
HGLibA_29698_r0	MOXD1	265.31	631.86	265.31	631.86	1.2487	67176	1594.4	9.1796	1	2.1634e-20	4.3268e-20	2.1203e-17	TRUE
HGLibA_60356_r0	hsa-mir-4484	66.753	222.78	66.753	222.78	1.7237	12172	291.26	9.1422	1	3.0589e-20	6.1178e-20	2.9865e-17	TRUE
HGLibA_52518_r0	UBA3	122.19	347.85	122.19	347.85	1.5017	25460	611.54	9.125	1	3.5871e-20	7.1743e-20	3.4889e-17	TRUE
HGLibA_43001_r1	SCN7A	35.224	140.49	35.224	140.49	1.9657	5540.7	133.72	9.1031	1	4.3934e-20	8.7868e-20	4.2569e-17	TRUE
HGLibA_60030_r0	hsa-mir-4327	34.508	138.1	34.508	138.1	1.9699	5365.3	130.44	9.0701	1	5.9534e-20	1.1907e-19	5.7467e-17	TRUE
HGLibA_41591_r0	RNF185	164.05	432.53	164.05	432.53	1.3932	36039	879.37	9.0535	1	6.9239e-20	1.3848e-19	6.6584e-17	TRUE
HGLibA_10305_r0	CNN1	134.64	371.3	134.64	371.3	1.4567	28004	689.14	9.0151	1	9.8336e-20	1.9667e-19	9.4211e-17	TRUE
HGLibA_24578_r0	KHNYN	2.8285	26.056	2.8285	26.056	2.8211	269.76	6.6474	9.009	1	1.2041e-19	2.4081e-19	1.1407e-16	TRUE
HGLibA_31197_r1	NAV2	32.116	130.56	32.116	130.56	1.9901	4845.4	119.56	9.003	1	1.1004e-19	2.2008e-19	1.0503e-16	TRUE
HGLibA_10306_r1	CNN1	52.836	185.9	52.836	185.9	1.7957	8853.5	218.94	8.9932	1	1.2012e-19	2.4023e-19	1.1407e-16	TRUE
HGLibA_13228_r0	DIDO1	235.9	569.32	235.9	569.32	1.2675	55586	1378.2	8.9813	1	1.3377e-19	2.6754e-19	1.2627e-16	TRUE
HGLibA_38520_r1	PRKAR1A	218.59	536.42	218.59	536.42	1.2912	50507	1254.1	8.9749	1	1.4177e-19	2.8354e-19	1.3333e-16	TRUE
HGLibA_16973_r0	FBXL12	117.67	333.52	117.67	333.52	1.4952	23295	583.78	8.9336	1	2.0621e-19	4.1243e-19	1.9322e-16	TRUE
HGLibA_38490_r0	PRKAA1	9.0513	54.717	9.0513	54.717	2.4708	1042.7	26.149	8.9304	1	2.2075e-19	4.4151e-19	2.0534e-16	TRUE
HGLibA_62513_r1	hsa-mir-605	166.79	434.25	166.79	434.25	1.3751	35765	897.55	8.9272	1	2.1842e-19	4.3683e-19	2.0391e-16	TRUE
HGLibA_05653_r1	C19orf38	183.37	466.89	183.37	466.89	1.3436	40191	1009	8.9254	1	2.2214e-19	4.4428e-19	2.0588e-16	TRUE
HGLibA_13230_r1	DIDO1	58.015	197.26	58.015	197.26	1.7482	9693.9	245.39	8.8886	1	3.0939e-19	6.1879e-19	2.8571e-16	TRUE
HGLibA_03869_r0	AUP1	239.86	573.23	239.86	573.23	1.2534	55568	1406.9	8.8878	1	3.1175e-19	6.235e-19	2.8686e-16	TRUE
HGLibA_44380_r0	SLC12A9	147.08	392.14	147.08	392.14	1.4086	30027	768.5	8.8399	1	4.7896e-19	9.5792e-19	4.3913e-16	TRUE
HGLibA_38436_r0	PREP	71.279	227.99	71.279	227.99	1.6636	12279	315.59	8.8214	1	5.6544e-19	1.1309e-18	5.1657e-16	TRUE
HGLibA_30368_r0	MTFR2	58.833	198.02	58.833	198.02	1.7339	9687.2	249.62	8.81	1	6.2606e-19	1.2521e-18	5.6991e-16	TRUE
HGLibA_39694_r1	PYGO1	111.89	317.88	111.89	317.88	1.4981	21217	548.71	8.7939	1	7.224e-19	1.4448e-18	6.5528e-16	TRUE
HGLibA_64645_r1	NonTargetingControlGuideForHuman_0262	338.77	745.03	338.77	745.03	1.1347	82524	2159.9	8.7416	1	1.1494e-18	2.2988e-18	1.0389e-15	TRUE
HGLibA_38766_r0	PRPSAP2	136.33	367.39	136.33	367.39	1.4235	26693	699.86	8.7339	1	1.2301e-18	2.4603e-18	1.108e-15	TRUE
HGLibA_45607_r0	SMARCA4	153.31	401.26	153.31	401.26	1.3823	30741	808.81	8.7187	1	1.4073e-18	2.8147e-18	1.2631e-15	TRUE
HGLibA_27176_r1	LRIG1	52.836	181.65	52.836	181.65	1.7624	8296	218.94	8.7054	1	1.5819e-18	3.1638e-18	1.4148e-15	TRUE
HGLibA_55820_r0	ZNF333	122.19	337.42	122.19	337.42	1.4579	23162	611.54	8.7035	1	1.6086e-18	3.2171e-18	1.4337e-15	TRUE
HGLibA_36026_r0	PEG10	67.884	217.57	67.884	217.57	1.6658	11202	297.31	8.6809	1	1.9627e-18	3.9254e-18	1.7432e-15	TRUE
HGLibA_53470_r0	UTY	58.267	194.12	58.267	194.12	1.719	9227.5	246.69	8.6492	1	2.5926e-18	5.1852e-18	2.2948e-15	TRUE
HGLibA_60909_r0	hsa-mir-4700	239.29	562.81	239.29	562.81	1.2304	52331	1402.8	8.6376	1	2.8699e-18	5.7398e-18	2.5315e-15	TRUE
HGLibA_34394_r1	OR6C6	127.43	346.26	127.43	346.26	1.4351	23944	643.96	8.6236	1	3.2438e-18	6.4876e-18	2.8514e-15	TRUE
HGLibA_55461_r0	ZNF132	14.143	71.654	14.143	71.654	2.2624	1653.8	44.531	8.6183	1	3.4575e-18	6.9151e-18	3.0289e-15	TRUE
HGLibA_20293_r1	GRIK5	23.828	102.18	23.828	102.18	2.0551	3069.2	83.35	8.5817	1	4.6938e-18	9.3876e-18	4.0979e-15	TRUE
HGLibA_02289_r1	AP1M1	140.89	371.81	140.89	371.81	1.3936	26660	728.83	8.5533	1	5.9815e-18	1.1963e-17	5.2043e-15	TRUE
HGLibA_51656_r0	TRMT1	26.022	108.13	26.022	108.13	2.0138	3371	92.701	8.5281	1	7.4645e-18	1.4929e-17	6.4726e-15	TRUE
HGLibA_13664_r1	DNASE2	264.18	603.12	264.18	603.12	1.1879	57441	1585.9	8.5111	1	8.6159e-18	1.7232e-17	7.4458e-15	TRUE
HGLibA_17378_r0	FGF16	112.57	312.67	112.57	312.67	1.4656	20019	552.86	8.51	1	8.6964e-18	1.7393e-17	7.49e-15	TRUE
HGLibA_30986_r0	NAA25	123.32	334.82	123.32	334.82	1.4336	22365	618.52	8.504	1	9.1558e-18	1.8312e-17	7.8592e-15	TRUE
HGLibA_40950_r0	RFTN1	32.245	125.07	32.245	125.07	1.923	4308.1	120.15	8.4684	1	1.2454e-17	2.4909e-17	1.0655e-14	TRUE
HGLibA_63311_r0	hsa-mir-6783	91.078	265.77	91.078	265.77	1.5347	15259	426.15	8.4624	1	1.3101e-17	2.6202e-17	1.1171e-14	TRUE
HGLibA_39529_r0	PTPRQ	66.753	211.05	66.753	211.05	1.6461	10411	291.26	8.4552	1	1.3931e-17	2.7862e-17	1.1839e-14	TRUE
HGLibA_64318_r1	hsa-mir-936	56.98	187.32	56.98	187.32	1.6996	8494.6	240.06	8.4126	1	2.0053e-17	4.0106e-17	1.6985e-14	TRUE
HGLibA_42368_r1	RTBDN	147.11	380.32	147.11	380.32	1.3643	27193	768.68	8.4115	1	2.0237e-17	4.0474e-17	1.7085e-14	TRUE
HGLibA_15354_r1	EPOR	79.771	239.83	79.771	239.83	1.5761	12809	362.23	8.4098	1	2.0534e-17	4.1067e-17	1.7278e-14	TRUE
HGLibA_10112_r0	CLPTM1	156.13	397.35	156.13	397.35	1.342	29093	827.26	8.3866	1	2.501e-17	5.002e-17	2.0976e-14	TRUE
HGLibA_50319_r1	TMEM251	168.87	421.47	168.87	421.47	1.3145	31905	911.34	8.3677	1	2.9375e-17	5.875e-17	2.4556e-14	TRUE
HGLibA_09688_r1	CIB3	118.1	320.72	118.1	320.72	1.4336	20526	586.45	8.3668	1	2.9614e-17	5.9227e-17	2.4675e-14	TRUE
HGLibA_13527_r0	DNAJB12	0.5657	9.1196	0.5657	9.1196	2.6923	36.584	1.0456	8.3652	1	4.2256e-17	8.4512e-17	3.4868e-14	TRUE
HGLibA_28158_r1	MAP2K7	121.21	326.39	121.21	326.39	1.4217	21050	605.5	8.3385	1	3.7633e-17	7.5267e-17	3.1255e-14	TRUE
HGLibA_55686_r0	ZNF26	56.57	185	56.57	185	1.6919	8246.7	237.95	8.3255	1	4.2003e-17	8.4007e-17	3.4772e-14	TRUE
HGLibA_52163_r1	TTC9B	182.33	445.6	182.33	445.6	1.2845	34654	1002	8.3169	1	4.514e-17	9.0279e-17	3.7128e-14	TRUE
HGLibA_50213_r0	TMEM213	207.61	492.46	207.61	492.46	1.2421	40568	1176.5	8.3043	1	5.0218e-17	1.0044e-16	4.1172e-14	TRUE
HGLibA_31461_r1	NDUFA4L2	2.072	19.867	2.072	19.867	2.764	158.34	4.629	8.2712	1	7.9694e-17	1.5939e-16	6.4923e-14	TRUE
HGLibA_58348_r1	hsa-mir-2467	2.072	19.867	2.072	19.867	2.764	158.34	4.629	8.2712	1	7.9694e-17	1.5939e-16	6.4923e-14	TRUE
HGLibA_63734_r0	hsa-mir-6887	61.662	195.42	61.662	195.42	1.6483	8945.6	264.35	8.2268	1	9.6186e-17	1.9237e-16	7.8109e-14	TRUE
HGLibA_52518_r1	UBA3	128.46	337.75	128.46	337.75	1.3877	21900	650.41	8.2062	1	1.1412e-16	2.2825e-16	9.2382e-14	TRUE
HGLibA_03249_r0	ASB7	102.96	285.31	102.96	285.31	1.4616	16627	495.38	8.193	1	1.2736e-16	2.5472e-16	1.0277e-13	TRUE
HGLibA_47598_r1	STRN3	184.41	444.18	184.41	444.18	1.2637	33741	1016.1	8.1495	1	1.827e-16	3.654e-16	1.4696e-13	TRUE
HGLibA_50865_r0	TNNC1	80.33	235.81	80.33	235.81	1.5418	12086	365.34	8.1342	1	2.0727e-16	4.1453e-16	1.662e-13	TRUE
HGLibA_04029_r1	B4GALT3	1.036	12.772	1.036	12.772	2.7579	68.866	2.0826	8.1323	1	2.7576e-16	5.5152e-16	2.1704e-13	TRUE
HGLibA_06876_r0	CACNA1A	142.56	363.48	142.56	363.48	1.3442	24403	739.44	8.1243	1	2.2491e-16	4.4981e-16	1.7979e-13	TRUE
HGLibA_51855_r0	TSHB	10.183	54.717	10.183	54.717	2.3169	991.67	30.083	8.1197	1	2.4127e-16	4.8254e-16	1.9226e-13	TRUE
HGLibA_07283_r0	CASD1	76.37	226.69	76.37	226.69	1.5572	11298	343.4	8.1116	1	2.4982e-16	4.9965e-16	1.9846e-13	TRUE
HGLibA_47940_r1	SYDE1	47.656	160.36	47.656	160.36	1.7296	6351	193.07	8.111	1	2.5108e-16	5.0216e-16	1.9884e-13	TRUE
HGLibA_52099_r1	TTC29	141.93	361.87	141.93	361.87	1.3441	24187	735.44	8.1102	1	2.5259e-16	5.0519e-16	1.9943e-13	TRUE
HGLibA_17196_r0	FCGR3A	109.75	297.04	109.75	297.04	1.4282	17539	535.83	8.091	1	2.9583e-16	5.9166e-16	2.3213e-13	TRUE
HGLibA_31091_r1	NANOG	103.6	283.82	103.6	283.82	1.4452	16240	499.18	8.0664	1	3.6193e-16	7.2386e-16	2.8312e-13	TRUE
HGLibA_15353_r0	EPOR	112.01	300.95	112.01	300.95	1.4178	17849	549.45	8.0603	1	3.8045e-16	7.6089e-16	2.967e-13	TRUE
HGLibA_62135_r0	hsa-mir-555	78.067	229.29	78.067	229.29	1.5423	11434	352.77	8.0515	1	4.0888e-16	8.1776e-16	3.1791e-13	TRUE
HGLibA_55716_r0	ZNF277	24.891	100.32	24.891	100.32	1.9683	2844.4	87.857	8.0468	1	4.2666e-16	8.5333e-16	3.3073e-13	TRUE
HGLibA_54142_r1	WDR61	38.332	136.23	38.332	136.23	1.8029	4792.5	148.17	8.0429	1	4.3921e-16	8.7842e-16	3.3943e-13	TRUE
HGLibA_08099_r0	CCNH	296.43	639.67	296.43	639.67	1.107	58908	1829.7	8.0244	1	5.0996e-16	1.0199e-15	3.9292e-13	TRUE
HGLibA_51794_r0	TRPV5	97.301	269.68	97.301	269.68	1.4613	14857	462.16	8.0183	1	5.36e-16	1.072e-15	4.1173e-13	TRUE
HGLibA_20079_r1	GPR75	95.311	265.37	95.311	265.37	1.4677	14461	450.59	8.0116	1	5.6625e-16	1.1325e-15	4.3367e-13	TRUE
HGLibA_59619_r0	hsa-mir-3940	65.622	200.63	65.622	200.63	1.5977	9113.7	285.24	7.9939	1	6.5377e-16	1.3075e-15	4.9921e-13	TRUE
HGLibA_24508_r1	KDM4B	136.75	347.68	136.75	347.68	1.3398	22246	702.49	7.9583	1	8.7236e-16	1.7447e-15	6.6414e-13	TRUE
HGLibA_56725_r0	ZNF777	96.735	267.07	96.735	267.07	1.4557	14507	458.87	7.9519	1	9.1873e-16	1.8375e-15	6.9736e-13	TRUE
HGLibA_01429_r0	AKAP3	1.6971	16.936	1.6971	16.936	2.7334	116.12	3.6742	7.9502	1	1.1462e-15	2.2925e-15	8.6365e-13	TRUE
HGLibA_33305_r0	OGDHL	80.33	231.9	80.33	231.9	1.5178	11486	365.34	7.9298	1	1.0979e-15	2.1957e-15	8.3086e-13	TRUE
HGLibA_38504_r0	PRKACA	152.17	376.51	152.17	376.51	1.3013	25163	801.45	7.9242	1	1.1479e-15	2.2959e-15	8.6365e-13	TRUE
HGLibA_05675_r0	C19orf52	122.76	319.18	122.76	319.18	1.3714	19292	615.02	7.9206	1	1.1823e-15	2.3646e-15	8.8689e-13	TRUE
HGLibA_28917_r1	MESP1	14.504	68.117	14.504	68.117	2.1564	1437.2	45.897	7.9137	1	1.2693e-15	2.5386e-15	9.4939e-13	TRUE
HGLibA_57256_r0	hsa-mir-1199	76.936	224.08	76.936	224.08	1.5301	10826	346.52	7.9047	1	1.3434e-15	2.6869e-15	1.0019e-12	TRUE
HGLibA_01532_r1	ALCAM	125.35	323.56	125.35	323.56	1.361	19642	631.09	7.8897	1	1.5141e-15	3.0282e-15	1.1259e-12	TRUE
HGLibA_12936_r1	DENND1C	91.167	254.02	91.167	254.02	1.4683	13261	426.66	7.8841	1	1.5837e-15	3.1674e-15	1.1742e-12	TRUE
HGLibA_26103_r0	LCE1B	123.32	319.18	123.32	319.18	1.3648	19181	618.52	7.8754	1	1.698e-15	3.396e-15	1.2553e-12	TRUE
HGLibA_32617_r1	NR2F6	21.756	89.404	21.756	89.404	1.9901	2288.1	74.693	7.8273	1	2.5063e-15	5.0126e-15	1.8476e-12	TRUE
HGLibA_01471_r0	AKR1B1	350.17	719.14	350.17	719.14	1.0361	68070	2250.7	7.7775	1	3.6992e-15	7.3983e-15	2.7191e-12	TRUE
HGLibA_55132_r0	ZDHHC9	134.64	338.73	134.64	338.73	1.3246	20826	689.14	7.7744	1	3.7897e-15	7.5794e-15	2.7777e-12	TRUE
HGLibA_64027_r0	hsa-mir-7974	123.32	316.58	123.32	316.58	1.353	18674	618.52	7.7707	1	3.9041e-15	7.8082e-15	2.8534e-12	TRUE
HGLibA_17288_r1	FER1L6	119.14	307.95	119.14	307.95	1.3627	17824	592.79	7.7548	1	4.4247e-15	8.8494e-15	3.2246e-12	TRUE
HGLibA_40479_r0	RBM12	94.472	257.95	94.472	257.95	1.4395	13363	445.72	7.7435	1	4.8376e-15	9.6752e-15	3.5155e-12	TRUE
HGLibA_22784_r0	IGDCC3	160.09	385.63	160.09	385.63	1.263	25433	853.24	7.721	1	5.7696e-15	1.1539e-14	4.1809e-12	TRUE
HGLibA_25039_r0	KLF1	253.44	552.39	253.44	552.39	1.121	44686	1506.3	7.7026	1	6.6646e-15	1.3329e-14	4.8158e-12	TRUE
HGLibA_09752_r0	CIZ1	45.256	148.52	45.256	148.52	1.6926	5331.6	181.31	7.6689	1	8.6781e-15	1.7356e-14	6.2532e-12	TRUE
HGLibA_42637_r0	SAFB2	157.83	379.11	157.83	379.11	1.2589	24483	838.38	7.6423	1	1.0665e-14	2.133e-14	7.6631e-12	TRUE
HGLibA_56617_r1	ZNF713	145.04	354.78	145.04	354.78	1.2846	21995	755.35	7.6314	1	1.1612e-14	2.3224e-14	8.3205e-12	TRUE
HGLibA_64707_r0	NonTargetingControlGuideForHuman_0324	2.2628	19.542	2.2628	19.542	2.6544	149.28	5.1273	7.6309	1	1.3852e-14	2.7704e-14	9.8976e-12	TRUE
HGLibA_60083_r1	hsa-mir-4424	2.072	18.448	2.072	18.448	2.6624	134.09	4.629	7.6116	1	1.6267e-14	3.2533e-14	1.1495e-11	TRUE
HGLibA_07220_r1	CARD11	2.072	18.448	2.072	18.448	2.6624	134.09	4.629	7.6116	1	1.6267e-14	3.2533e-14	1.1495e-11	TRUE
HGLibA_55350_r0	ZKSCAN3	40.731	136.79	40.731	136.79	1.7233	4614	159.51	7.6061	1	1.4133e-14	2.8266e-14	1.007e-11	TRUE
HGLibA_28132_r0	MAP1S	227.98	504.18	227.98	504.18	1.1416	38144	1321.1	7.5991	1	1.4911e-14	2.9822e-14	1.0595e-11	TRUE
HGLibA_29370_r1	MLEC	186.48	429.99	186.48	429.99	1.2009	29649	1030.2	7.5867	1	1.6404e-14	3.2808e-14	1.156e-11	TRUE
HGLibA_05653_r0	C19orf38	180.46	418.2	180.46	418.2	1.208	28260	989.26	7.5586	1	2.0369e-14	4.0737e-14	1.4311e-11	TRUE
HGLibA_06875_r1	CACNA1A	103.6	272.47	103.6	272.47	1.3865	14258	499.18	7.5583	1	2.042e-14	4.0839e-14	1.4311e-11	TRUE
HGLibA_10415_r1	CNTN6	37.296	127.72	37.296	127.72	1.749	4088.2	143.33	7.553	1	2.1282e-14	4.2564e-14	1.4874e-11	TRUE
HGLibA_56465_r0	ZNF653	214.97	479.43	214.97	479.43	1.1535	34970	1228.4	7.5457	1	2.2493e-14	4.4985e-14	1.5677e-11	TRUE
HGLibA_64807_r0	NonTargetingControlGuideForHuman_0424	67.319	196.72	67.319	196.72	1.5331	8372.6	294.28	7.5433	1	2.2906e-14	4.5812e-14	1.5879e-11	TRUE
HGLibA_38410_r0	PRDX2	67.319	196.72	67.319	196.72	1.5331	8372.6	294.28	7.5433	1	2.2906e-14	4.5812e-14	1.5879e-11	TRUE
HGLibA_49073_r0	TEX2	149.91	360.87	149.91	360.87	1.2618	22253	786.77	7.5211	1	2.7156e-14	5.4313e-14	1.8775e-11	TRUE
HGLibA_23114_r1	IL27RA	72.519	207.19	72.519	207.19	1.5017	9068	322.33	7.5011	1	3.1652e-14	6.3303e-14	2.1823e-11	TRUE
HGLibA_30784_r0	MYLK	19.8	80.773	19.8	80.773	1.9751	1858.9	66.684	7.4667	1	4.1418e-14	8.2835e-14	2.848e-11	TRUE
HGLibA_23478_r1	IPO9	52.836	163.2	52.836	163.2	1.6088	6089.9	218.94	7.4586	1	4.3717e-14	8.7435e-14	2.9981e-11	TRUE
HGLibA_55426_r0	ZMYND8	123.32	308.76	123.32	308.76	1.3171	17194	618.52	7.4563	1	4.4477e-14	8.8954e-14	3.042e-11	TRUE
HGLibA_62934_r0	hsa-mir-6515	65.622	191.51	65.622	191.51	1.5309	7924.1	285.24	7.4539	1	4.5306e-14	9.0612e-14	3.0905e-11	TRUE
HGLibA_47918_r1	SYCE2	109.82	282.4	109.82	282.4	1.3547	14893	536.24	7.453	1	4.5637e-14	9.1274e-14	3.1048e-11	TRUE
HGLibA_17797_r0	FOSB	181.03	415.59	181.03	415.59	1.1945	27511	993.1	7.4434	1	4.9071e-14	9.8142e-14	3.3295e-11	TRUE
HGLibA_17427_r0	FGFBP1	190.64	432.53	190.64	432.53	1.1777	29254	1058.7	7.4339	1	5.2716e-14	1.0543e-13	3.5674e-11	TRUE
HGLibA_03661_r1	ATP5G3	236.21	512.3	236.21	512.3	1.1137	38113	1380.4	7.431	1	5.3896e-14	1.0779e-13	3.6376e-11	TRUE
HGLibA_34874_r0	P2RY11	218.93	482.03	218.93	482.03	1.1351	34613	1256.4	7.4227	1	5.738e-14	1.1476e-13	3.8626e-11	TRUE
HGLibA_45966_r1	SNRPA1	157.47	371.81	157.47	371.81	1.2342	22970	836.01	7.4129	1	6.1792e-14	1.2358e-13	4.1487e-11	TRUE
HGLibA_09007_r1	CELF2	36.26	123.46	36.26	123.46	1.74	3802.1	138.51	7.4095	1	6.3448e-14	1.269e-13	4.2487e-11	TRUE
HGLibA_09940_r1	CLEC17A	137.79	334.91	137.79	334.91	1.2752	19429	709.06	7.4028	1	6.6679e-14	1.3336e-13	4.4534e-11	TRUE
HGLibA_51216_r0	TPTE2	57.702	173.27	57.702	173.27	1.5699	6678.2	243.77	7.402	1	6.7058e-14	1.3412e-13	4.4671e-11	TRUE
HGLibA_04871_r0	BSND	23.76	91.196	23.76	91.196	1.8967	2273.8	83.062	7.3993	1	6.8754e-14	1.3751e-13	4.5681e-11	TRUE
HGLibA_05400_r0	C15orf41	107.48	276.19	107.48	276.19	1.3534	14231	522.28	7.3822	1	7.7835e-14	1.5567e-13	5.1581e-11	TRUE
HGLibA_14156_r0	DUSP2	134.64	328.3	134.64	328.3	1.2797	18753	689.14	7.3774	1	8.0706e-14	1.6141e-13	5.3346e-11	TRUE
HGLibA_33978_r1	OR4D5	43.512	140.49	43.512	140.49	1.6685	4702.6	172.84	7.3766	1	8.1237e-14	1.6247e-13	5.3558e-11	TRUE
HGLibA_54197_r1	WDR83OS	19.684	79.47	19.684	79.47	1.9599	1787.2	66.215	7.3472	1	1.02e-13	2.04e-13	6.7073e-11	TRUE
HGLibA_36836_r1	PKN1	326.34	659.88	326.34	659.88	1.0136	55627	2061.8	7.3457	1	1.0233e-13	2.0465e-13	6.7116e-11	TRUE
HGLibA_57794_r1	hsa-mir-135a-1	93.239	246.92	93.239	246.92	1.3955	11810	438.59	7.3384	1	1.0807e-13	2.1614e-13	7.0703e-11	TRUE
HGLibA_43519_r1	SERPINA4	13.468	61.022	13.468	61.022	2.0999	1130.7	42.001	7.3376	1	1.1082e-13	2.2165e-13	7.2134e-11	TRUE
HGLibA_04122_r1	BAIAP2	65.267	188.74	65.267	188.74	1.5177	7622.9	283.36	7.3351	1	1.1078e-13	2.2155e-13	7.2134e-11	TRUE
HGLibA_51143_r0	TPM2	25.457	95.104	25.457	95.104	1.861	2425.4	90.273	7.3304	1	1.1519e-13	2.3037e-13	7.4784e-11	TRUE
HGLibA_58130_r1	hsa-mir-199a-1	60.087	177.39	60.087	177.39	1.5461	6879.7	256.13	7.3294	1	1.156e-13	2.312e-13	7.4862e-11	TRUE
HGLibA_47920_r1	SYCE2	191.66	429.99	191.66	429.99	1.1616	28401	1065.7	7.3006	1	1.4323e-13	2.8647e-13	9.2523e-11	TRUE
HGLibA_12187_r1	CYP4F2	50.764	156.1	50.764	156.1	1.6017	5548.1	208.52	7.2948	1	1.4957e-13	2.9914e-13	9.6372e-11	TRUE
HGLibA_23225_r1	ILVBL	200.98	445.6	200.98	445.6	1.1448	29919	1130.2	7.2762	1	1.7167e-13	3.4333e-13	1.1033e-10	TRUE
HGLibA_46066_r0	SNX22	1.6971	15.634	1.6971	15.634	2.6246	97.112	3.6742	7.2706	1	2.2041e-13	4.4082e-13	1.399e-10	TRUE
HGLibA_60646_r1	hsa-mir-4635	107.74	273.89	107.74	273.89	1.3379	13802	523.83	7.2592	1	1.9463e-13	3.8927e-13	1.2478e-10	TRUE
HGLibA_19798_r1	GPHA2	131.57	319.3	131.57	319.3	1.2727	17621	669.85	7.2534	1	2.0323e-13	4.0645e-13	1.2996e-10	TRUE
HGLibA_21518_r1	HIST1H4L	146.07	346.26	146.07	346.26	1.2395	20037	762.01	7.252	1	2.0536e-13	4.1071e-13	1.31e-10	TRUE
HGLibA_63349_r1	hsa-mir-6793	175.08	398.77	175.08	398.77	1.1829	25018	952.97	7.246	1	2.1455e-13	4.2911e-13	1.3652e-10	TRUE
HGLibA_43178_r1	SEBOX	7.2519	39.735	7.2519	39.735	2.3035	527.57	20.101	7.2451	1	2.2815e-13	4.563e-13	1.441e-10	TRUE
HGLibA_19092_r0	GIMAP8	101.83	261.86	101.83	261.86	1.3541	12806	488.7	7.2392	1	2.256e-13	4.5121e-13	1.4285e-10	TRUE
HGLibA_63734_r1	hsa-mir-6887	56.98	168.87	56.98	168.87	1.5508	6260.2	240.06	7.2219	1	2.5636e-13	5.1271e-13	1.6152e-10	TRUE
HGLibA_34467_r0	OR7C1	65.056	186.3	65.056	186.3	1.5036	7350	282.24	7.2169	1	2.6586e-13	5.3171e-13	1.6709e-10	TRUE
HGLibA_51911_r0	TSPAN16	87.684	233.2	87.684	233.2	1.401	10588	406.75	7.2152	1	2.6931e-13	5.3862e-13	1.6885e-10	TRUE
HGLibA_02999_r0	ARL8B	240.99	512	240.99	512	1.084	36723	1415.2	7.2041	1	2.921e-13	5.8421e-13	1.8269e-10	TRUE
HGLibA_49209_r0	TGFB1	193.47	429.92	193.47	429.92	1.1479	27955	1078.2	7.201	1	2.9882e-13	5.9764e-13	1.8643e-10	TRUE
HGLibA_05395_r1	C15orf40	3.108	22.706	3.108	22.706	2.5287	192.04	7.4198	7.1946	1	3.5868e-13	7.1736e-13	2.2162e-10	TRUE
HGLibA_46228_r1	SOX10	23.828	89.404	23.828	89.404	1.8644	2150.1	83.35	7.1828	1	3.431e-13	6.862e-13	2.1302e-10	TRUE
HGLibA_32889_r1	NTSR2	190.62	424.31	190.62	424.31	1.1503	27306	1058.6	7.1825	1	3.4225e-13	6.845e-13	2.1301e-10	TRUE
HGLibA_21258_r1	HHEX	76.663	210.03	76.663	210.03	1.4421	8893	345.02	7.1799	1	3.4876e-13	6.9753e-13	2.1601e-10	TRUE
HGLibA_49084_r0	TEX264	89.381	235.81	89.381	235.81	1.3896	10720	416.43	7.1754	1	3.6057e-13	7.2113e-13	2.2225e-10	TRUE
HGLibA_61384_r0	hsa-mir-496	165.19	377.81	165.19	377.81	1.1887	22605	886.87	7.1398	1	4.6738e-13	9.3475e-13	2.8739e-10	TRUE
HGLibA_18842_r0	GDAP1L1	11.88	54.717	11.88	54.717	2.113	917.53	36.153	7.1245	1	5.3526e-13	1.0705e-12	3.2783e-10	TRUE
HGLibA_23850_r0	ITPKC	70.147	195.42	70.147	195.42	1.4651	7846.6	309.47	7.121	1	5.357e-13	1.0714e-12	3.2783e-10	TRUE
HGLibA_02886_r0	ARID1B	0.5657	7.8168	0.5657	7.8168	2.4934	26.289	1.0456	7.0912	1	9.3662e-13	1.8732e-12	5.6241e-10	TRUE
HGLibA_17222_r0	FCN3	15.84	66.443	15.84	66.443	2.0018	1280.3	51.007	7.0853	1	7.0288e-13	1.4058e-12	4.2911e-10	TRUE
HGLibA_10587_r1	COL5A1	5.18	31.22	5.18	31.22	2.3823	339.05	13.508	7.0851	1	7.5473e-13	1.5095e-12	4.5857e-10	TRUE
HGLibA_23156_r1	IL37	4.144	26.963	4.144	26.963	2.4426	260.35	10.391	7.0789	1	8.0638e-13	1.6128e-12	4.8649e-10	TRUE
HGLibA_34101_r0	OR51E2	58.833	170.67	58.833	170.67	1.5206	6253.3	249.62	7.0783	1	7.2963e-13	1.4593e-12	4.4438e-10	TRUE
HGLibA_42658_r1	SAMD1	129.5	310.78	129.5	310.78	1.2565	16432	656.88	7.0733	1	7.5654e-13	1.5131e-12	4.5859e-10	TRUE
HGLibA_56915_r1	ZNF98	73.555	201.51	73.555	201.51	1.4416	8186.6	327.97	7.0656	1	7.997e-13	1.5994e-12	4.836e-10	TRUE
HGLibA_58623_r1	hsa-mir-3141	46.62	143.33	46.62	143.33	1.5997	4676.4	187.98	7.0537	1	8.7115e-13	1.7423e-12	5.2433e-10	TRUE
HGLibA_36097_r0	PEX13	54.308	160.24	54.308	160.24	1.5437	5611.3	226.4	7.0406	1	9.5707e-13	1.9141e-12	5.7334e-10	TRUE
HGLibA_58996_r0	hsa-mir-335	3.9599	26.056	3.9599	26.056	2.4476	244.12	9.8518	7.0397	1	1.0743e-12	2.1485e-12	6.3758e-10	TRUE
HGLibA_13665_r0	DNASE2	153.87	354.36	153.87	354.36	1.1982	20098	812.49	7.0337	1	1.006e-12	2.012e-12	6.0124e-10	TRUE
HGLibA_35147_r0	PAPPA2	103.52	260.56	103.52	260.56	1.3233	12330	498.73	7.0318	1	1.0197e-12	2.0393e-12	6.0799e-10	TRUE
HGLibA_19117_r0	GIPC1	199.69	435.13	199.69	435.13	1.1198	27716	1121.3	7.0312	1	1.024e-12	2.048e-12	6.0917e-10	TRUE
HGLibA_21821_r1	HNRNPH1	203.05	439.92	203.05	439.92	1.1116	28053	1144.7	7.0012	1	1.2693e-12	2.5385e-12	7.5157e-10	TRUE
HGLibA_28399_r0	MAST1	27.719	97.71	27.719	97.71	1.7812	2449.3	100.05	6.9971	1	1.31e-12	2.62e-12	7.7391e-10	TRUE
HGLibA_17757_r0	FNDC7	16.971	69.048	16.971	69.048	1.9627	1356	55.408	6.9961	1	1.3306e-12	2.6612e-12	7.8425e-10	TRUE
HGLibA_19851_r1	GPR112	79.771	212.87	79.771	212.87	1.4048	8857.1	362.23	6.9931	1	1.3443e-12	2.6886e-12	7.9051e-10	TRUE
HGLibA_02349_r0	AP4S1	71.279	195.42	71.279	195.42	1.4423	7705.5	315.59	6.988	1	1.3945e-12	2.789e-12	8.1815e-10	TRUE
HGLibA_17204_r0	FCHO1	75.239	203.24	75.239	203.24	1.4216	8191.7	337.18	6.9706	1	1.5782e-12	3.1563e-12	9.2379e-10	TRUE
HGLibA_59118_r1	hsa-mir-3621	152.29	349.1	152.29	349.1	1.1915	19367	802.21	6.9487	1	1.8434e-12	3.6869e-12	1.0766e-09	TRUE
HGLibA_33793_r1	OR2G2	72.519	197.26	72.519	197.26	1.4312	7779.6	322.33	6.9478	1	1.8557e-12	3.7114e-12	1.0813e-09	TRUE
HGLibA_25169_r0	KLHL26	108.05	267.07	108.05	267.07	1.2976	12644	525.66	6.936	1	2.0167e-12	4.0334e-12	1.1724e-09	TRUE
HGLibA_11260_r1	CRYBB1	93.239	238.41	93.239	238.41	1.3451	10537	438.59	6.9318	1	2.077e-12	4.154e-12	1.2047e-09	TRUE
HGLibA_34761_r0	OTUD3	65.622	182.39	65.622	182.39	1.4609	6817.6	285.24	6.9139	1	2.3568e-12	4.7137e-12	1.364e-09	TRUE
HGLibA_30588_r1	MVB12A	123.28	295.17	123.28	295.17	1.2528	14773	618.27	6.913	1	2.3727e-12	4.7454e-12	1.3701e-09	TRUE
HGLibA_60156_r0	hsa-mir-4438	122.19	293.13	122.19	293.13	1.2555	14610	611.54	6.9123	1	2.3837e-12	4.7674e-12	1.3733e-09	TRUE
HGLibA_57976_r0	hsa-mir-181c	130.68	308.76	130.68	308.76	1.2342	15857	664.25	6.9097	1	2.4276e-12	4.8552e-12	1.3955e-09	TRUE
HGLibA_50803_r1	TNFSF12	94.275	239.83	94.275	239.83	1.3378	10593	444.58	6.9032	1	2.5429e-12	5.0857e-12	1.4584e-09	TRUE
HGLibA_47900_r1	SWSAP1	99.455	249.76	99.455	249.76	1.3198	11296	474.76	6.8983	1	2.6309e-12	5.2618e-12	1.5049e-09	TRUE
HGLibA_27166_r1	LRG1	192.69	418.64	192.69	418.64	1.1154	25525	1072.8	6.8981	1	2.6356e-12	5.2711e-12	1.5049e-09	TRUE
HGLibA_44742_r0	SLC25A42	170.84	380.42	170.84	380.42	1.1503	21961	924.53	6.8925	1	2.7413e-12	5.4825e-12	1.5617e-09	TRUE
HGLibA_31813_r1	NFIX	127.43	302.27	127.43	302.27	1.2397	15285	643.96	6.89	1	2.7894e-12	5.5788e-12	1.5856e-09	TRUE
HGLibA_02292_r1	AP1M2	139.86	324.98	139.86	324.98	1.2105	17134	722.22	6.8883	1	2.824e-12	5.648e-12	1.6017e-09	TRUE
HGLibA_53163_r1	USE1	102.56	255.44	102.56	255.44	1.3081	11686	493.05	6.8848	1	2.8926e-12	5.7852e-12	1.637e-09	TRUE
HGLibA_19448_r1	GNA15	38.332	122.04	38.332	122.04	1.6454	3503.8	148.17	6.877	1	3.0581e-12	6.1161e-12	1.7268e-09	TRUE
HGLibA_57257_r1	hsa-mir-1199	44.548	136.23	44.548	136.23	1.5912	4203.2	177.86	6.8749	1	3.1034e-12	6.2067e-12	1.7485e-09	TRUE
HGLibA_51911_r1	TSPAN16	64.231	178.81	64.231	178.81	1.4628	6563.8	277.87	6.8734	1	3.1346e-12	6.2693e-12	1.7623e-09	TRUE
HGLibA_49084_r1	TEX264	70.447	191.58	70.447	191.58	1.4305	7336.5	311.1	6.8677	1	3.2621e-12	6.5242e-12	1.8299e-09	TRUE
HGLibA_54194_r0	WDR83	182.72	399.96	182.72	399.96	1.1259	23596	1004.6	6.8538	1	3.5959e-12	7.1918e-12	2.0128e-09	TRUE
HGLibA_52456_r0	TYK2	125.59	297.04	125.59	297.04	1.2354	14698	632.52	6.8172	1	4.6427e-12	9.2854e-12	2.593e-09	TRUE
HGLibA_12306_r1	DAND5	113.96	275.31	113.96	275.31	1.2652	13017	561.23	6.8107	1	4.857e-12	9.7139e-12	2.7068e-09	TRUE
HGLibA_24580_r0	KHSRP	257.96	525.03	257.96	525.03	1.0224	35662	1539.8	6.806	1	5.0175e-12	1.0035e-11	2.7902e-09	TRUE
HGLibA_18673_r0	GATA4	67.884	185	67.884	185	1.433	6857.7	297.31	6.792	1	5.5288e-12	1.1058e-11	3.0678e-09	TRUE
HGLibA_13128_r0	DHRS13	9.617	45.598	9.617	45.598	2.1339	647.31	28.104	6.7872	1	5.9234e-12	1.1847e-11	3.2726e-09	TRUE
HGLibA_54194_r1	WDR83	142.97	327.81	142.97	327.81	1.1915	17084	742.06	6.7857	1	5.7782e-12	1.1556e-11	3.1992e-09	TRUE
HGLibA_48005_r1	SYNJ2	112.92	272.47	112.92	272.47	1.2633	12727	554.97	6.7725	1	6.3272e-12	1.2654e-11	3.4881e-09	TRUE
HGLibA_46545_r0	SPATS2	161.79	360.87	161.79	360.87	1.1525	19817	864.42	6.7713	1	6.3816e-12	1.2763e-11	3.5106e-09	TRUE
HGLibA_13253_r0	DIP2C	65.622	179.79	65.622	179.79	1.4402	6516.7	285.24	6.7597	1	6.9156e-12	1.3831e-11	3.7962e-09	TRUE
HGLibA_21252_r0	HHAT	49.782	145.91	49.782	145.91	1.5326	4620.6	203.62	6.7369	1	8.0932e-12	1.6186e-11	4.433e-09	TRUE
HGLibA_59018_r1	hsa-mir-340	176.12	384.58	176.12	384.58	1.1223	21728	959.94	6.7282	1	8.5878e-12	1.7176e-11	4.6939e-09	TRUE
HGLibA_18744_r1	GBP6	12.432	53.926	12.432	53.926	2.0318	860.88	38.169	6.7164	1	9.5267e-12	1.9053e-11	5.196e-09	TRUE
HGLibA_54250_r0	WFDC10B	54.873	156.34	54.873	156.34	1.4936	5147.3	229.27	6.7008	1	1.0366e-11	2.0732e-11	5.6418e-09	TRUE
HGLibA_62801_r0	hsa-mir-640	44.691	134.19	44.691	134.19	1.565	4004.9	178.56	6.6977	1	1.0593e-11	2.1187e-11	5.7532e-09	TRUE
HGLibA_34873_r0	P2RY11	436.72	801.22	436.72	801.22	0.87398	66429	2963	6.6961	1	1.0701e-11	2.1401e-11	5.7992e-09	TRUE
HGLibA_35075_r0	PALM3	237.03	485.94	237.03	485.94	1.0326	30979	1386.4	6.685	1	1.1543e-11	2.3086e-11	6.2425e-09	TRUE
HGLibA_10903_r0	CPAMD8	216.1	450.77	216.1	450.77	1.0572	27535	1236.4	6.6739	1	1.2453e-11	2.4906e-11	6.7066e-09	TRUE
HGLibA_51013_r0	TOPORS	78.633	204.54	78.633	204.54	1.368	7926.2	355.9	6.6739	1	1.2454e-11	2.4907e-11	6.7066e-09	TRUE
HGLibA_48249_r1	TAF6L	3.108	21.287	3.108	21.287	2.4397	165.23	7.4198	6.6737	1	1.4289e-11	2.8579e-11	7.6469e-09	TRUE
HGLibA_40284_r0	RARRES2	123.32	289.22	123.32	289.22	1.2231	13761	618.52	6.6706	1	1.2739e-11	2.5479e-11	6.8461e-09	TRUE
HGLibA_24702_r1	KIAA1161	106.71	258.28	106.71	258.28	1.2674	11487	517.64	6.6619	1	1.3515e-11	2.703e-11	7.2476e-09	TRUE
HGLibA_27116_r1	LPPR2	152.29	340.59	152.29	340.59	1.156	17727	802.21	6.6481	1	1.4848e-11	2.9696e-11	7.9294e-09	TRUE
HGLibA_53575_r1	VCP	48.692	141.91	48.692	141.91	1.524	4344.9	198.2	6.6215	1	1.7784e-11	3.5568e-11	9.4773e-09	TRUE
HGLibA_28301_r0	MAPKAPK2	271.54	539.36	271.54	539.36	0.98746	35864	1640.9	6.6115	1	1.9027e-11	3.8054e-11	1.0119e-08	TRUE
HGLibA_08439_r0	CD70	133.51	306.16	133.51	306.16	1.1913	14904	682.01	6.6111	1	1.9072e-11	3.8144e-11	1.0122e-08	TRUE
HGLibA_28442_r1	MAU2	84.951	215.7	84.951	215.7	1.3341	8548.2	391.26	6.6102	1	1.9184e-11	3.8368e-11	1.016e-08	TRUE
HGLibA_04216_r0	BBS2	28.285	95.104	28.285	95.104	1.7144	2232.4	102.53	6.599	1	2.0751e-11	4.1502e-11	1.0967e-08	TRUE
HGLibA_44814_r1	SLC27A1	141.93	320.72	141.93	320.72	1.1705	15982	735.44	6.5927	1	2.1594e-11	4.3189e-11	1.1389e-08	TRUE
HGLibA_22503_r0	ICAM4	95.038	234.5	95.038	234.5	1.2941	9725.2	449	6.5817	1	2.3248e-11	4.6495e-11	1.2236e-08	TRUE
HGLibA_03634_r1	ATP4B	309.76	598.86	309.76	598.86	0.94883	41790	1932.5	6.5765	1	2.4083e-11	4.8165e-11	1.265e-08	TRUE
HGLibA_57218_r0	hsa-mir-1181	97.867	239.71	97.867	239.71	1.2838	10060	465.46	6.5747	1	2.4368e-11	4.8737e-11	1.2773e-08	TRUE
HGLibA_40796_r1	REG1B	190.62	404.45	190.62	404.45	1.0812	22860	1058.6	6.5719	1	2.4844e-11	4.9688e-11	1.2996e-08	TRUE
HGLibA_07748_r1	CCDC28B	139.86	316.46	139.86	316.46	1.1723	15594	722.22	6.5714	1	2.4918e-11	4.9836e-11	1.3008e-08	TRUE
HGLibA_14171_r0	DUSP27	155.57	343.94	155.57	343.94	1.1395	17742	823.57	6.5639	1	2.6211e-11	5.2421e-11	1.3655e-08	TRUE
HGLibA_54772_r0	ZAK	260.79	519.82	260.79	519.82	0.99237	33547	1560.7	6.5566	1	2.7521e-11	5.5042e-11	1.4309e-08	TRUE
HGLibA_27802_r0	LZTR1	82.593	209.75	82.593	209.75	1.3341	8084.5	377.99	6.5404	1	3.0682e-11	6.1364e-11	1.5896e-08	TRUE
HGLibA_63343_r1	hsa-mir-6791	68.375	181.65	68.375	181.65	1.3966	6415.1	299.94	6.5403	1	3.0698e-11	6.1397e-11	1.5896e-08	TRUE
HGLibA_29688_r0	MOSPD2	48.085	139.4	48.085	139.4	1.5162	4169.2	195.19	6.5359	1	3.1621e-11	6.3242e-11	1.6341e-08	TRUE
HGLibA_14463_r1	EDF1	75.627	195.84	75.627	195.84	1.3611	7225.1	339.32	6.5258	1	3.3814e-11	6.7629e-11	1.7439e-08	TRUE
HGLibA_01664_r0	ALKBH7	121.06	281.4	121.06	281.4	1.2102	12855	604.57	6.5212	1	3.4879e-11	6.9759e-11	1.7952e-08	TRUE
HGLibA_14079_r1	DTX1	129.5	296.59	129.5	296.59	1.1893	13960	656.88	6.5196	1	3.5251e-11	7.0501e-11	1.8107e-08	TRUE
HGLibA_40049_r0	RAC3	287.94	561.5	287.94	561.5	0.96108	37418	1764.9	6.5118	1	3.7136e-11	7.4273e-11	1.9037e-08	TRUE
HGLibA_55084_r1	ZDHHC16	20.72	75.213	20.72	75.213	1.811	1484.7	70.431	6.4932	1	4.2309e-11	8.4617e-11	2.1645e-08	TRUE
HGLibA_40761_r0	REC8	227.98	463.8	227.98	463.8	1.0214	27805	1321.1	6.4879	1	4.3507e-11	8.7014e-11	2.2214e-08	TRUE
HGLibA_30835_r0	MYO1F	124.45	286.62	124.45	286.62	1.197	13148	625.51	6.4838	1	4.473e-11	8.946e-11	2.2793e-08	TRUE
HGLibA_02303_r0	AP1S3	86.553	216.26	86.553	216.26	1.3112	8412.5	400.32	6.4829	1	4.4975e-11	8.995e-11	2.2872e-08	TRUE
HGLibA_05002_r1	BUD31	8.2879	39.735	8.2879	39.735	2.1328	494.46	23.55	6.4801	1	4.7929e-11	9.5859e-11	2.4326e-08	TRUE
HGLibA_15735_r0	EXOC2	155	340.03	155	340.03	1.1283	17117	819.87	6.4619	1	5.169e-11	1.0338e-10	2.6183e-08	TRUE
HGLibA_54772_r1	ZAK	306.65	588.93	306.65	588.93	0.93924	39840	1908.4	6.4616	1	5.1809e-11	1.0362e-10	2.6191e-08	TRUE
HGLibA_52305_r1	TUBG2	18.648	69.536	18.648	69.536	1.844	1294.8	62.047	6.4604	1	5.2699e-11	1.054e-10	2.6484e-08	TRUE
HGLibA_50772_r1	TNFRSF1A	126.39	289.5	126.39	289.5	1.1893	13302	637.51	6.4599	1	5.2378e-11	1.0476e-10	2.6426e-08	TRUE
HGLibA_43625_r1	SESN3	77.699	198.67	77.699	198.67	1.3432	7317.5	350.74	6.4596	1	5.248e-11	1.0496e-10	2.6426e-08	TRUE
HGLibA_50025_r1	TMEM161A	6.2159	32.639	6.2159	32.639	2.2209	349.1	16.75	6.4562	1	5.7368e-11	1.1474e-10	2.855e-08	TRUE
HGLibA_51703_r0	TRMU	70.147	183.69	70.147	183.69	1.3763	6446.5	309.47	6.4545	1	5.4288e-11	1.0858e-10	2.7229e-08	TRUE
HGLibA_05016_r1	BZW2	82.879	208.61	82.879	208.61	1.3213	7903.9	379.6	6.4532	1	5.4752e-11	1.095e-10	2.7408e-08	TRUE
HGLibA_33981_r0	OR4D6	55.439	153.73	55.439	153.73	1.455	4830.6	232.16	6.4509	1	5.561e-11	1.1122e-10	2.7783e-08	TRUE
HGLibA_53411_r0	USP7	32.245	102.92	32.245	102.92	1.6443	2497.5	120.15	6.4479	1	5.6803e-11	1.1361e-10	2.8324e-08	TRUE
HGLibA_33467_r0	OR10A4	173.67	371.3	173.67	371.3	1.0918	19528	943.48	6.4339	1	6.2169e-11	1.2434e-10	3.0879e-08	TRUE
HGLibA_49666_r1	TLR9	69.411	181.65	69.411	181.65	1.3752	6298.3	305.51	6.4212	1	6.7621e-11	1.3524e-10	3.3522e-08	TRUE
HGLibA_14463_r0	EDF1	58.833	160.24	58.833	160.24	1.4302	5142.1	249.62	6.4187	1	6.875e-11	1.375e-10	3.4016e-08	TRUE
HGLibA_36693_r0	PINLYP	113.14	264.47	113.14	264.47	1.2177	11450	556.28	6.4161	1	6.9922e-11	1.3984e-10	3.4496e-08	TRUE
HGLibA_46272_r1	SOX7	76.663	195.84	76.663	195.84	1.3417	7101.1	345.02	6.4159	1	6.9989e-11	1.3998e-10	3.4496e-08	TRUE
HGLibA_28836_r0	MEF2BNB-MEF2B	67.884	178.48	67.884	178.48	1.3816	6116	297.31	6.4142	1	7.0766e-11	1.4153e-10	3.4811e-08	TRUE
HGLibA_09941_r0	CLEC17A	79.198	200.63	79.198	200.63	1.3301	7372.9	359.04	6.4086	1	7.3453e-11	1.4691e-10	3.6064e-08	TRUE
HGLibA_41426_r1	RNASEH2A	198.91	412.96	198.91	412.96	1.0501	22909	1115.8	6.4079	1	7.3759e-11	1.4752e-10	3.6145e-08	TRUE
HGLibA_03117_r1	ARRDC2	52.836	147.59	52.836	147.59	1.4647	4488.9	218.94	6.4036	1	7.5866e-11	1.5173e-10	3.7106e-08	TRUE
HGLibA_39251_r0	PTBP1	117.67	272.28	117.67	272.28	1.2035	11953	583.78	6.3993	1	7.8027e-11	1.5605e-10	3.809e-08	TRUE
HGLibA_36652_r0	PIK3R2	226.85	458.58	226.85	458.58	1.0123	26851	1313	6.3954	1	8.0075e-11	1.6015e-10	3.9015e-08	TRUE
HGLibA_64597_r0	NonTargetingControlGuideForHuman_0214	97.301	234.5	97.301	234.5	1.2605	9412.2	462.16	6.3821	1	8.7338e-11	1.7468e-10	4.2474e-08	TRUE
HGLibA_03079_r0	ARPC2	74.107	190.21	74.107	190.21	1.3481	6739.7	330.99	6.3816	1	8.7611e-11	1.7522e-10	4.2525e-08	TRUE
HGLibA_46982_r0	SRGAP3	26.022	87.287	26.022	87.287	1.7081	1876.7	92.701	6.3631	1	9.9192e-11	1.9838e-10	4.8056e-08	TRUE
HGLibA_33505_r0	OR10H1	104.66	247.53	104.66	247.53	1.2341	10207	505.44	6.3552	1	1.0411e-10	2.0822e-10	5.0343e-08	TRUE
HGLibA_28157_r1	MAP2K7	181.3	381.74	181.3	381.74	1.0701	20088	994.95	6.3546	1	1.0451e-10	2.0902e-10	5.044e-08	TRUE
HGLibA_23477_r1	IPO9	126.39	286.66	126.39	286.66	1.1751	12843	637.51	6.3475	1	1.0941e-10	2.1882e-10	5.2707e-08	TRUE
HGLibA_07049_r0	CALR3	155.57	337.42	155.57	337.42	1.112	16536	823.57	6.3369	1	1.1721e-10	2.3442e-10	5.6359e-08	TRUE
HGLibA_20309_r1	GRIN2D	117.07	269.63	117.07	269.63	1.1967	11638	580.12	6.3342	1	1.1932e-10	2.3863e-10	5.7262e-08	TRUE
HGLibA_16972_r0	FBXL12	97.867	234.5	97.867	234.5	1.2522	9334.8	465.46	6.3332	1	1.2006e-10	2.4012e-10	5.7513e-08	TRUE
HGLibA_39304_r0	PTGDR	195.73	405.17	195.73	405.17	1.0458	21932	1093.8	6.3326	1	1.2057e-10	2.4113e-10	5.7646e-08	TRUE
HGLibA_51633_r0	TRIP10	128.98	290.52	128.98	290.52	1.1653	13048	653.64	6.3186	1	1.3199e-10	2.6398e-10	6.299e-08	TRUE
HGLibA_58851_r1	hsa-mir-3188	61.123	163.2	61.123	163.2	1.4022	5209.5	261.54	6.3117	1	1.3797e-10	2.7594e-10	6.5723e-08	TRUE
HGLibA_52204_r1	TTLL4	82.879	205.77	82.879	205.77	1.3016	7551.1	379.6	6.3075	1	1.4175e-10	2.8351e-10	6.7399e-08	TRUE
HGLibA_36686_r0	PIN4	70.147	181.09	70.147	181.09	1.3558	6154	309.47	6.3064	1	1.4281e-10	2.8563e-10	6.7776e-08	TRUE
HGLibA_53765_r1	VPS33A	80.807	201.51	80.807	201.51	1.3077	7285	368	6.2922	1	1.5646e-10	3.1293e-10	7.4118e-08	TRUE
HGLibA_51909_r1	TSPAN16	24.864	83.727	24.864	83.727	1.7119	1732.5	87.742	6.2841	1	1.6553e-10	3.3106e-10	7.8267e-08	TRUE
HGLibA_33123_r0	NWD1	42.428	123.77	42.428	123.77	1.5225	3307.9	167.62	6.2824	1	1.6677e-10	3.3354e-10	7.8709e-08	TRUE
HGLibA_43682_r1	SEZ6L	18.648	68.117	18.648	68.117	1.8147	1223.6	62.047	6.2802	1	1.7059e-10	3.4119e-10	8.0364e-08	TRUE
HGLibA_42658_r0	SAMD1	171.97	363.48	171.97	363.48	1.0753	18337	932.1	6.2726	1	1.7748e-10	3.5496e-10	8.3456e-08	TRUE
HGLibA_33417_r1	OPHN1	42.476	123.46	42.476	123.46	1.5174	3279.4	167.85	6.251	1	2.0403e-10	4.0806e-10	9.5762e-08	TRUE
HGLibA_37181_r0	PLIN5	47.519	134.19	47.519	134.19	1.4783	3755.7	192.4	6.2483	1	2.0759e-10	4.1518e-10	9.7255e-08	TRUE
HGLibA_23699_r0	ISYNA1	106.92	248.83	106.92	248.83	1.211	10070	518.9	6.23	1	2.332e-10	4.664e-10	1.0905e-07	TRUE
HGLibA_28400_r0	MAST1	154.44	332.21	154.44	332.21	1.1001	15802	816.18	6.2227	1	2.4432e-10	4.8864e-10	1.1405e-07	TRUE
HGLibA_54672_r1	YIPF2	252.78	493.85	252.78	493.85	0.9634	29057	1501.5	6.2212	1	2.4669e-10	4.9339e-10	1.1494e-07	TRUE
HGLibA_05711_r1	C19orf80	48.692	136.23	48.692	136.23	1.4656	3831.9	198.2	6.2183	1	2.5137e-10	5.0273e-10	1.1691e-07	TRUE
HGLibA_07668_r0	CCDC159	138.03	303.55	138.03	303.55	1.1313	13698	710.61	6.2092	1	2.6632e-10	5.3263e-10	1.2364e-07	TRUE
HGLibA_61192_r0	hsa-mir-4773-1	44.125	126.37	44.125	126.37	1.497	3382.2	175.81	6.2029	1	2.773e-10	5.546e-10	1.285e-07	TRUE
HGLibA_59995_r0	hsa-mir-4319	94.472	225.38	94.472	225.38	1.2456	8568.9	445.72	6.2007	1	2.8098e-10	5.6196e-10	1.2997e-07	TRUE
HGLibA_39061_r0	PSIP1	205.92	416.89	205.92	416.89	1.0141	22256	1164.7	6.1821	1	3.1618e-10	6.3236e-10	1.4599e-07	TRUE
HGLibA_07668_r1	CCDC159	133.64	295.17	133.64	295.17	1.1373	13046	682.87	6.1814	1	3.1764e-10	6.3528e-10	1.464e-07	TRUE
HGLibA_02696_r0	ARHGAP1	101.83	238.41	101.83	238.41	1.2193	9327.7	488.7	6.1785	1	3.2365e-10	6.4731e-10	1.489e-07	TRUE
HGLibA_31101_r1	NANOS3	79.771	197.26	79.771	197.26	1.2954	6901.3	362.23	6.1729	1	3.3521e-10	6.7043e-10	1.5395e-07	TRUE
HGLibA_11957_r1	CXorf64	25.9	85.146	25.9	85.146	1.6792	1755.1	92.174	6.1711	1	3.4036e-10	6.8073e-10	1.5603e-07	TRUE
HGLibA_62864_r1	hsa-mir-6503	49.728	137.65	49.728	137.65	1.4506	3865.5	203.35	6.1659	1	3.5041e-10	7.0082e-10	1.6035e-07	TRUE
HGLibA_61539_r1	hsa-mir-5095	1.036	9.9337	1.036	9.9337	2.425	39.585	2.0826	6.1656	1	4.5974e-10	9.1949e-10	2.0632e-07	TRUE
HGLibA_62506_r1	hsa-mir-603	1.036	9.9337	1.036	9.9337	2.425	39.585	2.0826	6.1656	1	4.5974e-10	9.1949e-10	2.0632e-07	TRUE
HGLibA_01928_r1	ANGPTL7	142.97	310.78	142.97	310.78	1.1148	14081	742.06	6.1605	1	3.6254e-10	7.2509e-10	1.6561e-07	TRUE
HGLibA_28132_r1	MAP1S	214.45	429.99	214.45	429.99	1.0003	23229	1224.7	6.159	1	3.66e-10	7.32e-10	1.6689e-07	TRUE
HGLibA_47920_r0	SYCE2	192.9	394.75	192.9	394.75	1.0292	20370	1074.3	6.1581	1	3.6802e-10	7.3605e-10	1.6751e-07	TRUE
HGLibA_19306_r1	GLRA4	65.267	168.87	65.267	168.87	1.3581	5367.1	283.36	6.1549	1	3.7575e-10	7.5149e-10	1.7072e-07	TRUE
HGLibA_36096_r0	PEX13	66.187	170.67	66.187	170.67	1.3533	5457.9	288.25	6.1538	1	3.7817e-10	7.5634e-10	1.7152e-07	TRUE
HGLibA_27040_r0	LOXL2	362.62	660.52	362.62	660.52	0.86336	44373	2350.6	6.1445	1	4.012e-10	8.0239e-10	1.8164e-07	TRUE
HGLibA_31261_r1	NCAN	104.64	242.67	104.64	242.67	1.2058	9526.4	505.32	6.1404	1	4.1153e-10	8.2305e-10	1.8599e-07	TRUE
HGLibA_32348_r1	NOTCH3	95.311	225.64	95.311	225.64	1.2346	8492.5	450.59	6.1397	1	4.1347e-10	8.2695e-10	1.8654e-07	TRUE
HGLibA_39312_r0	PTGER1	250.04	485.94	250.04	485.94	0.95583	27825	1481.4	6.1292	1	4.4166e-10	8.8333e-10	1.989e-07	TRUE
HGLibA_56724_r0	ZNF777	1.1314	10.422	1.1314	10.422	2.422	43.161	2.3039	6.1211	1	6.018e-10	1.2036e-09	2.6633e-07	TRUE
HGLibA_47851_r0	SUSD3	124.45	277.5	124.45	277.5	1.1505	11711	625.51	6.1191	1	4.7043e-10	9.4085e-10	2.1074e-07	TRUE
HGLibA_11169_r0	CRISP2	119.36	268.38	119.36	268.38	1.1622	11102	594.16	6.1132	1	4.8817e-10	9.7633e-10	2.1831e-07	TRUE
HGLibA_54793_r0	ZBED2	67.884	173.27	67.884	173.27	1.3391	5553.3	297.31	6.112	1	4.9192e-10	9.8385e-10	2.1961e-07	TRUE
HGLibA_58887_r0	hsa-mir-3197	54.873	147.22	54.873	147.22	1.4075	4263.6	229.27	6.0985	1	5.3536e-10	1.0707e-09	2.3858e-07	TRUE
HGLibA_47821_r0	SUPT5H	70.713	178.48	70.713	178.48	1.3235	5807.2	312.53	6.0961	1	5.4346e-10	1.0869e-09	2.4177e-07	TRUE
HGLibA_23259_r1	IMPDH2	41.44	119.2	41.44	119.2	1.502	3023.7	162.89	6.0931	1	5.5401e-10	1.108e-09	2.4604e-07	TRUE
HGLibA_07666_r1	CCDC159	136.75	298.01	136.75	298.01	1.1181	13003	702.49	6.0843	1	5.8503e-10	1.1701e-09	2.5936e-07	TRUE
HGLibA_62891_r1	hsa-mir-651	273.5	520.81	273.5	520.81	0.92672	30581	1655.7	6.0779	1	6.0873e-10	1.2175e-09	2.6894e-07	TRUE
HGLibA_36651_r0	PIK3R2	156.13	330.91	156.13	330.91	1.0788	15273	827.26	6.0766	1	6.1385e-10	1.2277e-09	2.7073e-07	TRUE
HGLibA_28464_r1	MBD1	308.73	574.74	308.73	574.74	0.89442	35381	1924.4	6.0639	1	6.6438e-10	1.3288e-09	2.9251e-07	TRUE
HGLibA_55431_r0	ZNF100	40.165	115.95	40.165	115.95	1.5064	2871.6	156.82	6.0516	1	7.1737e-10	1.4347e-09	3.153e-07	TRUE
HGLibA_34873_r1	P2RY11	410.25	726.58	410.25	726.58	0.82309	50032	2741	6.0421	1	7.6069e-10	1.5214e-09	3.3377e-07	TRUE
HGLibA_17981_r0	FRAT2	154.44	327	154.44	327	1.0774	14889	816.18	6.0403	1	7.6913e-10	1.5383e-09	3.3689e-07	TRUE
HGLibA_11227_r1	CRTC1	59.051	154.68	59.051	154.68	1.3743	4572.7	250.75	6.0392	1	7.7461e-10	1.5492e-09	3.3871e-07	TRUE
HGLibA_08160_r0	CCR5	59.965	156.34	59.965	156.34	1.3678	4643.7	255.49	6.0292	1	8.2418e-10	1.6484e-09	3.5977e-07	TRUE
HGLibA_46164_r1	SOHLH2	12.432	49.669	12.432	49.669	1.9154	693.29	38.169	6.0273	1	8.5267e-10	1.7053e-09	3.7157e-07	TRUE
HGLibA_35269_r0	PASK	190.08	385.63	190.08	385.63	1.0168	19120	1054.9	6.0209	1	8.6698e-10	1.734e-09	3.7717e-07	TRUE
HGLibA_01510_r0	AKT2	54.873	145.91	54.873	145.91	1.3947	4144.1	229.27	6.0125	1	9.1368e-10	1.8274e-09	3.9681e-07	TRUE
HGLibA_57217_r0	hsa-mir-1181	112.01	252.74	112.01	252.74	1.1669	9902.9	549.45	6.0039	1	9.632e-10	1.9264e-09	4.176e-07	TRUE
HGLibA_57257_r0	hsa-mir-1199	58.267	152.43	58.267	152.43	1.3722	4433	246.69	5.995	1	1.0178e-09	2.0357e-09	4.4018e-07	TRUE
HGLibA_33348_r1	OLFM2	105.67	241.25	105.67	241.25	1.1833	9190.6	511.47	5.9948	1	1.0187e-09	2.0374e-09	4.4018e-07	TRUE
HGLibA_45337_r1	SLC6A7	7.2519	34.059	7.2519	34.059	2.087	359.3	20.101	5.979	1	1.1852e-09	2.3704e-09	5.0869e-07	TRUE
HGLibA_13665_r1	DNASE2	140.89	302.27	140.89	302.27	1.0958	13021	728.83	5.9776	1	1.1325e-09	2.265e-09	4.8852e-07	TRUE
HGLibA_46622_r1	SPEN	43.512	122.04	43.512	122.04	1.4669	3083.6	172.84	5.9733	1	1.1627e-09	2.3254e-09	5.0071e-07	TRUE
HGLibA_26079_r1	LBP	31.08	95.08	31.08	95.08	1.5826	2048	114.91	5.9705	1	1.185e-09	2.37e-09	5.0869e-07	TRUE
HGLibA_54674_r0	YIPF2	31.679	96.407	31.679	96.407	1.5756	2094.8	117.6	5.9688	1	1.1968e-09	2.3935e-09	5.1279e-07	TRUE
HGLibA_58198_r1	hsa-mir-208b	179.23	366.13	179.23	366.13	1.0265	17466	980.92	5.9676	1	1.2038e-09	2.4076e-09	5.1493e-07	TRUE
HGLibA_07195_r1	CAPS	84.951	202.93	84.951	202.93	1.2465	6959.8	391.26	5.9646	1	1.2265e-09	2.453e-09	5.2377e-07	TRUE
HGLibA_12936_r0	DENND1C	107.48	243.62	107.48	243.62	1.1731	9266.9	522.28	5.9571	1	1.2841e-09	2.5682e-09	5.4746e-07	TRUE
HGLibA_17769_r0	FNIP2	148.21	313.97	148.21	313.97	1.0778	13738	775.8	5.9512	1	1.331e-09	2.662e-09	5.6619e-07	TRUE
HGLibA_13253_r1	DIP2C	71.483	177.39	71.483	177.39	1.2993	5607.9	316.7	5.951	1	1.3325e-09	2.6649e-09	5.6619e-07	TRUE
HGLibA_15293_r0	EPHA3	238.73	461.19	238.73	461.19	0.94709	24745	1398.7	5.9483	1	1.3546e-09	2.7092e-09	5.7464e-07	TRUE
HGLibA_22912_r1	IK	119.14	263.95	119.14	263.95	1.141	10486	592.79	5.9479	1	1.3579e-09	2.7159e-09	5.751e-07	TRUE
HGLibA_46382_r0	SPANXA2	39.599	113.34	39.599	113.34	1.4938	2719.1	154.14	5.9397	1	1.4288e-09	2.8575e-09	6.041e-07	TRUE
HGLibA_52256_r0	TUBA3D	85.421	203.24	85.421	203.24	1.2408	6940.2	393.92	5.9361	1	1.4598e-09	2.9197e-09	6.1622e-07	TRUE
HGLibA_53788_r0	VPS39	140.86	300.95	140.86	300.95	1.0898	12814	728.6	5.9307	1	1.5082e-09	3.0163e-09	6.3557e-07	TRUE
HGLibA_36246_r1	PGLS	42.476	119.2	42.476	119.2	1.4672	2943.7	167.85	5.9224	1	1.5873e-09	3.1746e-09	6.6781e-07	TRUE
HGLibA_46479_r1	SPATA31A5	467.23	803.21	467.23	803.21	0.78036	56442	3223.3	5.9179	1	1.6302e-09	3.2604e-09	6.8473e-07	TRUE
HGLibA_28829_r1	MEF2B	60.087	154.68	60.087	154.68	1.3497	4474.1	256.13	5.9107	1	1.7038e-09	3.4076e-09	7.1448e-07	TRUE
HGLibA_48351_r0	TARSL2	57.702	149.82	57.702	149.82	1.3614	4243	243.77	5.9001	1	1.8166e-09	3.6333e-09	7.6016e-07	TRUE
HGLibA_44521_r0	SLC1A6	132.94	286.62	132.94	286.62	1.1025	11808	678.45	5.8999	1	1.8187e-09	3.6374e-09	7.6016e-07	TRUE
HGLibA_07796_r0	CCDC51	126.15	274.89	126.15	274.89	1.1175	11061	636.03	5.8977	1	1.8429e-09	3.6858e-09	7.6903e-07	TRUE
HGLibA_28148_r1	MAP2K4	134.68	289.5	134.68	289.5	1.0983	11984	689.4	5.8964	1	1.8573e-09	3.7145e-09	7.7376e-07	TRUE
HGLibA_37247_r0	PLTP	36.205	105.53	36.205	105.53	1.5176	2402.7	138.26	5.8956	1	1.869e-09	3.738e-09	7.7738e-07	TRUE
HGLibA_25670_r0	KRTAP19-3	74.673	182.39	74.673	182.39	1.2771	5801.6	334.08	5.8934	1	1.8919e-09	3.7839e-09	7.8565e-07	TRUE
HGLibA_45160_r0	SLC44A2	112.01	250.14	112.01	250.14	1.152	9539.6	549.45	5.8927	1	1.8993e-09	3.7985e-09	7.8741e-07	TRUE
HGLibA_28029_r1	MALL	188.55	378.9	188.55	378.9	1.003	18117	1044.4	5.8901	1	1.9295e-09	3.859e-09	7.9749e-07	TRUE
HGLibA_25284_r0	KLRC1	99.564	227.99	99.564	227.99	1.1872	8246.5	475.4	5.8901	1	1.9298e-09	3.8596e-09	7.9749e-07	TRUE
HGLibA_46864_r0	SPSB3	233.64	450.77	233.64	450.77	0.94516	23573	1361.8	5.8838	1	2.0042e-09	4.0085e-09	8.2691e-07	TRUE
HGLibA_07793_r0	CCDC50	268.71	505.48	268.71	505.48	0.90911	28031	1619.7	5.8832	1	2.0121e-09	4.0242e-09	8.2881e-07	TRUE
HGLibA_05675_r1	C19orf52	131.57	283.82	131.57	283.82	1.1033	11590	669.85	5.8826	1	2.0191e-09	4.0383e-09	8.3038e-07	TRUE
HGLibA_43251_r1	SEC61A2	51.8	137.65	51.8	137.65	1.3929	3685.4	213.71	5.8728	1	2.1434e-09	4.2869e-09	8.8009e-07	TRUE
HGLibA_60657_r1	hsa-mir-4638	82.879	197.26	82.879	197.26	1.241	6541	379.6	5.8705	1	2.1722e-09	4.3445e-09	8.9048e-07	TRUE
HGLibA_12681_r1	DDX25	265.21	499.53	265.21	499.53	0.91086	27451	1593.6	5.8695	1	2.186e-09	4.3721e-09	8.947e-07	TRUE
HGLibA_32157_r1	NME2	49.728	133.4	49.728	133.4	1.4056	3500.2	203.35	5.8674	1	2.2141e-09	4.4282e-09	9.0473e-07	TRUE
HGLibA_58811_r1	hsa-mir-3180-3	45.584	124.88	45.584	124.88	1.4342	3144.1	182.91	5.8634	1	2.2687e-09	4.5375e-09	9.2559e-07	TRUE
HGLibA_09125_r1	CEP192	16.576	59.602	16.576	59.602	1.7858	925.65	53.863	5.8626	1	2.306e-09	4.6119e-09	9.3629e-07	TRUE
HGLibA_05071_r1	C10orf35	16.576	59.602	16.576	59.602	1.7858	925.65	53.863	5.8626	1	2.306e-09	4.6119e-09	9.3629e-07	TRUE
HGLibA_50344_r0	TMEM259	76.37	185	76.37	185	1.2654	5899.9	343.4	5.8619	1	2.2883e-09	4.5766e-09	9.3208e-07	TRUE
HGLibA_36386_r1	PHF7	160.58	332.07	160.58	332.07	1.0436	14705	856.43	5.86	1	2.3141e-09	4.6282e-09	9.381e-07	TRUE
HGLibA_04878_r1	BSPRY	133.64	286.66	133.64	286.66	1.0952	11707	682.87	5.8556	1	2.3767e-09	4.7534e-09	9.6196e-07	TRUE
HGLibA_20491_r1	GSTO2	106.71	239.83	106.71	239.83	1.1609	8860.7	517.64	5.8511	1	2.4424e-09	4.8847e-09	9.8698e-07	TRUE
HGLibA_25039_r1	KLF1	212.38	415.8	212.38	415.8	0.96594	20690	1210.1	5.8478	1	2.4913e-09	4.9826e-09	1.0052e-06	TRUE
HGLibA_44583_r1	SLC22A3	148.15	310.78	148.15	310.78	1.0638	13226	775.36	5.8408	1	2.5983e-09	5.1965e-09	1.0467e-06	TRUE
HGLibA_28781_r1	MED23	15.54	56.764	15.54	56.764	1.8042	849.73	49.852	5.8387	1	2.6678e-09	5.3356e-09	1.073e-06	TRUE
HGLibA_38472_r1	PRICKLE2	94.275	217.12	94.275	217.12	1.195	7545.8	444.58	5.8263	1	2.8334e-09	5.6669e-09	1.1378e-06	TRUE
HGLibA_58434_r0	hsa-mir-301b	27.719	85.985	27.719	85.985	1.5987	1697.4	100.05	5.8249	1	2.8649e-09	5.7298e-09	1.1487e-06	TRUE
HGLibA_54272_r1	WFDC6	60.087	153.26	60.087	153.26	1.3364	4340.9	256.13	5.822	1	2.9078e-09	5.8155e-09	1.1622e-06	TRUE
HGLibA_16962_r1	FBN3	60.087	153.26	60.087	153.26	1.3364	4340.9	256.13	5.822	1	2.9078e-09	5.8155e-09	1.1622e-06	TRUE
HGLibA_40318_r1	RASAL3	65.267	163.2	65.267	163.2	1.3091	4795.1	283.36	5.8176	1	2.9843e-09	5.9687e-09	1.1909e-06	TRUE
HGLibA_51808_r0	TSACC	0.5657	6.514	0.5657	6.514	2.2628	17.691	1.0456	5.8171	1	4.2171e-09	8.4342e-09	1.6444e-06	TRUE
HGLibA_25405_r1	KREMEN2	55.944	144.75	55.944	144.75	1.3559	3943.2	234.74	5.7962	1	3.3918e-09	6.7837e-09	1.3515e-06	TRUE
HGLibA_15079_r0	EMP3	139.16	294.43	139.16	294.43	1.0757	12054	717.8	5.7954	1	3.408e-09	6.816e-09	1.3558e-06	TRUE
HGLibA_17620_r0	FLJ22184	136.9	290.52	136.9	290.52	1.08	11800	703.44	5.7922	1	3.4734e-09	6.9469e-09	1.3797e-06	TRUE
HGLibA_05664_r1	C19orf44	202.02	397.35	202.02	397.35	0.97243	19077	1137.4	5.7917	1	3.483e-09	6.9661e-09	1.3813e-06	TRUE
HGLibA_43283_r0	SEL1L3	97.867	222.78	97.867	222.78	1.1785	7801.4	465.46	5.7897	1	3.5249e-09	7.0498e-09	1.3958e-06	TRUE
HGLibA_24549_r1	KEAP1	74.591	180.23	74.591	180.23	1.2615	5579.4	333.64	5.7833	1	3.6634e-09	7.3268e-09	1.4484e-06	TRUE
HGLibA_39916_r0	RAB3D	411.83	715.23	411.83	715.23	0.79488	46027	2754.1	5.7813	1	3.7061e-09	7.4122e-09	1.463e-06	TRUE
HGLibA_26862_r0	LOC100506422	254.57	479.43	254.57	479.43	0.91062	25282	1514.7	5.7777	1	3.7857e-09	7.5715e-09	1.4921e-06	TRUE
HGLibA_05676_r1	C19orf52	19.684	66.698	19.684	66.698	1.7106	1105.2	66.215	5.7776	1	3.8177e-09	7.6353e-09	1.5024e-06	TRUE
HGLibA_53976_r1	WBP2	59.051	150.43	59.051	150.43	1.3343	4174.6	250.75	5.7703	1	3.9565e-09	7.9129e-09	1.5536e-06	TRUE
HGLibA_15089_r0	EMR3	66.187	164.15	66.187	164.15	1.2975	4798.6	288.25	5.7702	1	3.96e-09	7.9199e-09	1.5536e-06	TRUE
HGLibA_24767_r0	KIAA1467	94.472	216.26	94.472	216.26	1.1863	7416.6	445.72	5.7688	1	3.9922e-09	7.9844e-09	1.5639e-06	TRUE
HGLibA_23092_r0	IL22RA1	75.239	181.09	75.239	181.09	1.256	5602.1	337.18	5.7645	1	4.0961e-09	8.1922e-09	1.6021e-06	TRUE
HGLibA_47918_r0	SYCE2	131.24	280.1	131.24	280.1	1.0879	11079	667.79	5.7604	1	4.1963e-09	8.3927e-09	1.6388e-06	TRUE
HGLibA_04810_r0	BRICD5	106.35	237.11	106.35	237.11	1.1493	8548.6	515.53	5.7589	1	4.2341e-09	8.4682e-09	1.6485e-06	TRUE
HGLibA_24005_r0	JUNB	88.815	205.84	88.815	205.84	1.2035	6847.6	413.2	5.7571	1	4.2785e-09	8.557e-09	1.6633e-06	TRUE
HGLibA_24917_r1	KIF26A	91.167	210.03	91.167	210.03	1.1951	7063.9	426.66	5.7543	1	4.3489e-09	8.6978e-09	1.6881e-06	TRUE
HGLibA_04423_r0	BEST2	10.183	41.689	10.183	41.689	1.9326	496.34	30.083	5.7444	1	4.7626e-09	9.5253e-09	1.8459e-06	TRUE
HGLibA_48587_r1	TBCCD1	29.008	87.985	29.008	87.985	1.5682	1739.1	105.7	5.7364	1	4.8482e-09	9.6964e-09	1.8762e-06	TRUE
HGLibA_36195_r0	PGAM1	32.245	95.104	32.245	95.104	1.5315	1975.6	120.15	5.7347	1	4.8908e-09	9.7817e-09	1.8898e-06	TRUE
HGLibA_02247_r1	ANXA6	232.06	442.76	232.06	442.76	0.92907	22197	1350.5	5.7335	1	4.9192e-09	9.8384e-09	1.8979e-06	TRUE
HGLibA_33671_r0	OR1I1	53.742	139.4	53.742	139.4	1.3588	3668.6	223.52	5.7293	1	5.0425e-09	1.0085e-08	1.9426e-06	TRUE
HGLibA_22571_r1	IER2	25.9	80.889	25.9	80.889	1.6061	1511.9	92.174	5.7276	1	5.1103e-09	1.0221e-08	1.9658e-06	TRUE
HGLibA_22688_r1	IFNA7	226.88	434.25	226.88	434.25	0.93355	21500	1313.2	5.7222	1	5.2572e-09	1.0514e-08	2.0192e-06	TRUE
HGLibA_23504_r0	IQCF2	144.25	300.95	144.25	300.95	1.0557	12276	750.31	5.7204	1	5.3147e-09	1.0629e-08	2.0382e-06	TRUE
HGLibA_45612_r0	SMARCA5	86.553	200.63	86.553	200.63	1.2035	6506.9	400.32	5.7016	1	5.935e-09	1.187e-08	2.2727e-06	TRUE
HGLibA_60963_r0	hsa-mir-4716	43.559	118.55	43.559	118.55	1.4239	2812.1	173.07	5.7006	1	5.9728e-09	1.1946e-08	2.2838e-06	TRUE
HGLibA_31798_r1	NFE2L3	97.383	219.96	97.383	219.96	1.1673	7512.7	462.64	5.6989	1	6.0291e-09	1.2058e-08	2.3018e-06	TRUE
HGLibA_44952_r0	SLC35A3	115.4	251.44	115.4	251.44	1.1168	9252.9	570	5.6979	1	6.0636e-09	1.2127e-08	2.3116e-06	TRUE
HGLibA_15681_r0	EVC	23.76	75.562	23.76	75.562	1.6286	1341.8	83.062	5.684	1	6.6108e-09	1.3222e-08	2.5165e-06	TRUE
HGLibA_41754_r1	ROM1	33.152	96.499	33.152	96.499	1.5134	2006.5	124.25	5.6831	1	6.625e-09	1.325e-08	2.5181e-06	TRUE
HGLibA_15354_r0	EPOR	88.25	203.24	88.25	203.24	1.1943	6610.9	409.97	5.679	1	6.7757e-09	1.3551e-08	2.5716e-06	TRUE
HGLibA_06874_r1	CACNA1A	24.864	78.051	24.864	78.051	1.6118	1414.4	87.742	5.6781	1	6.8368e-09	1.3674e-08	2.5909e-06	TRUE
HGLibA_48627_r1	TBPL1	78.735	185.9	78.735	185.9	1.229	5742.5	356.47	5.6761	1	6.8897e-09	1.3779e-08	2.6071e-06	TRUE
HGLibA_57216_r1	hsa-mir-1181	228.95	435.67	228.95	435.67	0.92518	21365	1328.1	5.6722	1	7.0502e-09	1.41e-08	2.6639e-06	TRUE
HGLibA_35794_r0	PDE4C	90.513	207.14	90.513	207.14	1.1855	6801.5	422.91	5.6715	1	7.0788e-09	1.4158e-08	2.6707e-06	TRUE
HGLibA_16606_r1	FAM46D	170.94	343.42	170.94	343.42	1.0023	14876	925.18	5.6707	1	7.109e-09	1.4218e-08	2.6782e-06	TRUE
HGLibA_56090_r0	ZNF490	112.01	244.93	112.01	244.93	1.1218	8833.4	549.45	5.6704	1	7.1224e-09	1.4245e-08	2.6793e-06	TRUE
HGLibA_13885_r1	DPP9	150.22	309.37	150.22	309.37	1.0373	12664	788.76	5.6666	1	7.2819e-09	1.4564e-08	2.7353e-06	TRUE
HGLibA_22571_r0	IER2	35.074	100.32	35.074	100.32	1.4898	2128.2	133.03	5.6565	1	7.7358e-09	1.5472e-08	2.9015e-06	TRUE
HGLibA_36096_r1	PEX13	65.267	160.36	65.267	160.36	1.2839	4521.2	283.36	5.649	1	8.068e-09	1.6136e-08	3.0217e-06	TRUE
HGLibA_57926_r0	hsa-mir-154	11.314	44.295	11.314	44.295	1.879	543.87	34.108	5.6472	1	8.3737e-09	1.6747e-08	3.1316e-06	TRUE
HGLibA_57343_r1	hsa-mir-1238	120.17	258.28	120.17	258.28	1.0974	9536.1	599.14	5.6421	1	8.4007e-09	1.6801e-08	3.1338e-06	TRUE
HGLibA_46441_r1	SPATA19	116.03	251.18	116.03	251.18	1.1076	9132.9	573.81	5.642	1	8.4043e-09	1.6809e-08	3.1338e-06	TRUE
HGLibA_27154_r1	LRFN2	142.97	296.59	142.97	296.59	1.0476	11801	742.06	5.6396	1	8.5239e-09	1.7048e-08	3.1725e-06	TRUE
HGLibA_56463_r0	ZNF653	329.81	587.56	329.81	587.56	0.83121	33219	2089.1	5.6394	1	8.5329e-09	1.7066e-08	3.1725e-06	TRUE
HGLibA_08181_r0	CCRN4L	144.82	299.64	144.82	299.64	1.0439	11985	753.94	5.6385	1	8.5755e-09	1.7151e-08	3.1838e-06	TRUE
HGLibA_64900_r1	NonTargetingControlGuideForHuman_0517	3.108	18.448	3.108	18.448	2.2432	117.66	7.4198	5.6317	1	1.0219e-08	2.0438e-08	3.753e-06	TRUE
HGLibA_56130_r1	ZNF512	80.807	188.74	80.807	188.74	1.2137	5824.9	368	5.6265	1	9.1979e-09	1.8396e-08	3.4099e-06	TRUE
HGLibA_44161_r1	SIK1	154.36	315.04	154.36	315.04	1.0245	12909	815.7	5.6259	1	9.2251e-09	1.845e-08	3.415e-06	TRUE
HGLibA_25914_r0	LACRT	32.811	95.104	32.811	95.104	1.5071	1940.2	122.7	5.6236	1	9.366e-09	1.8732e-08	3.4622e-06	TRUE
HGLibA_50319_r0	TMEM251	159.53	323.09	159.53	323.09	1.0136	13377	849.52	5.6118	1	1.0011e-08	2.0021e-08	3.6926e-06	TRUE
HGLibA_07414_r0	CBLN4	404.48	695.69	404.48	695.69	0.7809	42403	2693	5.6117	1	1.0018e-08	2.0037e-08	3.6926e-06	TRUE
HGLibA_12187_r0	CYP4F2	62.793	155.03	62.793	155.03	1.2904	4254.1	270.29	5.6105	1	1.0086e-08	2.0172e-08	3.7121e-06	TRUE
HGLibA_56120_r1	ZNF506	14.504	52.507	14.504	52.507	1.7871	722.12	45.897	5.6096	1	1.0309e-08	2.0617e-08	3.7725e-06	TRUE
HGLibA_27557_r0	LSMEM1	31.679	92.498	31.679	92.498	1.5166	1849.5	117.6	5.6084	1	1.0226e-08	2.0452e-08	3.753e-06	TRUE
HGLibA_44737_r0	SLC25A41	221.76	422.11	221.76	422.11	0.92556	20070	1276.6	5.6075	1	1.0266e-08	2.0532e-08	3.7622e-06	TRUE
HGLibA_30588_r0	MVB12A	109.18	238.41	109.18	238.41	1.1196	8350.3	532.44	5.6006	1	1.0682e-08	2.1364e-08	3.9035e-06	TRUE
HGLibA_60430_r1	hsa-mir-4500	44.548	119.2	44.548	119.2	1.4	2786.9	177.86	5.598	1	1.0847e-08	2.1695e-08	3.9583e-06	TRUE
HGLibA_58444_r0	hsa-mir-302c	68.45	165.46	68.45	165.46	1.2611	4705	300.34	5.5974	1	1.088e-08	2.1761e-08	3.9647e-06	TRUE
HGLibA_27703_r0	LYL1	71.279	170.67	71.279	170.67	1.248	4938.9	315.59	5.5946	1	1.1057e-08	2.2114e-08	4.0233e-06	TRUE
HGLibA_10641_r1	COLGALT1	199.95	387.42	199.95	387.42	0.95079	17572	1123	5.5942	1	1.1082e-08	2.2164e-08	4.0267e-06	TRUE
HGLibA_25003_r1	KIRREL2	120.17	256.86	120.17	256.86	1.0895	9341.2	599.14	5.5841	1	1.1746e-08	2.3492e-08	4.2618e-06	TRUE
HGLibA_41603_r1	RNF19B	22.792	72.374	22.792	72.374	1.6248	1229.2	79	5.5785	1	1.2194e-08	2.4388e-08	4.4181e-06	TRUE
HGLibA_51632_r0	TRIP10	28.851	85.985	28.851	85.985	1.543	1632.1	105.01	5.5753	1	1.2383e-08	2.4766e-08	4.4803e-06	TRUE
HGLibA_19336_r0	GLT8D1	133.51	278.8	133.51	278.8	1.0567	10555	682.01	5.5635	1	1.3221e-08	2.6442e-08	4.7767e-06	TRUE
HGLibA_26664_r1	LMAN2	47.656	124.88	47.656	124.88	1.3714	2981.9	193.07	5.5578	1	1.3667e-08	2.7334e-08	4.9308e-06	TRUE
HGLibA_09176_r1	CEP89	122.25	259.7	122.25	259.7	1.0808	9446.2	611.88	5.5566	1	1.3752e-08	2.7503e-08	4.9544e-06	TRUE
HGLibA_18630_r1	GAREML	33.152	95.08	33.152	95.08	1.4923	1917.6	124.25	5.5557	1	1.3841e-08	2.7683e-08	4.9798e-06	TRUE
HGLibA_27358_r1	LRRC42	71.483	170.29	71.483	170.29	1.2407	4881.7	316.7	5.5523	1	1.4097e-08	2.8194e-08	5.0646e-06	TRUE
HGLibA_07476_r1	CC2D1A	77.699	181.65	77.699	181.65	1.2146	5402.4	350.74	5.5503	1	1.4256e-08	2.8513e-08	5.1147e-06	TRUE
HGLibA_36650_r1	PIK3R2	168.87	336.33	168.87	336.33	0.98975	14022	911.34	5.5472	1	1.4513e-08	2.9026e-08	5.1995e-06	TRUE
HGLibA_47069_r1	SRSF12	147.11	300.85	147.11	300.85	1.0272	11818	768.68	5.5452	1	1.4684e-08	2.9369e-08	5.2535e-06	TRUE
HGLibA_16610_r1	FAM47B	35.224	99.337	35.224	99.337	1.4699	2055.3	133.72	5.5443	1	1.4774e-08	2.9549e-08	5.2783e-06	TRUE
HGLibA_21213_r0	HEXIM2	20.931	67.745	20.931	67.745	1.6483	1095.8	71.296	5.5443	1	1.4856e-08	2.9711e-08	5.2986e-06	TRUE
HGLibA_20666_r0	GUCY2F	40.731	110.74	40.731	110.74	1.4209	2450.5	159.51	5.543	1	1.4873e-08	2.9745e-08	5.2986e-06	TRUE
HGLibA_48745_r0	TCEB3C	146.52	299.64	146.52	299.64	1.0272	11724	764.86	5.5368	1	1.5403e-08	3.0805e-08	5.4798e-06	TRUE
HGLibA_35077_r0	PALM3	95.038	212.36	95.038	212.36	1.1516	6881.7	449	5.5365	1	1.5425e-08	3.085e-08	5.4802e-06	TRUE
HGLibA_43821_r0	SGK110	40.165	109.43	40.165	109.43	1.4237	2399.2	156.82	5.5315	1	1.5888e-08	3.1777e-08	5.6315e-06	TRUE
HGLibA_52368_r0	TWF1	62.793	153.73	62.793	153.73	1.2783	4134.8	270.29	5.5313	1	1.5895e-08	3.179e-08	5.6315e-06	TRUE
HGLibA_58130_r0	hsa-mir-199a-1	59.399	147.22	59.399	147.22	1.2951	3855.9	252.55	5.5259	1	1.6393e-08	3.2785e-08	5.7998e-06	TRUE
HGLibA_29569_r0	MNF1	119.36	254.05	119.36	254.05	1.0834	9069.6	594.16	5.5253	1	1.6445e-08	3.289e-08	5.8102e-06	TRUE
HGLibA_12478_r0	DCD	183.85	359.57	183.85	359.57	0.9639	15438	1012.3	5.5228	1	1.6683e-08	3.3367e-08	5.8864e-06	TRUE
HGLibA_44382_r1	SLC12A9	89.095	201.51	89.095	201.51	1.1685	6318.9	414.8	5.5197	1	1.6976e-08	3.3951e-08	5.9812e-06	TRUE
HGLibA_42380_r1	RTEL1	173.01	342	173.01	342	0.97905	14280	939.05	5.5148	1	1.7462e-08	3.4924e-08	6.144e-06	TRUE
HGLibA_18135_r1	FTSJ1	222.74	420.06	222.74	420.06	0.9122	19467	1283.6	5.5075	1	1.82e-08	3.6399e-08	6.3949e-06	TRUE
HGLibA_38561_r0	PRKCSH	234.2	437.74	234.2	437.74	0.89947	20714	1365.9	5.5072	1	1.8227e-08	3.6454e-08	6.3956e-06	TRUE
HGLibA_40433_r0	RBBP6	58.267	144.61	58.267	144.61	1.2968	3727.5	246.69	5.4973	1	1.9287e-08	3.8575e-08	6.7585e-06	TRUE
HGLibA_27595_r0	LTBP3	38.468	105.53	38.468	105.53	1.4325	2248.4	148.81	5.4971	1	1.9317e-08	3.8634e-08	6.7596e-06	TRUE
HGLibA_53071_r1	UPK1B	182.33	356.2	182.33	356.2	0.96224	15114	1002	5.4925	1	1.9811e-08	3.9622e-08	6.923e-06	TRUE
HGLibA_64785_r0	NonTargetingControlGuideForHuman_0402	122.19	257.95	122.19	257.95	1.0718	9215.6	611.54	5.4899	1	2.0107e-08	4.0213e-08	7.0168e-06	TRUE
HGLibA_65079_r0	NonTargetingControlGuideForHuman_0696	256.83	471.61	256.83	471.61	0.87424	23066	1531.4	5.4885	1	2.0264e-08	4.0528e-08	7.062e-06	TRUE
HGLibA_21870_r0	HOMER3	100.13	220.17	100.13	220.17	1.129	7205.2	478.72	5.4865	1	2.0496e-08	4.0992e-08	7.1332e-06	TRUE
HGLibA_31193_r0	NAV1	134.07	277.5	134.07	277.5	1.0439	10285	685.57	5.4777	1	2.1549e-08	4.3098e-08	7.4895e-06	TRUE
HGLibA_47615_r0	STX10	97.301	214.96	97.301	214.96	1.1355	6922	462.16	5.4731	1	2.2113e-08	4.4226e-08	7.6751e-06	TRUE
HGLibA_39908_r0	RAB3A	101.83	222.78	101.83	222.78	1.1219	7314.6	488.7	5.4713	1	2.2341e-08	4.4682e-08	7.7437e-06	TRUE
HGLibA_59283_r0	hsa-mir-3682	15.274	53.415	15.274	53.415	1.7414	727.35	48.831	5.4581	1	2.4418e-08	4.8836e-08	8.4522e-06	TRUE
HGLibA_62761_r0	hsa-mir-630	52.61	132.89	52.61	132.89	1.3204	3222	217.8	5.4394	1	2.6736e-08	5.3472e-08	9.242e-06	TRUE
HGLibA_26421_r1	LHB	25.9	78.051	25.9	78.051	1.5552	1359.9	92.174	5.432	1	2.7961e-08	5.5923e-08	9.6526e-06	TRUE
HGLibA_57976_r1	hsa-mir-181c	137.79	282.4	137.79	282.4	1.03	10457	709.06	5.4309	1	2.8031e-08	5.6062e-08	9.6636e-06	TRUE
HGLibA_07194_r1	CAPRIN2	41.44	110.69	41.44	110.69	1.396	2397.8	162.89	5.426	1	2.8838e-08	5.7675e-08	9.9283e-06	TRUE
HGLibA_14429_r1	EDA	73.555	171.71	73.555	171.71	1.212	4817.4	327.97	5.42	1	2.9797e-08	5.9593e-08	1.0245e-05	TRUE
HGLibA_41815_r1	RPAP1	22.792	70.955	22.792	70.955	1.5966	1159.9	79	5.4188	1	3.0151e-08	6.0303e-08	1.0353e-05	TRUE
HGLibA_55782_r0	ZNF317	39.034	105.53	39.034	105.53	1.4119	2210.7	151.47	5.4027	1	3.2855e-08	6.571e-08	1.1266e-05	TRUE
HGLibA_39700_r1	PYHIN1	27.972	82.308	27.972	82.308	1.5238	1476.2	101.16	5.4025	1	3.2948e-08	6.5896e-08	1.1283e-05	TRUE
HGLibA_35754_r1	PDCL3	14.504	51.088	14.504	51.088	1.7483	669.19	45.897	5.4001	1	3.3851e-08	6.7702e-08	1.153e-05	TRUE
HGLibA_57343_r0	hsa-mir-1238	105.79	227.99	105.79	227.99	1.1006	7466.7	512.16	5.3998	1	3.3358e-08	6.6715e-08	1.1382e-05	TRUE
HGLibA_03011_r0	ARMC12	116.53	246.23	116.53	246.23	1.0728	8410.2	576.88	5.3998	1	3.3365e-08	6.6729e-08	1.1382e-05	TRUE
HGLibA_64491_r0	NonTargetingControlGuideForHuman_0108	132.94	273.59	132.94	273.59	1.0357	9890.8	678.45	5.3997	1	3.3372e-08	6.6744e-08	1.1382e-05	TRUE
HGLibA_37044_r1	PLD4	74.591	173.13	74.591	173.13	1.2039	4855	333.64	5.3948	1	3.4301e-08	6.8602e-08	1.1668e-05	TRUE
HGLibA_29956_r0	MRPL34	32.811	92.498	32.811	92.498	1.4675	1781.3	122.7	5.3884	1	3.5605e-08	7.1211e-08	1.2095e-05	TRUE
HGLibA_64024_r0	hsa-mir-7974	130.11	268.38	130.11	268.38	1.0388	9558.5	660.71	5.379	1	3.7442e-08	7.4885e-08	1.2703e-05	TRUE
HGLibA_61254_r0	hsa-mir-4787	134.07	274.89	134.07	274.89	1.0304	9914.9	685.57	5.3781	1	3.7628e-08	7.5256e-08	1.2749e-05	TRUE
HGLibA_03117_r0	ARRDC2	68.45	161.55	68.45	161.55	1.2268	4333.5	300.34	5.3719	1	3.8963e-08	7.7927e-08	1.3184e-05	TRUE
HGLibA_52021_r0	TSSK6	242.69	445.56	242.69	445.56	0.87381	20578	1427.5	5.3694	1	3.9503e-08	7.9006e-08	1.3349e-05	TRUE
HGLibA_52282_r0	TUBB3	106.35	227.99	106.35	227.99	1.0929	7397.8	515.53	5.3572	1	4.2257e-08	8.4515e-08	1.426e-05	TRUE
HGLibA_14191_r1	DUSP7	106.71	228.48	106.71	228.48	1.0912	7413.9	517.64	5.3521	1	4.3478e-08	8.6956e-08	1.4653e-05	TRUE
HGLibA_10006_r1	CLEC7A	102.56	221.38	102.56	221.38	1.1025	7058.8	493.05	5.351	1	4.3735e-08	8.747e-08	1.472e-05	TRUE
HGLibA_16239_r0	FAM167A	30.548	87.287	30.548	87.287	1.4847	1609.7	112.53	5.3487	1	4.4388e-08	8.8776e-08	1.492e-05	TRUE
HGLibA_40829_r0	REM1	236.46	435.13	236.46	435.13	0.87706	19735	1382.3	5.3436	1	4.5568e-08	9.1136e-08	1.5297e-05	TRUE
HGLibA_41426_r0	RNASEH2A	211.01	396.05	211.01	396.05	0.90521	17120	1200.4	5.3408	1	4.6265e-08	9.253e-08	1.5511e-05	TRUE
HGLibA_62836_r0	hsa-mir-648	259.09	469.01	259.09	469.01	0.85366	22032	1548.1	5.335	1	4.7765e-08	9.553e-08	1.5992e-05	TRUE
HGLibA_18519_r1	GALK2	136.75	278.14	136.75	278.14	1.019	9996.1	702.49	5.3347	1	4.785e-08	9.5699e-08	1.6e-05	TRUE
HGLibA_46508_r1	SPATA32	17.612	58.183	17.612	58.183	1.669	823.02	57.929	5.3305	1	4.9471e-08	9.8942e-08	1.652e-05	TRUE
HGLibA_16627_r0	FAM49B	54.873	135.49	54.873	135.49	1.2886	3249.6	229.27	5.3242	1	5.0717e-08	1.0143e-07	1.6915e-05	TRUE
HGLibA_62505_r0	hsa-mir-603	48.085	122.46	48.085	122.46	1.3307	2766	195.19	5.3237	1	5.086e-08	1.0172e-07	1.694e-05	TRUE
HGLibA_42515_r0	RYBP	123.89	256.65	123.89	256.65	1.0448	8812.8	622.01	5.3232	1	5.0975e-08	1.0195e-07	1.6956e-05	TRUE
HGLibA_62405_r0	hsa-mir-578	51.479	128.98	51.479	128.98	1.3084	3003	212.1	5.3213	1	5.1536e-08	1.0307e-07	1.7121e-05	TRUE
HGLibA_45185_r1	SLC46A1	4.144	21.287	4.144	21.287	2.1152	146.93	10.391	5.318	1	5.8242e-08	1.1648e-07	1.9197e-05	TRUE
HGLibA_41815_r0	RPAP1	28.285	82.076	28.285	82.076	1.5043	1446.7	102.53	5.3124	1	5.4247e-08	1.0849e-07	1.7974e-05	TRUE
HGLibA_34867_r1	P2RY1	168.87	329.23	168.87	329.23	0.95908	12859	911.34	5.3122	1	5.4163e-08	1.0833e-07	1.797e-05	TRUE
HGLibA_00859_r1	ADAMTSL5	68.375	160.36	68.375	160.36	1.2178	4230.5	299.94	5.3112	1	5.4455e-08	1.0891e-07	1.802e-05	TRUE
HGLibA_59089_r1	hsa-mir-3615	39.368	105.01	39.368	105.01	1.393	2154.7	153.05	5.3063	1	5.5968e-08	1.1194e-07	1.8497e-05	TRUE
HGLibA_15056_r0	EML1	302.09	531.54	302.09	531.54	0.81317	26325	1873.2	5.3016	1	5.7383e-08	1.1477e-07	1.894e-05	TRUE
HGLibA_20607_r1	GTPBP3	85.987	191.58	85.987	191.58	1.1466	5574.9	397.12	5.2987	1	5.831e-08	1.1662e-07	1.9197e-05	TRUE
HGLibA_56336_r1	ZNF589	94.275	205.77	94.275	205.77	1.1179	6215.6	444.58	5.2879	1	6.1874e-08	1.2375e-07	2.0344e-05	TRUE
HGLibA_50193_r0	TMEM205	62.227	148.52	62.227	148.52	1.2417	3723.1	267.32	5.2778	1	6.5369e-08	1.3074e-07	2.1465e-05	TRUE
HGLibA_01402_r0	AKAP1	294.17	518.51	294.17	518.51	0.81563	25166	1812.4	5.2698	1	6.8268e-08	1.3654e-07	2.2389e-05	TRUE
HGLibA_47826_r0	SUPT7L	143.12	286.62	143.12	286.62	0.99684	10295	743.06	5.264	1	7.0481e-08	1.4096e-07	2.3085e-05	TRUE
HGLibA_30815_r1	MYO18B	150.22	298.01	150.22	298.01	0.98357	10921	788.76	5.2624	1	7.1097e-08	1.4219e-07	2.3257e-05	TRUE
HGLibA_12305_r0	DALRD3	41.862	109.43	41.862	109.43	1.3654	2283	164.91	5.262	1	7.13e-08	1.426e-07	2.3293e-05	TRUE
HGLibA_05655_r0	C19orf38	330.94	571.93	330.94	571.93	0.78744	29038	2098	5.2614	1	7.149e-08	1.4298e-07	2.3325e-05	TRUE
HGLibA_38410_r1	PRDX2	61.123	146.17	61.123	146.17	1.2443	3616.3	261.54	5.2587	1	7.2532e-08	1.4506e-07	2.3635e-05	TRUE
HGLibA_03565_r0	ATP13A1	58.267	140.7	58.267	140.7	1.2575	3397.7	246.69	5.2484	1	7.6707e-08	1.5341e-07	2.4964e-05	TRUE
HGLibA_50890_r0	TNNT3	61.096	145.91	61.096	145.91	1.2424	3597	261.39	5.2461	1	7.7677e-08	1.5535e-07	2.5247e-05	TRUE
HGLibA_07582_r0	CCDC127	48.65	122.46	48.65	122.46	1.3142	2724.1	197.99	5.2457	1	7.7867e-08	1.5573e-07	2.5277e-05	TRUE
HGLibA_52162_r0	TTC9B	95.604	207.14	95.604	207.14	1.1074	6220.7	452.29	5.2448	1	7.8237e-08	1.5647e-07	2.5365e-05	TRUE
HGLibA_21134_r0	HENMT1	130.68	265.77	130.68	265.77	1.0186	9125	664.25	5.2416	1	7.958e-08	1.5916e-07	2.5768e-05	TRUE
HGLibA_09438_r1	CHI3L1	32.116	89.404	32.116	89.404	1.4489	1641	119.56	5.2392	1	8.0755e-08	1.6151e-07	2.6115e-05	TRUE
HGLibA_52162_r1	TTC9B	81.843	183.06	81.843	183.06	1.1518	5122.9	373.79	5.2355	1	8.2263e-08	1.6453e-07	2.6569e-05	TRUE
HGLibA_63353_r0	hsa-mir-6794	10.748	40.387	10.748	40.387	1.8167	439.21	32.084	5.2325	1	8.6117e-08	1.7223e-07	2.7754e-05	TRUE
HGLibA_11126_r0	CRELD1	130.11	264.47	130.11	264.47	1.0177	9025.7	660.71	5.227	1	8.6148e-08	1.723e-07	2.7754e-05	TRUE
HGLibA_30739_r1	MYH8	78.735	177.39	78.735	177.39	1.1617	4866.2	356.47	5.2251	1	8.7016e-08	1.7403e-07	2.7998e-05	TRUE
HGLibA_12697_r1	DDX39A	131.57	266.79	131.57	266.79	1.0143	9142.4	669.85	5.2246	1	8.7245e-08	1.7449e-07	2.8037e-05	TRUE
HGLibA_49452_r0	TICRR	184.98	351.75	184.98	351.75	0.92348	13906	1020	5.2217	1	8.8642e-08	1.7728e-07	2.845e-05	TRUE
HGLibA_15308_r0	EPHA8	250.04	450.77	250.04	450.77	0.84766	20146	1481.4	5.2153	1	9.1783e-08	1.8357e-07	2.9421e-05	TRUE
HGLibA_51667_r1	TRMT10C	117.07	242.67	117.07	242.67	1.0453	7887.7	580.12	5.2147	1	9.2054e-08	1.8411e-07	2.9471e-05	TRUE
HGLibA_58851_r0	hsa-mir-3188	70.713	162.85	70.713	162.85	1.1921	4244.6	312.53	5.2118	1	9.3525e-08	1.8705e-07	2.9905e-05	TRUE
HGLibA_50587_r1	TMIGD2	192.69	363.29	192.69	363.29	0.91131	14552	1072.8	5.2084	1	9.5252e-08	1.905e-07	3.0419e-05	TRUE
HGLibA_36527_r0	PID1	67.884	157.64	67.884	157.64	1.2035	4027.9	297.31	5.2053	1	9.6826e-08	1.9365e-07	3.0883e-05	TRUE
HGLibA_62634_r0	hsa-mir-611	39.599	104.22	39.599	104.22	1.3739	2088.2	154.14	5.2052	1	9.6983e-08	1.9397e-07	3.0894e-05	TRUE
HGLibA_27703_r1	LYL1	69.411	160.36	69.411	160.36	1.1964	4135.7	305.51	5.2033	1	9.7888e-08	1.9578e-07	3.1144e-05	TRUE
HGLibA_25899_r1	L3MBTL2	212.38	393.09	212.38	393.09	0.88512	16329	1210.1	5.195	1	1.0234e-07	2.0469e-07	3.2521e-05	TRUE
HGLibA_28815_r1	MED7	242.42	438.5	242.42	438.5	0.85242	19224	1425.6	5.1933	1	1.0332e-07	2.0665e-07	3.2792e-05	TRUE
HGLibA_23722_r0	ITGA11	114.84	238.41	114.84	238.41	1.0474	7635.2	566.56	5.1916	1	1.0424e-07	2.0848e-07	3.3042e-05	TRUE
HGLibA_08052_r0	CCNA1	4.5256	22.148	4.5256	22.148	2.0666	155.27	11.524	5.191	1	1.1506e-07	2.3012e-07	3.5981e-05	TRUE
HGLibA_49711_r1	TM6SF2	46.62	117.79	46.62	117.79	1.3187	2532.3	187.98	5.1906	1	1.0482e-07	2.0964e-07	3.3184e-05	TRUE
HGLibA_17317_r1	FEZF1	73.555	167.45	73.555	167.45	1.176	4408.5	327.97	5.1849	1	1.0804e-07	2.1609e-07	3.4163e-05	TRUE
HGLibA_21869_r1	HOMER3	37.296	99.337	37.296	99.337	1.3896	1924.6	143.33	5.1823	1	1.0969e-07	2.1937e-07	3.464e-05	TRUE
HGLibA_34301_r1	OR5H6	1.036	8.5146	1.036	8.5146	2.2244	27.965	2.0826	5.1823	1	1.4354e-07	2.8709e-07	4.4186e-05	TRUE
HGLibA_47718_r0	SUGP1	120.49	247.53	120.49	247.53	1.0325	8069.1	601.1	5.1815	1	1.1006e-07	2.2012e-07	3.4714e-05	TRUE
HGLibA_16961_r0	FBN3	91.078	198.02	91.078	198.02	1.112	5718.8	426.15	5.1807	1	1.1055e-07	2.211e-07	3.4825e-05	TRUE
HGLibA_35820_r1	PDE6H	148.15	292.34	148.15	292.34	0.97582	10395	775.36	5.1782	1	1.1201e-07	2.2401e-07	3.5179e-05	TRUE
HGLibA_46915_r1	SQRDL	70.447	161.78	70.447	161.78	1.188	4170.7	311.1	5.1781	1	1.1208e-07	2.2417e-07	3.5179e-05	TRUE
HGLibA_33515_r1	OR10H4	70.447	161.78	70.447	161.78	1.188	4170.7	311.1	5.1781	1	1.1208e-07	2.2417e-07	3.5179e-05	TRUE
HGLibA_10090_r0	CLNS1A	3.3942	18.239	3.3942	18.239	2.1304	110.19	8.2245	5.1763	1	1.2833e-07	2.5665e-07	3.9983e-05	TRUE
HGLibA_53410_r0	USP7	244.95	441.65	244.95	441.65	0.8478	19345	1444	5.1762	1	1.1323e-07	2.2647e-07	3.5496e-05	TRUE
HGLibA_28887_r0	MEN1	135.77	272.28	135.77	272.28	0.99866	9318.2	696.28	5.1736	1	1.1483e-07	2.2967e-07	3.5954e-05	TRUE
HGLibA_09835_r0	CLCN6	186.12	351.75	186.12	351.75	0.91473	13718	1027.7	5.1668	1	1.1909e-07	2.3818e-07	3.7195e-05	TRUE
HGLibA_56803_r0	ZNF812	246.08	442.95	246.08	442.95	0.84542	19379	1452.3	5.1659	1	1.1963e-07	2.3926e-07	3.7319e-05	TRUE
HGLibA_48024_r1	SYNPO2L	5.18	24.125	5.18	24.125	2.0234	179.45	13.508	5.1545	1	1.381e-07	2.762e-07	4.2664e-05	TRUE
HGLibA_32196_r0	NMRK1	57.702	138.1	57.702	138.1	1.2446	3231.6	243.77	5.1491	1	1.3087e-07	2.6174e-07	4.0725e-05	TRUE
HGLibA_35010_r1	PAGE2B	13.468	46.831	13.468	46.831	1.7251	556.53	42.001	5.1479	1	1.3424e-07	2.6849e-07	4.1624e-05	TRUE
HGLibA_27635_r0	LURAP1L	224.02	409.08	224.02	409.08	0.86585	17123	1292.7	5.147	1	1.3232e-07	2.6464e-07	4.1127e-05	TRUE
HGLibA_36837_r1	PKN1	139.86	278.14	139.86	278.14	0.98676	9561.5	722.22	5.1457	1	1.3328e-07	2.6656e-07	4.1375e-05	TRUE
HGLibA_12697_r0	DDX39A	117.1	241.02	117.1	241.02	1.0351	7677.7	580.33	5.1439	1	1.3455e-07	2.691e-07	4.1668e-05	TRUE
HGLibA_43677_r0	SETX	32.245	88.59	32.245	88.59	1.4302	1587.4	120.15	5.1405	1	1.3725e-07	2.7451e-07	4.2454e-05	TRUE
HGLibA_00194_r0	ABCD2	104.66	220.17	104.66	220.17	1.0658	6672.1	505.44	5.1382	1	1.3867e-07	2.7734e-07	4.2788e-05	TRUE
HGLibA_39908_r1	RAB3A	87.023	190.16	87.023	190.16	1.1188	5318.6	403	5.1377	1	1.391e-07	2.782e-07	4.2869e-05	TRUE
HGLibA_40069_r1	RAD23A	79.771	177.39	79.771	177.39	1.1431	4764.5	362.23	5.129	1	1.4562e-07	2.9124e-07	4.4771e-05	TRUE
HGLibA_28479_r0	MBD3L3	130.11	261.86	130.11	261.86	1.0035	8679	660.71	5.1256	1	1.4828e-07	2.9656e-07	4.5535e-05	TRUE
HGLibA_50901_r1	TNPO2	53.872	130.56	53.872	130.56	1.2616	2940.4	224.18	5.1217	1	1.5138e-07	3.0277e-07	4.6432e-05	TRUE
HGLibA_00500_r1	ACOX2	110.85	229.9	110.85	229.9	1.0457	7085.8	542.47	5.1112	1	1.6008e-07	3.2016e-07	4.9039e-05	TRUE
HGLibA_59084_r1	hsa-mir-3614	3.108	17.029	3.108	17.029	2.1338	96.901	7.4198	5.1107	1	1.8379e-07	3.6758e-07	5.5376e-05	TRUE
HGLibA_05430_r1	C15orf61	3.108	17.029	3.108	17.029	2.1338	96.901	7.4198	5.1107	1	1.8379e-07	3.6758e-07	5.5376e-05	TRUE
HGLibA_31760_r0	NF2	348.47	590.17	348.47	590.17	0.75838	29208	2237.1	5.11	1	1.6108e-07	3.2216e-07	4.9287e-05	TRUE
HGLibA_48688_r1	TCAIM	48.692	120.62	48.692	120.62	1.2914	2587.1	198.2	5.1095	1	1.6157e-07	3.2314e-07	4.9378e-05	TRUE
HGLibA_49729_r1	TM9SF4	12.432	43.992	12.432	43.992	1.744	498.03	38.169	5.1085	1	1.6607e-07	3.3214e-07	5.0633e-05	TRUE
HGLibA_01492_r0	AKR1D1	171.41	327	171.41	327	0.92788	12105	928.32	5.1067	1	1.6388e-07	3.2777e-07	5.0026e-05	TRUE
HGLibA_19425_r0	GMPPB	14.143	48.203	14.143	48.203	1.7001	580.07	44.531	5.1041	1	1.6902e-07	3.3804e-07	5.141e-05	TRUE
HGLibA_34912_r0	P4HTM	14.143	48.203	14.143	48.203	1.7001	580.07	44.531	5.1041	1	1.6902e-07	3.3804e-07	5.141e-05	TRUE
HGLibA_25038_r0	KLF1	132.94	265.77	132.94	265.77	0.99401	8821.9	678.45	5.0996	1	1.7017e-07	3.4034e-07	5.1697e-05	TRUE
HGLibA_10781_r1	CORO2A	51.8	126.3	51.8	126.3	1.2696	2775.2	213.71	5.0962	1	1.7333e-07	3.4665e-07	5.2594e-05	TRUE
HGLibA_47941_r1	SYDE1	189.59	354.78	189.59	354.78	0.90053	13644	1051.5	5.0943	1	1.7504e-07	3.5008e-07	5.3051e-05	TRUE
HGLibA_45275_r1	SLC5A5	107.74	224.22	107.74	224.22	1.0504	6783.3	523.83	5.0891	1	1.7988e-07	3.5977e-07	5.4455e-05	TRUE
HGLibA_18114_r0	FTCD	92.21	198.02	92.21	198.02	1.0944	5598.4	432.66	5.0872	1	1.8172e-07	3.6343e-07	5.4908e-05	TRUE
HGLibA_58346_r1	hsa-mir-24-2	46.62	116.37	46.62	116.37	1.3014	2432.3	187.98	5.0871	1	1.8181e-07	3.6362e-07	5.4908e-05	TRUE
HGLibA_58129_r0	hsa-mir-199a-1	15.84	52.112	15.84	52.112	1.6572	657.83	51.007	5.0788	1	1.925e-07	3.8501e-07	5.7932e-05	TRUE
HGLibA_55647_r0	ZNF235	73.541	165.46	73.541	165.46	1.159	4224.1	327.9	5.0759	1	1.9285e-07	3.857e-07	5.7969e-05	TRUE
HGLibA_27166_r0	LRG1	205.92	379.11	205.92	379.11	0.87739	14999	1164.7	5.0751	1	1.9367e-07	3.8734e-07	5.8147e-05	TRUE
HGLibA_08397_r0	CD47	16.405	53.415	16.405	53.415	1.6445	684.84	53.2	5.0741	1	1.9712e-07	3.9424e-07	5.9113e-05	TRUE
HGLibA_50440_r0	TMEM54	6.7884	28.662	6.7884	28.662	1.9292	239.22	18.589	5.0731	1	2.0764e-07	4.1528e-07	6.1904e-05	TRUE
HGLibA_44737_r1	SLC25A41	234.13	421.47	234.13	421.47	0.84538	17548	1365.4	5.0699	1	1.9905e-07	3.981e-07	5.9621e-05	TRUE
HGLibA_29691_r1	MOSPD3	6.2159	26.963	6.2159	26.963	1.9543	215.22	16.75	5.0693	1	2.1342e-07	4.2684e-07	6.348e-05	TRUE
HGLibA_18395_r1	GABRG3	6.2159	26.963	6.2159	26.963	1.9543	215.22	16.75	5.0693	1	2.1342e-07	4.2684e-07	6.348e-05	TRUE
HGLibA_54630_r1	YAP1	213.41	390.25	213.41	390.25	0.86771	15636	1217.4	5.0684	1	2.0062e-07	4.0125e-07	6.0023e-05	TRUE
HGLibA_00934_r0	ADCYAP1	54.873	131.58	54.873	131.58	1.2467	2942.1	229.27	5.066	1	2.0312e-07	4.0623e-07	6.0697e-05	TRUE
HGLibA_27554_r0	LSMD1	225.15	407.77	225.15	407.77	0.85403	16676	1300.8	5.0635	1	2.0581e-07	4.1161e-07	6.143e-05	TRUE
HGLibA_20718_r1	GZMA	105.67	219.96	105.67	219.96	1.0506	6531.2	511.47	5.0536	1	2.1681e-07	4.3363e-07	6.4415e-05	TRUE
HGLibA_41901_r1	RPL22L1	42.476	107.85	42.476	107.85	1.3241	2137	167.85	5.0461	1	2.2556e-07	4.5111e-07	6.6935e-05	TRUE
HGLibA_52320_r1	TUBGCP6	10.36	38.316	10.36	38.316	1.7912	390.77	30.707	5.0449	1	2.3408e-07	4.6815e-07	6.9202e-05	TRUE
HGLibA_38727_r1	PRPF39	69.411	157.52	69.411	157.52	1.1708	3881.6	305.51	5.0409	1	2.3164e-07	4.6329e-07	6.8582e-05	TRUE
HGLibA_34698_r1	OSR1	69.411	157.52	69.411	157.52	1.1708	3881.6	305.51	5.0409	1	2.3164e-07	4.6329e-07	6.8582e-05	TRUE
HGLibA_37044_r0	PLD4	62.227	144.61	62.227	144.61	1.2035	3393.5	267.32	5.0388	1	2.3428e-07	4.6856e-07	6.9202e-05	TRUE
HGLibA_25917_r1	LACTB	21.756	65.279	21.756	65.279	1.5423	947.13	74.693	5.0359	1	2.3918e-07	4.7836e-07	7.0487e-05	TRUE
HGLibA_45306_r0	SLC6A16	88.25	190.21	88.25	190.21	1.0992	5197.8	409.97	5.0355	1	2.3826e-07	4.7651e-07	7.0296e-05	TRUE
HGLibA_54190_r0	WDR82	79.198	174.57	79.198	174.57	1.1304	4548.3	359.04	5.0335	1	2.4086e-07	4.8171e-07	7.0899e-05	TRUE
HGLibA_14740_r0	EIF2B3	407.31	669.64	407.31	669.64	0.71588	34409	2716.5	5.0332	1	2.4118e-07	4.8237e-07	7.0914e-05	TRUE
HGLibA_54192_r0	WDR83	96.735	204.54	96.735	204.54	1.0725	5810.8	458.87	5.0326	1	2.4196e-07	4.8393e-07	7.1061e-05	TRUE
HGLibA_09208_r0	CERS4	178.76	336.12	178.76	336.12	0.90718	12381	977.78	5.0324	1	2.4224e-07	4.8449e-07	7.1062e-05	TRUE
HGLibA_44758_r1	SLC25A48	7.2519	29.801	7.2519	29.801	1.9002	254.24	20.101	5.0294	1	2.5969e-07	5.1937e-07	7.5658e-05	TRUE
HGLibA_19730_r0	GPANK1	118.8	241.02	118.8	241.02	1.0145	7468.8	590.7	5.0287	1	2.4687e-07	4.9374e-07	7.2336e-05	TRUE
HGLibA_03283_r1	ASF1B	247.6	439.92	247.6	439.92	0.82669	18494	1463.5	5.0273	1	2.4868e-07	4.9735e-07	7.2782e-05	TRUE
HGLibA_40247_r1	RAPGEF2	9.3239	35.478	9.3239	35.478	1.821	342.01	27.088	5.0251	1	2.6113e-07	5.2226e-07	7.5992e-05	TRUE
HGLibA_32447_r1	NPHP3	129.5	258.28	129.5	258.28	0.99046	8292	656.88	5.0246	1	2.5224e-07	5.0448e-07	7.374e-05	TRUE
HGLibA_58624_r0	hsa-mir-3141	446.91	724.35	446.91	724.35	0.69549	38489	3049.4	5.0243	1	2.5263e-07	5.0526e-07	7.3771e-05	TRUE
HGLibA_13829_r1	DPF2	45.584	113.53	45.584	113.53	1.2978	2308.3	182.91	5.0239	1	2.5323e-07	5.0646e-07	7.3861e-05	TRUE
HGLibA_57256_r1	hsa-mir-1199	70.447	158.94	70.447	158.94	1.1626	3915.5	311.1	5.0172	1	2.6218e-07	5.2437e-07	7.6212e-05	TRUE
HGLibA_54365_r0	WNT3	224.58	405.17	224.58	405.17	0.84842	16306	1296.8	5.0148	1	2.655e-07	5.3101e-07	7.7089e-05	TRUE
HGLibA_36108_r1	PEX2	95.311	201.51	95.311	201.51	1.0722	5639.4	450.59	5.0032	1	2.82e-07	5.64e-07	8.1787e-05	TRUE
HGLibA_48632_r0	TBR1	66.187	151.12	66.187	151.12	1.179	3607.1	288.25	5.0028	1	2.8251e-07	5.6503e-07	8.1843e-05	TRUE
HGLibA_62394_r1	hsa-mir-575	43.512	109.27	43.512	109.27	1.3088	2162.2	172.84	5.0019	1	2.8401e-07	5.6802e-07	8.2183e-05	TRUE
HGLibA_01976_r1	ANKLE2	0	5.6764	0.5657	5.6764	2.0923	16.111	1.0456	4.998	1	4.0794e-07	8.1588e-07	0.00011342	TRUE
HGLibA_57216_r0	hsa-mir-1181	247.78	439.04	247.78	439.04	0.82278	18291	1464.7	4.9975	1	2.904e-07	5.8081e-07	8.3938e-05	TRUE
HGLibA_16023_r0	FAM111A	141.99	277.5	141.99	277.5	0.96172	9180.7	735.83	4.9953	1	2.9368e-07	5.8736e-07	8.4789e-05	TRUE
HGLibA_53716_r1	VOPP1	153.33	295.17	153.33	295.17	0.94046	10060	808.95	4.9873	1	3.0621e-07	6.1242e-07	8.8307e-05	TRUE
HGLibA_23196_r1	IL8	34.188	90.823	34.188	90.823	1.3838	1603.8	128.97	4.987	1	3.07e-07	6.1401e-07	8.8437e-05	TRUE
HGLibA_04057_r0	BABAM1	65.622	149.82	65.622	149.82	1.1788	3544.8	285.24	4.9855	1	3.0905e-07	6.181e-07	8.8926e-05	TRUE
HGLibA_21556_r1	HIST3H2A	14.504	48.25	14.504	48.25	1.6675	569.39	45.897	4.9811	1	3.2124e-07	6.4247e-07	9.1915e-05	TRUE
HGLibA_02438_r0	APLNR	52.045	125.07	52.045	125.07	1.2489	2666.2	214.95	4.9808	1	3.1672e-07	6.3344e-07	9.103e-05	TRUE
HGLibA_27030_r0	LOR	54.873	130.28	54.873	130.28	1.2324	2843.1	229.27	4.98	1	3.1796e-07	6.3593e-07	9.1285e-05	TRUE
HGLibA_06224_r1	C3orf27	32.116	86.566	32.116	86.566	1.4028	1482.4	119.56	4.9797	1	3.1899e-07	6.3799e-07	9.1478e-05	TRUE
HGLibA_41169_r0	RHOB	35.074	92.498	35.074	92.498	1.374	1648.8	133.03	4.9787	1	3.2038e-07	6.4075e-07	9.1772e-05	TRUE
HGLibA_33348_r0	OLFM2	118.8	239.71	118.8	239.71	1.0067	7310.4	590.7	4.9751	1	3.2603e-07	6.5206e-07	9.3182e-05	TRUE
HGLibA_32080_r1	NLGN4Y	2.072	12.772	2.072	12.772	2.1645	57.245	4.629	4.9732	1	3.9558e-07	7.9116e-07	0.00011083	TRUE
HGLibA_45462_r1	SLCO2B1	2.072	12.772	2.072	12.772	2.1645	57.245	4.629	4.9732	1	3.9558e-07	7.9116e-07	0.00011083	TRUE
HGLibA_61002_r1	hsa-mir-4726	2.072	12.772	2.072	12.772	2.1645	57.245	4.629	4.9732	1	3.9558e-07	7.9116e-07	0.00011083	TRUE
HGLibA_21484_r1	HIST1H3J	2.072	12.772	2.072	12.772	2.1645	57.245	4.629	4.9732	1	3.9558e-07	7.9116e-07	0.00011083	TRUE
HGLibA_01544_r1	ALDH1A2	72.519	161.78	72.519	161.78	1.1467	3983.6	322.33	4.9717	1	3.319e-07	6.638e-07	9.4754e-05	TRUE
HGLibA_05654_r0	C19orf38	65.056	148.52	65.056	148.52	1.1786	3483	282.24	4.9681	1	3.3815e-07	6.7631e-07	9.6432e-05	TRUE
HGLibA_34458_r0	OR7A10	81.461	177.18	81.461	177.18	1.1115	4581.1	371.65	4.9651	1	3.433e-07	6.866e-07	9.7745e-05	TRUE
HGLibA_13646_r1	DNAL4	52.836	126.3	52.836	126.3	1.2416	2698.5	218.94	4.965	1	3.4352e-07	6.8704e-07	9.7745e-05	TRUE
HGLibA_27942_r1	MAGEB18	124.32	248.34	124.32	248.34	0.99253	7691.1	624.67	4.9623	1	3.4831e-07	6.9662e-07	9.8998e-05	TRUE
HGLibA_52021_r1	TSSK6	210.31	381.74	210.31	381.74	0.85703	14695	1195.5	4.9582	1	3.557e-07	7.1139e-07	0.00010097	TRUE
HGLibA_54372_r0	WNT5A	202.52	369.99	202.52	369.99	0.86621	14023	1140.9	4.958	1	3.5604e-07	7.1207e-07	0.00010097	TRUE
HGLibA_61101_r1	hsa-mir-4751	17.612	55.345	17.612	55.345	1.5981	711.9	57.929	4.9576	1	3.605e-07	7.2099e-07	0.00010201	TRUE
HGLibA_59705_r0	hsa-mir-424	136.9	268.38	136.9	268.38	0.966	8642.9	703.44	4.9572	1	3.5767e-07	7.1533e-07	0.00010132	TRUE
HGLibA_28464_r0	MBD1	326.41	551.08	326.41	551.08	0.75378	25239	2062.4	4.9473	1	3.7634e-07	7.5267e-07	0.00010628	TRUE
HGLibA_39874_r0	RAB31	56.57	132.89	56.57	132.89	1.2176	2912	237.95	4.9472	1	3.7643e-07	7.5285e-07	0.00010628	TRUE
HGLibA_10903_r1	CPAMD8	203.05	370.39	203.05	370.39	0.86397	14000	1144.7	4.9459	1	3.7902e-07	7.5805e-07	0.0001069	TRUE
HGLibA_54046_r1	WDR20	47.656	116.37	47.656	116.37	1.2703	2360.6	193.07	4.945	1	3.8087e-07	7.6173e-07	0.0001073	TRUE
HGLibA_59716_r1	hsa-mir-4252	63.195	144.75	63.195	144.75	1.1829	3325.5	272.41	4.9412	1	3.8819e-07	7.7639e-07	0.00010924	TRUE
HGLibA_31101_r0	NANOS3	87.118	186.3	87.118	186.3	1.0878	4918.5	403.54	4.9373	1	3.9606e-07	7.9212e-07	0.00011084	TRUE
HGLibA_04057_r1	BABAM1	50.764	122.04	50.764	122.04	1.2492	2540.4	208.52	4.9362	1	3.9836e-07	7.9672e-07	0.00011137	TRUE
HGLibA_49711_r0	TM6SF2	58.833	136.79	58.833	136.79	1.2035	3038.9	249.62	4.9344	1	4.0204e-07	8.0407e-07	0.00011227	TRUE
HGLibA_24580_r1	KHSRP	254.85	447.02	254.85	447.02	0.80824	18464	1516.8	4.9341	1	4.0254e-07	8.0508e-07	0.00011229	TRUE
HGLibA_63085_r0	hsa-mir-6733	5.657	24.753	5.657	24.753	1.9518	182.33	14.987	4.9327	1	4.3687e-07	8.7374e-07	0.00012029	TRUE
HGLibA_05885_r1	C1orf64	53.872	127.72	53.872	127.72	1.2301	2726.8	224.18	4.9322	1	4.0663e-07	8.1327e-07	0.00011331	TRUE
HGLibA_05685_r0	C19orf57	111.44	226.69	111.44	226.69	1.0178	6640.5	546.04	4.9318	1	4.0743e-07	8.1486e-07	0.00011341	TRUE
HGLibA_16973_r1	FBXL12	110.85	225.64	110.85	225.64	1.0188	6588	542.47	4.9284	1	4.1455e-07	8.291e-07	0.00011514	TRUE
HGLibA_56914_r0	ZNF98	13.011	44.295	13.011	44.295	1.6928	489.34	40.304	4.9277	1	4.245e-07	8.49e-07	0.00011734	TRUE
HGLibA_32412_r0	NPBWR1	66.187	149.82	66.187	149.82	1.1666	3497.3	288.25	4.9261	1	4.1951e-07	8.3901e-07	0.00011639	TRUE
HGLibA_56726_r0	ZNF777	164.05	310.07	164.05	310.07	0.91428	10660	879.37	4.9238	1	4.2441e-07	8.4882e-07	0.00011734	TRUE
HGLibA_48177_r0	TACR3	61.096	140.7	61.096	140.7	1.1903	3168.6	261.39	4.9238	1	4.2445e-07	8.489e-07	0.00011734	TRUE
HGLibA_42577_r1	S100B	82.879	178.81	82.879	178.81	1.1001	4601.1	379.6	4.9236	1	4.2477e-07	8.4954e-07	0.00011734	TRUE
HGLibA_46602_r0	SPECC1	124.45	247.53	124.45	247.53	0.98626	7573.9	625.51	4.9211	1	4.304e-07	8.6081e-07	0.00011877	TRUE
HGLibA_36969_r1	PLB1	24.864	70.955	24.864	70.955	1.4762	1062.2	87.742	4.9206	1	4.331e-07	8.662e-07	0.00011938	TRUE
HGLibA_14570_r1	EFHC1	221.7	397.35	221.7	397.35	0.83892	15426	1276.2	4.9168	1	4.398e-07	8.7961e-07	0.00012097	TRUE
HGLibA_56375_r0	ZNF608	92.775	195.42	92.775	195.42	1.0667	5267.9	435.92	4.9162	1	4.4114e-07	8.8227e-07	0.00012121	TRUE
HGLibA_03000_r0	ARL8B	120.49	241.02	120.49	241.02	0.99421	7262.8	601.1	4.9158	1	4.4209e-07	8.8419e-07	0.00012134	TRUE
HGLibA_63349_r0	hsa-mir-6793	195.73	358.27	195.73	358.27	0.86882	13209	1093.8	4.9145	1	4.4514e-07	8.9028e-07	0.00012204	TRUE
HGLibA_02980_r0	ARL5C	127.85	252.74	127.85	252.74	0.97768	7799.2	646.58	4.9116	1	4.5157e-07	9.0315e-07	0.00012367	TRUE
HGLibA_05887_r1	C1orf65	48.692	117.79	48.692	117.79	1.2573	2387	198.2	4.9079	1	4.6047e-07	9.2094e-07	0.00012598	TRUE
HGLibA_48360_r0	TAS1R3	88.25	187.6	88.25	187.6	1.0794	4935.5	409.97	4.9069	1	4.6275e-07	9.2551e-07	0.00012647	TRUE
HGLibA_53700_r0	VN1R2	18.668	57.323	18.668	57.323	1.5682	747.1	62.129	4.9041	1	4.7359e-07	9.4718e-07	0.00012929	TRUE
HGLibA_25713_r0	KRTAP21-3	70.147	156.34	70.147	156.34	1.145	3714.2	309.47	4.8993	1	4.8087e-07	9.6174e-07	0.00013114	TRUE
HGLibA_28671_r1	MDFI	215.49	387.42	215.49	387.42	0.84333	14780	1232	4.8982	1	4.8347e-07	9.6695e-07	0.00013171	TRUE
HGLibA_40484_r1	RBM14	409.22	153.26	409.22	153.26	-1.411	32756	2732.4	4.8965	4.8768e-07	1	9.7536e-07	0.0001327	FALSE
HGLibA_64732_r1	NonTargetingControlGuideForHuman_0349	271.43	469.72	271.43	469.72	0.789	19660	1640.1	4.8964	1	4.8815e-07	9.7629e-07	0.0001327	TRUE
HGLibA_57258_r0	hsa-mir-1199	16.405	52.112	16.405	52.112	1.6095	637.47	53.2	4.8954	1	4.965e-07	9.9299e-07	0.00013468	TRUE
HGLibA_25324_r0	KMT2B	49.216	118.55	49.216	118.55	1.2514	2403.9	200.8	4.8932	1	4.9626e-07	9.9253e-07	0.00013468	TRUE
HGLibA_23705_r0	ITFG1	230.24	409.08	230.24	409.08	0.8265	15991	1337.4	4.8903	1	5.0352e-07	1.007e-06	0.00013644	TRUE
HGLibA_57578_r0	hsa-mir-128-2	138.03	268.38	138.03	268.38	0.95421	8494.8	710.61	4.8896	1	5.0513e-07	1.0103e-06	0.00013673	TRUE
HGLibA_57219_r1	hsa-mir-1181	120.17	239.83	120.17	239.83	0.99092	7158.5	599.14	4.8884	1	5.0835e-07	1.0167e-06	0.00013746	TRUE
HGLibA_55820_r1	ZNF333	187.51	344.84	187.51	344.84	0.87544	12376	1037.3	4.8849	1	5.1739e-07	1.0348e-06	0.00013976	TRUE
HGLibA_15293_r1	EPHA3	219.63	393.09	219.63	393.09	0.8369	15045	1261.4	4.884	1	5.1987e-07	1.0397e-06	0.00014028	TRUE
HGLibA_60358_r0	hsa-mir-4485	279.46	480.73	279.46	480.73	0.78045	20256	1700.5	4.8808	1	5.2817e-07	1.0563e-06	0.00014233	TRUE
HGLibA_57307_r0	hsa-mir-1227	45.822	112.04	45.822	112.04	1.2716	2192.4	184.07	4.8808	1	5.286e-07	1.0572e-06	0.00014233	TRUE
HGLibA_38033_r1	PPP1R13L	189.59	347.68	189.59	347.68	0.87146	12497	1051.5	4.8755	1	5.4279e-07	1.0856e-06	0.000146	TRUE
HGLibA_44450_r1	SLC16A7	21.756	63.86	21.756	63.86	1.5111	886.37	74.693	4.8717	1	5.5642e-07	1.1128e-06	0.00014935	TRUE
HGLibA_49712_r0	TM6SF2	190.64	349.15	190.64	349.15	0.86956	12562	1058.7	4.8714	1	5.54e-07	1.108e-06	0.00014886	TRUE
HGLibA_38697_r1	PROSER2	81.843	175.97	81.843	175.97	1.095	4429.8	373.79	4.8685	1	5.6222e-07	1.1244e-06	0.00015075	TRUE
HGLibA_56725_r1	ZNF777	128.46	252.6	128.46	252.6	0.97002	7705.1	650.41	4.8676	1	5.6491e-07	1.1298e-06	0.00015131	TRUE
HGLibA_56526_r0	ZNF681	200.26	363.48	200.26	363.48	0.85679	13321	1125.2	4.8659	1	5.697e-07	1.1394e-06	0.00015244	TRUE
HGLibA_42661_r0	SAMD10	166.88	312.67	166.88	312.67	0.9018	10627	898.14	4.8647	1	5.7328e-07	1.1466e-06	0.00015323	TRUE
HGLibA_49228_r0	TGFBR3	69.016	153.73	69.016	153.73	1.144	3588.2	303.38	4.8636	1	5.7624e-07	1.1525e-06	0.00015386	TRUE
HGLibA_03868_r0	AUNIP	110.88	224.08	110.88	224.08	1.0085	6407.5	542.63	4.8597	1	5.8794e-07	1.1759e-06	0.00015682	TRUE
HGLibA_63669_r0	hsa-mir-6871	98.998	204.54	98.998	204.54	1.0394	5569.4	472.08	4.8575	1	5.9442e-07	1.1888e-06	0.00015839	TRUE
HGLibA_36246_r0	PGLS	30.548	82.076	30.548	82.076	1.3969	1327.6	112.53	4.8574	1	5.9577e-07	1.1915e-06	0.00015858	TRUE
HGLibA_06261_r0	C3orf67	215.53	385.63	215.53	385.63	0.83636	14466	1232.4	4.8453	1	6.3209e-07	1.2642e-06	0.00016808	TRUE
HGLibA_52291_r0	TUBB6	88.25	186.3	88.25	186.3	1.0694	4806.9	409.97	4.8425	1	6.4105e-07	1.2821e-06	0.00017026	TRUE
HGLibA_47919_r0	SYCE2	72.976	160.24	72.976	160.24	1.1241	3807.9	324.81	4.8422	1	6.4216e-07	1.2843e-06	0.00017026	TRUE
HGLibA_23778_r0	ITGB2	75.239	164.15	75.239	164.15	1.1152	3952.8	337.18	4.8421	1	6.423e-07	1.2846e-06	0.00017026	TRUE
HGLibA_56131_r1	ZNF512	30.044	80.889	30.044	80.889	1.3994	1292.6	110.29	4.8416	1	6.454e-07	1.2908e-06	0.00017091	TRUE
HGLibA_34148_r1	OR52B4	25.9	72.374	25.9	72.374	1.4477	1079.9	92.174	4.8407	1	6.4903e-07	1.2981e-06	0.00017169	TRUE
HGLibA_64999_r1	NonTargetingControlGuideForHuman_0616	18.648	56.764	18.648	56.764	1.5558	726.43	62.047	4.8389	1	6.5856e-07	1.3171e-06	0.00017367	TRUE
HGLibA_24923_r1	KIF27	27.972	76.632	27.972	76.632	1.422	1183.9	101.16	4.8381	1	6.5717e-07	1.3143e-06	0.00017348	TRUE
HGLibA_59622_r1	hsa-mir-3940	50.764	120.62	50.764	120.62	1.2324	2440.2	208.52	4.8379	1	6.5611e-07	1.3122e-06	0.00017338	TRUE
HGLibA_05833_r1	C1orf226	15.54	49.669	15.54	49.669	1.6151	582.39	49.852	4.8337	1	6.7942e-07	1.3588e-06	0.0001788	TRUE
HGLibA_26808_r0	LOC100132247	1077.7	614.92	1077.7	614.92	-0.80843	107070	9169.1	4.8326	6.739e-07	1	1.3478e-06	0.00017753	FALSE
HGLibA_50377_r1	TMEM38A	64.231	144.75	64.231	144.75	1.1598	3241.5	277.87	4.8302	1	6.8191e-07	1.3638e-06	0.00017927	TRUE
HGLibA_62800_r0	hsa-mir-640	201.96	364.78	201.96	364.78	0.84982	13256	1137	4.8289	1	6.8658e-07	1.3732e-06	0.00018031	TRUE
HGLibA_47617_r0	STX11	44.125	108.13	44.125	108.13	1.2741	2048.5	175.81	4.8273	1	6.9221e-07	1.3844e-06	0.00018161	TRUE
HGLibA_17159_r0	FBXW9	76.936	166.76	76.936	166.76	1.106	4034	346.52	4.8253	1	6.9913e-07	1.3983e-06	0.00018324	TRUE
HGLibA_45620_r0	SMARCB1	128.41	251.44	128.41	251.44	0.96394	7567.6	650.11	4.825	1	6.9992e-07	1.3998e-06	0.00018325	TRUE
HGLibA_13666_r0	DNASE2	105.79	214.96	105.79	214.96	1.016	5959.6	512.16	4.8241	1	7.0308e-07	1.4062e-06	0.00018389	TRUE
HGLibA_24373_r1	KCNQ3	68.375	151.84	68.375	151.84	1.1396	3483.5	299.94	4.8196	1	7.1941e-07	1.4388e-06	0.00018797	TRUE
HGLibA_24583_r1	KIAA0020	122.25	241.25	122.25	241.25	0.97493	7080.6	611.88	4.8108	1	7.5155e-07	1.5031e-06	0.00019617	TRUE
HGLibA_04580_r0	BLZF1	54.873	127.67	54.873	127.67	1.2035	2650	229.27	4.8079	1	7.6264e-07	1.5253e-06	0.00019886	TRUE
HGLibA_50900_r0	TNPO2	4.5256	20.845	4.5256	20.845	1.9831	133.16	11.524	4.8073	1	8.4187e-07	1.6837e-06	0.00021753	TRUE
HGLibA_25724_r1	KRTAP24-1	129.5	252.6	129.5	252.6	0.95852	7577.1	656.88	4.8031	1	7.8105e-07	1.5621e-06	0.00020346	TRUE
HGLibA_37972_r1	PPM1E	117.07	232.73	117.07	232.73	0.98526	6689.4	580.12	4.8023	1	7.8437e-07	1.5687e-06	0.00020411	TRUE
HGLibA_25732_r1	KRTAP26-1	100.49	205.77	100.49	205.77	1.0267	5541.9	480.84	4.8011	1	7.8893e-07	1.5779e-06	0.00020509	TRUE
HGLibA_55554_r1	ZNF19	209.27	374.64	209.27	374.64	0.83712	13674	1188.2	4.7976	1	8.0283e-07	1.6057e-06	0.00020849	TRUE
HGLibA_56235_r0	ZNF559	108.62	218.87	108.62	218.87	1.0042	6078	529.05	4.7935	1	8.196e-07	1.6392e-06	0.00021263	TRUE
HGLibA_18602_r1	GAN	33.152	86.566	33.152	86.566	1.3584	1426.5	124.25	4.7919	1	8.2734e-07	1.6547e-06	0.00021442	TRUE
HGLibA_07591_r0	CCDC130	75.804	164.15	75.804	164.15	1.1045	3902.7	340.29	4.7893	1	8.3681e-07	1.6736e-06	0.00021666	TRUE
HGLibA_11296_r1	CRYZL1	10.36	36.897	10.36	36.897	1.7381	352.1	30.707	4.7888	1	8.6548e-07	1.731e-06	0.00022188	TRUE
HGLibA_11755_r1	CTXN1	101.53	207.19	101.53	207.19	1.0219	5582.3	486.94	4.7883	1	8.409e-07	1.6818e-06	0.00021749	TRUE
HGLibA_40954_r1	RFTN2	161.61	302.27	161.61	302.27	0.89914	9891.9	863.26	4.7872	1	8.4543e-07	1.6909e-06	0.00021823	TRUE
HGLibA_28158_r0	MAP2K7	143.12	273.59	143.12	273.59	0.92996	8510.4	743.06	4.7861	1	8.5043e-07	1.7009e-06	0.00021903	TRUE
HGLibA_34477_r1	OR7E24	43.512	106.43	43.512	106.43	1.2712	1979.6	172.84	4.786	1	8.5113e-07	1.7023e-06	0.00021903	TRUE
HGLibA_37610_r1	POLR3A	43.512	106.43	43.512	106.43	1.2712	1979.6	172.84	4.786	1	8.5113e-07	1.7023e-06	0.00021903	TRUE
HGLibA_64480_r1	NonTargetingControlGuideForHuman_0097	112.92	225.64	112.92	225.64	0.99233	6352.3	554.97	4.7846	1	8.5651e-07	1.713e-06	0.0002202	TRUE
HGLibA_22037_r0	HPN	48.65	115.95	48.65	115.95	1.236	2264.5	197.99	4.7828	1	8.6475e-07	1.7295e-06	0.00022188	TRUE
HGLibA_28831_r1	MEF2BNB	66.303	147.59	66.303	147.59	1.1426	3303.5	288.87	4.7825	1	8.6567e-07	1.7313e-06	0.00022188	TRUE
HGLibA_05711_r0	C19orf80	61.662	139.4	61.662	139.4	1.1639	3021.6	264.35	4.7812	1	8.7117e-07	1.7423e-06	0.00022307	TRUE
HGLibA_29764_r1	MPP7	22.792	65.279	22.792	65.279	1.4781	902.58	79	4.7802	1	8.8025e-07	1.7605e-06	0.00022517	TRUE
HGLibA_55432_r0	ZNF100	160.09	299.64	160.09	299.64	0.90015	9737	853.24	4.7774	1	8.8792e-07	1.7758e-06	0.0002269	TRUE
HGLibA_32729_r0	NRTN	201.39	362.18	201.39	362.18	0.84353	12926	1133.1	4.7766	1	8.912e-07	1.7824e-06	0.00022739	TRUE
HGLibA_30761_r1	MYL3	46.62	112.11	46.62	112.11	1.2481	2144.5	187.98	4.7766	1	8.9161e-07	1.7832e-06	0.00022739	TRUE
HGLibA_34785_r1	OTX2	155.4	292.34	155.4	292.34	0.90733	9375.9	822.46	4.7749	1	8.9895e-07	1.7979e-06	0.00022882	TRUE
HGLibA_64789_r1	NonTargetingControlGuideForHuman_0406	304.58	512.3	304.58	512.3	0.74824	21573	1892.4	4.7749	1	8.9901e-07	1.798e-06	0.00022882	TRUE
HGLibA_24005_r1	JUNB	52.836	123.46	52.836	123.46	1.2091	2494.1	218.94	4.7732	1	9.0673e-07	1.8135e-06	0.00023056	TRUE
HGLibA_16638_r0	FAM53B	96.17	198.02	96.17	198.02	1.0344	5187.3	455.57	4.772	1	9.1181e-07	1.8236e-06	0.00023162	TRUE
HGLibA_59111_r1	hsa-mir-362	17.612	53.926	17.612	53.926	1.5613	659.36	57.929	4.7712	1	9.2526e-07	1.8505e-06	0.0002348	TRUE
HGLibA_57259_r0	hsa-mir-1199	6.7884	27.359	6.7884	27.359	1.8644	211.57	18.589	4.771	1	9.7283e-07	1.9457e-06	0.00024503	TRUE
HGLibA_00226_r1	ABCG8	24.864	69.536	24.864	69.536	1.4474	997.81	87.742	4.7691	1	9.2891e-07	1.8578e-06	0.0002355	TRUE
HGLibA_57265_r1	hsa-mir-1202	5.18	22.706	5.18	22.706	1.9396	153.58	13.508	4.7684	1	1.0085e-06	2.0169e-06	0.00025216	TRUE
HGLibA_05569_r0	C17orf74	45.256	109.43	45.256	109.43	1.2555	2059.4	181.31	4.7663	1	9.3864e-07	1.8773e-06	0.00023773	TRUE
HGLibA_33417_r0	OPHN1	48.085	114.65	48.085	114.65	1.2364	2215.2	195.19	4.7642	1	9.4837e-07	1.8967e-06	0.00023995	TRUE
HGLibA_20983_r1	HCN4	185.44	337.75	185.44	337.75	0.86148	11598	1023.1	4.7615	1	9.6068e-07	1.9214e-06	0.00024283	TRUE
HGLibA_06875_r0	CACNA1A	87.684	183.69	87.684	183.69	1.0584	4609	406.75	4.7605	1	9.6558e-07	1.9312e-06	0.00024382	TRUE
HGLibA_39566_r0	PTTG1IP	56.005	128.98	56.005	128.98	1.1891	2662.5	235.05	4.7596	1	9.6987e-07	1.9397e-06	0.00024467	TRUE
HGLibA_50430_r1	TMEM51	41.44	102.18	41.44	102.18	1.2816	1844.4	162.89	4.7588	1	9.7419e-07	1.9484e-06	0.00024503	TRUE
HGLibA_29729_r1	MPHOSPH8	41.44	102.18	41.44	102.18	1.2816	1844.4	162.89	4.7588	1	9.7419e-07	1.9484e-06	0.00024503	TRUE
HGLibA_09688_r0	CIB3	120.49	237.11	120.49	237.11	0.97073	6799.4	601.1	4.7564	1	9.8543e-07	1.9709e-06	0.00024759	TRUE
HGLibA_59619_r1	hsa-mir-3940	79.771	170.29	79.771	170.29	1.0845	4097.1	362.23	4.7562	1	9.863e-07	1.9726e-06	0.00024759	TRUE
HGLibA_61083_r0	hsa-mir-4746	76.936	165.46	76.936	165.46	1.0948	3917.8	346.52	4.7553	1	9.9093e-07	1.9819e-06	0.00024851	TRUE
HGLibA_19835_r1	GPNMB	75.627	163.2	75.627	163.2	1.0995	3834.2	339.32	4.7539	1	9.9755e-07	1.9951e-06	0.00024993	TRUE
HGLibA_42144_r0	RPS4X	67.884	149.82	67.884	149.82	1.1306	3356.8	297.31	4.752	1	1.0071e-06	2.0142e-06	0.00025208	TRUE
HGLibA_03692_r1	ATP5SL	56.98	130.56	56.98	130.56	1.1821	2706.9	240.06	4.7489	1	1.0227e-06	2.0454e-06	0.00025548	TRUE
HGLibA_10162_r0	CLUH	123.89	242.32	123.89	242.32	0.96221	7012.9	622.01	4.7486	1	1.0241e-06	2.0482e-06	0.00025558	TRUE
HGLibA_52535_r1	UBAC1	123.28	241.25	123.28	241.25	0.96286	6957.9	618.27	4.7442	1	1.0465e-06	2.093e-06	0.00026091	TRUE
HGLibA_36837_r0	PKN1	139.73	267.07	139.73	267.07	0.92971	8108.3	721.4	4.7412	1	1.062e-06	2.124e-06	0.00026452	TRUE
HGLibA_16998_r1	FBXL2	50.764	119.2	50.764	119.2	1.2155	2342.1	208.52	4.7397	1	1.0706e-06	2.1412e-06	0.0002664	TRUE
HGLibA_55224_r0	ZFP62	173.67	319.18	173.67	319.18	0.87427	10587	943.48	4.7374	1	1.0825e-06	2.165e-06	0.0002691	TRUE
HGLibA_28148_r0	MAP2K4	108.62	217.57	108.62	217.57	0.99563	5935.2	529.05	4.7368	1	1.0854e-06	2.1709e-06	0.00026957	TRUE
HGLibA_28831_r0	MEF2BNB	84.855	178.48	84.855	178.48	1.0639	4383.1	390.72	4.7366	1	1.0865e-06	2.173e-06	0.00026957	TRUE
HGLibA_09425_r1	CHERP	19.684	58.183	19.684	58.183	1.5167	741.11	66.215	4.7313	1	1.1244e-06	2.2488e-06	0.00027871	TRUE
HGLibA_57911_r0	hsa-mir-153-2	12.445	41.689	12.445	41.689	1.6668	427.61	38.218	4.7304	1	1.1455e-06	2.291e-06	0.00028339	TRUE
HGLibA_48450_r0	TAX1BP1	80.33	170.67	80.33	170.67	1.0777	4080.3	365.34	4.7262	1	1.1436e-06	2.2872e-06	0.00028318	TRUE
HGLibA_62826_r0	hsa-mir-646	59.965	135.49	59.965	135.49	1.1628	2852.1	255.49	4.7251	1	1.1503e-06	2.3006e-06	0.00028426	TRUE
HGLibA_16149_r0	FAM149A	86.553	181.09	86.553	181.09	1.0564	4468.5	400.32	4.7249	1	1.1512e-06	2.3025e-06	0.00028426	TRUE
HGLibA_30053_r1	MRPS18B	6.2159	25.544	6.2159	25.544	1.8791	186.79	16.75	4.7225	1	1.2448e-06	2.4897e-06	0.00030559	TRUE
HGLibA_59615_r1	hsa-mir-3939	81.843	173.13	81.843	173.13	1.0717	4166.7	373.79	4.7217	1	1.1694e-06	2.3387e-06	0.00028845	TRUE
HGLibA_53445_r0	UTP20	115.4	227.99	115.4	227.99	0.97615	6337.8	570	4.7157	1	1.2044e-06	2.4088e-06	0.0002968	TRUE
HGLibA_42638_r0	SAFB2	66.753	147.22	66.753	147.22	1.1293	3237.1	291.26	4.7147	1	1.2104e-06	2.4208e-06	0.000298	TRUE
HGLibA_35261_r0	PARVG	7.3541	28.662	7.3541	28.662	1.828	227	20.437	4.7132	1	1.286e-06	2.572e-06	0.00031526	TRUE
HGLibA_16478_r1	FAM214A	7.2519	28.382	7.2519	28.382	1.8321	223.24	20.101	4.7129	1	1.2891e-06	2.5782e-06	0.00031526	TRUE
HGLibA_58000_r1	hsa-mir-184	7.2519	28.382	7.2519	28.382	1.8321	223.24	20.101	4.7129	1	1.2891e-06	2.5782e-06	0.00031526	TRUE
HGLibA_16219_r0	FAM161B	92.21	190.21	92.21	190.21	1.0366	4801.9	432.66	4.7114	1	1.2302e-06	2.4605e-06	0.00030259	TRUE
HGLibA_45620_r1	SMARCB1	92.203	190.16	92.203	190.16	1.0363	4797.8	432.62	4.7096	1	1.2411e-06	2.4822e-06	0.00030496	TRUE
HGLibA_29760_r1	MPP5	16.576	51.088	16.576	51.088	1.5674	595.54	53.863	4.7024	1	1.3009e-06	2.6019e-06	0.00031754	TRUE
HGLibA_55172_r0	ZFHX2	93.907	192.81	93.907	192.81	1.0301	4891.3	442.45	4.7021	1	1.2873e-06	2.5746e-06	0.00031526	TRUE
HGLibA_37457_r1	PODNL1	103.6	208.61	103.6	208.61	1.0028	5513.5	499.18	4.7	1	1.3005e-06	2.6011e-06	0.00031754	TRUE
HGLibA_09342_r0	CHAD	103.52	208.45	103.52	208.45	1.0028	5504.5	498.73	4.6983	1	1.3117e-06	2.6234e-06	0.00031987	TRUE
HGLibA_63340_r0	hsa-mir-6791	109.18	217.57	109.18	217.57	0.9882	5873.8	532.44	4.6972	1	1.3187e-06	2.6374e-06	0.00032126	TRUE
HGLibA_46797_r0	SPRED3	199.69	356.97	199.69	356.97	0.83483	12367	1121.3	4.6968	1	1.3215e-06	2.643e-06	0.00032163	TRUE
HGLibA_52387_r1	TXK	190.62	343.42	190.62	343.42	0.84592	11674	1058.6	4.6964	1	1.3242e-06	2.6483e-06	0.00032198	TRUE
HGLibA_23914_r0	JAK1	36.771	92.498	36.771	92.498	1.3077	1552.8	140.88	4.6951	1	1.3337e-06	2.6674e-06	0.00032308	TRUE
HGLibA_32617_r0	NR2F6	36.771	92.498	36.771	92.498	1.3077	1552.8	140.88	4.6951	1	1.3337e-06	2.6674e-06	0.00032308	TRUE
HGLibA_39761_r0	QTRT1	173.67	317.88	173.67	317.88	0.86838	10398	943.48	4.695	1	1.3333e-06	2.6665e-06	0.00032308	TRUE
HGLibA_42656_r1	SALL4	59.051	133.4	59.051	133.4	1.1622	2763.6	250.75	4.6949	1	1.3338e-06	2.6675e-06	0.00032308	TRUE
HGLibA_27672_r0	LY6G6F	116.53	229.29	116.53	229.29	0.97038	6357.1	576.88	4.6946	1	1.3355e-06	2.671e-06	0.0003232	TRUE
HGLibA_23699_r1	ISYNA1	104.64	210.03	104.64	210.03	0.99834	5553.8	505.32	4.6884	1	1.3765e-06	2.753e-06	0.00033281	TRUE
HGLibA_09140_r1	CEP44	35.224	89.404	35.224	89.404	1.3194	1467.7	133.72	4.6853	1	1.3996e-06	2.7992e-06	0.00033808	TRUE
HGLibA_09200_r1	CERS1	55.944	127.72	55.944	127.72	1.1766	2575.9	234.74	4.6847	1	1.4018e-06	2.8036e-06	0.00033828	TRUE
HGLibA_16363_r0	FAM193A	132.37	254.05	132.37	254.05	0.93527	7401.9	674.89	4.6835	1	1.4103e-06	2.8205e-06	0.00034001	TRUE
HGLibA_23144_r0	IL36A	23.76	66.443	23.76	66.443	1.4457	910.92	83.062	4.6833	1	1.4178e-06	2.8355e-06	0.00034149	TRUE
HGLibA_00286_r0	ABHD8	253.44	435.13	253.44	435.13	0.77747	16507	1506.3	4.6816	1	1.4234e-06	2.8468e-06	0.00034253	TRUE
HGLibA_64465_r0	NonTargetingControlGuideForHuman_0082	305.48	509.39	305.48	509.39	0.73582	20790	1899.3	4.6789	1	1.442e-06	2.8841e-06	0.00034669	TRUE
HGLibA_51656_r1	TRMT1	43.512	105.01	43.512	105.01	1.252	1891.3	172.84	4.678	1	1.4488e-06	2.8975e-06	0.00034798	TRUE
HGLibA_59282_r1	hsa-mir-3682	67.339	147.59	67.339	147.59	1.1205	3219.8	294.39	4.677	1	1.4555e-06	2.911e-06	0.00034926	TRUE
HGLibA_10407_r1	CNTN3	278.68	471.14	278.68	471.14	0.75544	18521	1694.7	4.6752	1	1.4683e-06	2.9366e-06	0.000352	TRUE
HGLibA_06161_r0	C2orf66	84.855	177.18	84.855	177.18	1.0534	4261.9	390.72	4.6707	1	1.5007e-06	3.0014e-06	0.00035944	TRUE
HGLibA_48340_r1	TARM1	139.86	265.37	139.86	265.37	0.9192	7876.9	722.22	4.6704	1	1.5029e-06	3.0057e-06	0.00035962	TRUE
HGLibA_48559_r1	TBC1D5	224.81	393.09	224.81	393.09	0.80342	14160	1298.4	4.6702	1	1.5045e-06	3.0089e-06	0.00035967	TRUE
HGLibA_04436_r1	BET3L	449.62	708.13	449.62	708.13	0.65415	33415	3072.5	4.6638	1	1.5522e-06	3.1045e-06	0.0003706	TRUE
HGLibA_24545_r1	KDSR	224.81	56.764	224.81	56.764	-1.9669	14120	1298.4	4.6637	1.5531e-06	1	3.1062e-06	0.0003706	FALSE
HGLibA_53426_r1	UST	126.39	244.09	126.39	244.09	0.94403	6926.1	637.51	4.6614	1	1.5705e-06	3.1409e-06	0.00037439	TRUE
HGLibA_05665_r0	C19orf45	180.46	327	180.46	327	0.85406	10737	989.26	4.6592	1	1.5876e-06	3.1751e-06	0.00037812	TRUE
HGLibA_52993_r0	UNC13A	90.513	186.3	90.513	186.3	1.0333	4587.6	422.91	4.6579	1	1.5976e-06	3.1952e-06	0.0003798	TRUE
HGLibA_49977_r0	TMEM147	90.513	186.3	90.513	186.3	1.0333	4587.6	422.91	4.6579	1	1.5976e-06	3.1952e-06	0.0003798	TRUE
HGLibA_39535_r1	PTPRS	56.98	129.14	56.98	129.14	1.1664	2603.5	240.06	4.6573	1	1.602e-06	3.2039e-06	0.00038049	TRUE
HGLibA_55361_r1	ZKSCAN7	297.33	496.69	297.33	496.69	0.73833	19872	1836.6	4.6519	1	1.6448e-06	3.2895e-06	0.00039029	TRUE
HGLibA_06835_r1	CAB39L	12.432	41.154	12.432	41.154	1.65	412.48	38.169	4.6491	1	1.705e-06	3.41e-06	0.00040308	TRUE
HGLibA_35793_r0	PDE4C	75.804	161.55	75.804	161.55	1.0816	3675.9	340.29	4.6481	1	1.6754e-06	3.3508e-06	0.00039719	TRUE
HGLibA_04166_r1	BARX2	41.44	100.76	41.44	100.76	1.2616	1759.2	162.89	4.6476	1	1.6798e-06	3.3596e-06	0.00039787	TRUE
HGLibA_17797_r1	FOSB	192.69	344.84	192.69	344.84	0.83634	11575	1072.8	4.6451	1	1.6992e-06	3.3985e-06	0.00040209	TRUE
HGLibA_10306_r0	CNN1	59.965	134.19	59.965	134.19	1.1489	2754.6	255.49	4.6436	1	1.7124e-06	3.4249e-06	0.00040447	TRUE
HGLibA_56726_r1	ZNF777	144	271.05	144	271.05	0.90779	8070.4	748.7	4.6431	1	1.716e-06	3.432e-06	0.00040494	TRUE
HGLibA_07331_r0	CASP9	54.873	125.07	54.873	125.07	1.174	2463.7	229.27	4.6358	1	1.7777e-06	3.5553e-06	0.0004191	TRUE
HGLibA_15352_r0	EPOR	182.72	329.61	182.72	329.61	0.84759	10788	1004.6	4.6342	1	1.7914e-06	3.5828e-06	0.00042183	TRUE
HGLibA_10555_r0	COL27A1	77.501	164.15	77.501	164.15	1.073	3754.2	349.64	4.6341	1	1.7929e-06	3.5857e-06	0.00042183	TRUE
HGLibA_51909_r0	TSPAN16	41.296	100.32	41.296	100.32	1.2602	1741.6	162.21	4.634	1	1.7942e-06	3.5884e-06	0.00042183	TRUE
HGLibA_61303_r1	hsa-mir-4799	210.31	370.39	210.31	370.39	0.81359	12813	1195.5	4.6299	1	1.8294e-06	3.6588e-06	0.00042972	TRUE
HGLibA_23322_r1	INO80B	164.72	302.27	164.72	302.27	0.87183	9459.6	883.8	4.6267	1	1.8574e-06	3.7148e-06	0.0004359	TRUE
HGLibA_16183_r1	FAM155B	104.64	208.61	104.64	208.61	0.98861	5405.3	505.32	4.6253	1	1.8702e-06	3.7404e-06	0.0004385	TRUE
HGLibA_25842_r1	KRTAP9-6	26.936	72.374	26.936	72.374	1.3932	1032.3	96.646	4.622	1	1.9057e-06	3.8115e-06	0.00044642	TRUE
HGLibA_10305_r1	CNN1	125.35	241.25	125.35	241.25	0.939	6715.6	631.09	4.6133	1	1.9814e-06	3.9628e-06	0.00046344	TRUE
HGLibA_44339_r0	SLC10A4	329.81	540.66	329.81	540.66	0.71141	22230	2089.1	4.6133	1	1.982e-06	3.9641e-06	0.00046344	TRUE
HGLibA_32418_r0	NPC1	30.548	79.471	30.548	79.471	1.3509	1196.7	112.53	4.6118	1	1.9999e-06	3.9997e-06	0.00046718	TRUE
HGLibA_44627_r0	SLC24A5	141.99	267.07	141.99	267.07	0.9067	7822.7	735.83	4.6111	1	2.0026e-06	4.0053e-06	0.0004674	TRUE
HGLibA_54004_r0	WDFY1	145.39	272.28	145.39	272.28	0.90063	8051.6	757.58	4.6104	1	2.009e-06	4.0181e-06	0.00046847	TRUE
HGLibA_23990_r1	JRK	168.87	307.95	168.87	307.95	0.86295	9671.6	911.34	4.607	1	2.0421e-06	4.0843e-06	0.00047575	TRUE
HGLibA_44104_r0	SIAH1	20.365	58.626	20.365	58.626	1.4807	731.93	68.983	4.6066	1	2.0613e-06	4.1227e-06	0.00047849	TRUE
HGLibA_27523_r1	LSM11	256.93	76.632	256.93	76.632	-1.7322	16253	1532.1	4.6061	2.051e-06	1	4.102e-06	0.00047738	FALSE
HGLibA_14455_r1	EDEM1	59.051	131.98	59.051	131.98	1.1469	2659.1	250.75	4.6053	1	2.0596e-06	4.1193e-06	0.00047849	TRUE
HGLibA_64473_r1	NonTargetingControlGuideForHuman_0090	59.051	131.98	59.051	131.98	1.1469	2659.1	250.75	4.6053	1	2.0596e-06	4.1193e-06	0.00047849	TRUE
HGLibA_03392_r0	ASXL2	26.022	70.351	26.022	70.351	1.4008	982.51	92.701	4.6041	1	2.0787e-06	4.1575e-06	0.00048208	TRUE
HGLibA_00123_r0	ABCA7	117.1	227.99	117.1	227.99	0.95526	6148.1	580.33	4.6031	1	2.0813e-06	4.1626e-06	0.00048225	TRUE
HGLibA_50582_r0	TMIE	63.359	139.4	63.359	139.4	1.1253	2891.1	273.27	4.5999	1	2.1132e-06	4.2265e-06	0.0004892	TRUE
HGLibA_54195_r0	WDR83OS	76.37	161.55	76.37	161.55	1.071	3627.5	343.4	4.5964	1	2.1491e-06	4.2981e-06	0.00049681	TRUE
HGLibA_45822_r0	SMPX	94.472	191.51	94.472	191.51	1.0118	4708.2	445.72	4.5963	1	2.15e-06	4.3e-06	0.00049681	TRUE
HGLibA_26862_r1	LOC100506422	240.35	412.96	240.35	412.96	0.77837	14897	1410.5	4.596	1	2.1535e-06	4.3071e-06	0.00049718	TRUE
HGLibA_19137_r0	GJA1	192.34	342.64	192.34	342.64	0.82974	11294	1070.4	4.5938	1	2.176e-06	4.352e-06	0.00050192	TRUE
HGLibA_28085_r0	MANBA	113.14	221.48	113.14	221.48	0.96283	5868.2	556.28	4.5932	1	2.182e-06	4.364e-06	0.00050285	TRUE
HGLibA_23548_r0	IQSEC3	45.822	108.13	45.822	108.13	1.2208	1941.3	184.07	4.5927	1	2.1888e-06	4.3775e-06	0.00050395	TRUE
HGLibA_32415_r1	NPBWR2	55.944	126.3	55.944	126.3	1.1606	2475.1	234.74	4.5921	1	2.1942e-06	4.3884e-06	0.00050474	TRUE
HGLibA_13099_r1	DHDH	153.33	283.82	153.33	283.82	0.88407	8514.4	808.95	4.5881	1	2.2365e-06	4.4729e-06	0.00051401	TRUE
HGLibA_00183_r0	ABCC6	88.25	181.09	88.25	181.09	1.0287	4309.5	409.97	4.5851	1	2.2684e-06	4.5369e-06	0.00052089	TRUE
HGLibA_50902_r0	TNPO2	19.234	56.02	19.234	56.02	1.4947	676.62	64.399	4.584	1	2.2997e-06	4.5994e-06	0.00052571	TRUE
HGLibA_62935_r0	hsa-mir-6515	33.376	84.682	33.376	84.682	1.3176	1316.1	125.27	4.5839	1	2.2851e-06	4.5702e-06	0.00052377	TRUE
HGLibA_58127_r0	hsa-mir-199a-1	33.376	84.682	33.376	84.682	1.3176	1316.1	125.27	4.5839	1	2.2851e-06	4.5702e-06	0.00052377	TRUE
HGLibA_29241_r1	MIDN	108.78	214.29	108.78	214.29	0.97165	5565.8	530.03	4.5828	1	2.2943e-06	4.5886e-06	0.00052541	TRUE
HGLibA_17159_r1	FBXW9	76.663	161.78	76.663	161.78	1.0676	3622.3	345.02	4.5823	1	2.2993e-06	4.5987e-06	0.00052571	TRUE
HGLibA_51382_r1	TRHDE	52.836	120.62	52.836	120.62	1.1758	2297.6	218.94	4.5814	1	2.3099e-06	4.6197e-06	0.00052756	TRUE
HGLibA_27085_r0	LPHN1	152.74	282.71	152.74	282.71	0.88391	8445.7	805.13	4.5804	1	2.3208e-06	4.6417e-06	0.00052959	TRUE
HGLibA_20606_r0	GTPBP3	9.617	33.873	9.617	33.873	1.7157	294.17	28.104	4.5754	1	2.4619e-06	4.9239e-06	0.00055979	TRUE
HGLibA_14360_r1	EBI3	81.843	170.29	81.843	170.29	1.048	3911.7	373.79	4.5749	1	2.3822e-06	4.7643e-06	0.0005431	TRUE
HGLibA_61899_r0	hsa-mir-548al	18.668	54.717	18.668	54.717	1.5023	649.77	62.129	4.5735	1	2.4198e-06	4.8396e-06	0.00055112	TRUE
HGLibA_17620_r1	FLJ22184	138.82	261.12	138.82	261.12	0.9066	7477.8	715.64	4.5715	1	2.4217e-06	4.8433e-06	0.00055112	TRUE
HGLibA_06876_r1	CACNA1A	157.47	289.5	157.47	289.5	0.87431	8715.6	836.01	4.5662	1	2.483e-06	4.9661e-06	0.00056409	TRUE
HGLibA_08803_r0	CDKAL1	18.103	53.415	18.103	53.415	1.5102	623.47	59.873	4.5636	1	2.5388e-06	5.0777e-06	0.00057574	TRUE
HGLibA_40208_r1	RANBP6	110.85	217.12	110.85	217.12	0.96357	5646.9	542.47	4.5628	1	2.5236e-06	5.0473e-06	0.0005728	TRUE
HGLibA_44987_r1	SLC35E1	14.504	45.411	14.504	45.411	1.5819	477.64	45.897	4.5622	1	2.5726e-06	5.1451e-06	0.00058287	TRUE
HGLibA_22604_r0	IFI30	28.851	75.562	28.851	75.562	1.3589	1091	105.01	4.5583	1	2.585e-06	5.1701e-06	0.00058466	TRUE
HGLibA_06204_r1	C3	88.059	180.23	88.059	180.23	1.025	4247.4	408.89	4.558	1	2.5821e-06	5.1641e-06	0.00058451	TRUE
HGLibA_40784_r1	REEP4	19.684	56.764	19.684	56.764	1.4817	687.48	66.215	4.5569	1	2.6165e-06	5.2331e-06	0.00059022	TRUE
HGLibA_43546_r1	SERPINB2	19.684	56.764	19.684	56.764	1.4817	687.48	66.215	4.5569	1	2.6165e-06	5.2331e-06	0.00059022	TRUE
HGLibA_50815_r0	TNFSF14	276.06	462.49	276.06	462.49	0.74233	17378	1674.9	4.5553	1	2.6159e-06	5.2318e-06	0.00059022	TRUE
HGLibA_48948_r0	TECR	212.7	371.3	212.7	371.3	0.80084	12576	1212.4	4.5547	1	2.6224e-06	5.2448e-06	0.00059102	TRUE
HGLibA_16395_r0	FAM19A1	79.198	165.46	79.198	165.46	1.0535	3720.1	359.04	4.5522	1	2.6547e-06	5.3094e-06	0.00059778	TRUE
HGLibA_22050_r0	HPS3	1.6971	10.422	1.6971	10.422	2.0824	38.065	3.6742	4.5519	1	3.2731e-06	6.5463e-06	0.00071868	TRUE
HGLibA_07920_r0	CCDC9	35.639	88.59	35.639	88.59	1.2899	1401.9	135.64	4.5465	1	2.7302e-06	5.4603e-06	0.00061423	TRUE
HGLibA_02244_r1	ANXA5	161.61	295.17	161.61	295.17	0.86499	8919.1	863.26	4.5457	1	2.7371e-06	5.4741e-06	0.00061524	TRUE
HGLibA_27826_r1	MAB21L3	38.332	93.661	38.332	93.661	1.2671	1530.7	148.17	4.5454	1	2.7438e-06	5.4877e-06	0.00061622	TRUE
HGLibA_05127_r0	C11orf30	68.45	147.22	68.45	147.22	1.0937	3102	300.34	4.545	1	2.7474e-06	5.4949e-06	0.00061649	TRUE
HGLibA_27499_r0	LRTM1	66.187	143.31	66.187	143.31	1.1029	2973.8	288.25	4.5424	1	2.781e-06	5.562e-06	0.00062347	TRUE
HGLibA_63079_r1	hsa-mir-6731	23.828	65.279	23.828	65.279	1.4166	859.1	83.35	4.5403	1	2.8215e-06	5.6431e-06	0.00063145	TRUE
HGLibA_51026_r0	TOR2A	88.815	181.09	88.815	181.09	1.0196	4257.2	413.2	4.5394	1	2.8211e-06	5.6422e-06	0.00063145	TRUE
HGLibA_20608_r0	GTPBP3	84.855	174.57	84.855	174.57	1.0321	4024.8	390.72	4.5389	1	2.8273e-06	5.6546e-06	0.00063219	TRUE
HGLibA_18744_r0	GBP6	16.405	49.506	16.405	49.506	1.5369	547.83	53.2	4.5382	1	2.8718e-06	5.7436e-06	0.00064158	TRUE
HGLibA_60091_r1	hsa-mir-4426	62.159	136.23	62.159	136.23	1.1196	2743.5	266.96	4.5336	1	2.8989e-06	5.7979e-06	0.00064707	TRUE
HGLibA_15085_r0	EMR2	132.37	250.14	132.37	250.14	0.91299	6934	674.89	4.533	1	2.9072e-06	5.8144e-06	0.00064836	TRUE
HGLibA_54709_r0	YPEL2	147.65	273.59	147.65	273.59	0.88536	7930.3	772.15	4.5322	1	2.9187e-06	5.8374e-06	0.00065036	TRUE
HGLibA_65136_r1	NonTargetingControlGuideForHuman_0753	66.303	143.33	66.303	143.33	1.1006	2966.5	288.87	4.532	1	2.9213e-06	5.8427e-06	0.00065037	TRUE
HGLibA_62197_r0	hsa-mir-5589	41.296	99.012	41.296	99.012	1.2416	1665.6	162.21	4.5317	1	2.9268e-06	5.8537e-06	0.00065103	TRUE
HGLibA_39215_r1	PSMG4	186.48	41.154	186.48	41.154	-2.153	10560	1030.2	4.5279	2.9788e-06	1	5.9577e-06	0.00066202	FALSE
HGLibA_25041_r1	KLF10	146.07	271.05	146.07	271.05	0.88732	7809.3	762.01	4.5273	1	2.9867e-06	5.9734e-06	0.00066319	TRUE
HGLibA_29654_r0	MORC3	11.88	39.084	11.88	39.084	1.6379	370.03	36.153	4.5244	1	3.1029e-06	6.2059e-06	0.00068543	TRUE
HGLibA_25563_r0	KRT83	158.96	290.52	158.96	290.52	0.86588	8654.1	845.8	4.5237	1	3.0387e-06	6.0773e-06	0.00067415	TRUE
HGLibA_23850_r1	ITPKC	75.627	158.94	75.627	158.94	1.0616	3470.5	339.32	4.5228	1	3.0513e-06	6.1027e-06	0.00067637	TRUE
HGLibA_29089_r1	MFSD12	147.11	272.47	147.11	272.47	0.8847	7857.3	768.68	4.5215	1	3.0707e-06	6.1415e-06	0.00068002	TRUE
HGLibA_24370_r1	KCNQ2	108.78	212.87	108.78	212.87	0.9621	5417	530.03	4.5211	1	3.0755e-06	6.1511e-06	0.00068002	TRUE
HGLibA_22484_r0	IBTK	63.359	138.1	63.359	138.1	1.1119	2792.9	273.27	4.5211	1	3.0758e-06	6.1516e-06	0.00068002	TRUE
HGLibA_47615_r1	STX10	130.53	246.92	130.53	246.92	0.91446	6773.3	663.36	4.519	1	3.1068e-06	6.2136e-06	0.00068569	TRUE
HGLibA_47810_r1	SUPT20HL2	36.26	89.404	36.26	89.404	1.2788	1412.1	138.51	4.5156	1	3.1603e-06	6.3205e-06	0.00069689	TRUE
HGLibA_33507_r1	OR10H1	168.87	305.11	168.87	305.11	0.84964	9280.9	911.34	4.513	1	3.1954e-06	6.3908e-06	0.00070403	TRUE
HGLibA_59993_r1	hsa-mir-4318	139.86	261.12	139.86	261.12	0.89595	7351.6	722.22	4.512	1	3.2108e-06	6.4216e-06	0.00070678	TRUE
HGLibA_11910_r1	CXorf27	131.57	248.34	131.57	248.34	0.91137	6817.9	669.85	4.5118	1	3.2134e-06	6.4268e-06	0.00070678	TRUE
HGLibA_42846_r1	SCAMP4	225.85	388.84	225.85	388.84	0.78115	13283	1305.8	4.5104	1	3.2346e-06	6.4692e-06	0.00071083	TRUE
HGLibA_21045_r1	HDGFRP2	16.576	49.669	16.576	49.669	1.5275	547.57	53.863	4.5091	1	3.2949e-06	6.5899e-06	0.00072285	TRUE
HGLibA_19705_r1	GP2	171.97	309.37	171.97	309.37	0.84341	9438.1	932.11	4.5001	1	3.3957e-06	6.7914e-06	0.00074432	TRUE
HGLibA_32851_r1	NTMT1	55.944	124.88	55.944	124.88	1.1445	2376.2	234.74	4.4995	1	3.4063e-06	6.8126e-06	0.000746	TRUE
HGLibA_08352_r1	CD320	173.01	310.78	173.01	310.78	0.84137	9490.8	939.05	4.496	1	3.4628e-06	6.9257e-06	0.00075774	TRUE
HGLibA_19249_r1	GLI2	29.008	75.213	29.008	75.213	1.3447	1067.4	105.7	4.4941	1	3.5016e-06	7.0032e-06	0.00076491	TRUE
HGLibA_51349_r1	TRDN	29.008	75.213	29.008	75.213	1.3447	1067.4	105.7	4.4941	1	3.5016e-06	7.0032e-06	0.00076491	TRUE
HGLibA_00232_r0	ABHD10	22.062	61.231	22.062	61.231	1.4321	767.1	75.963	4.4941	1	3.5136e-06	7.0271e-06	0.00076687	TRUE
HGLibA_28471_r0	MBD3L1	100.7	199.33	100.7	199.33	0.97811	4864.2	482.04	4.4924	1	3.5213e-06	7.0427e-06	0.00076791	TRUE
HGLibA_25722_r1	KRTAP23-1	68.375	146.17	68.375	146.17	1.085	3025.8	299.94	4.4918	1	3.5314e-06	7.0627e-06	0.00076944	TRUE
HGLibA_38290_r0	PRAMEF13	186.68	330.91	186.68	330.91	0.8225	10401	1031.6	4.4905	1	3.5532e-06	7.1064e-06	0.00077354	TRUE
HGLibA_28782_r0	MED23	62.227	135.49	62.227	135.49	1.1102	2683.8	267.32	4.481	1	3.7151e-06	7.4301e-06	0.00080809	TRUE
HGLibA_00726_r0	ADAL	72.976	153.73	72.976	153.73	1.0646	3260.6	324.81	4.4807	1	3.7194e-06	7.4389e-06	0.00080835	TRUE
HGLibA_44349_r1	SLC10A7	9.3239	32.639	9.3239	32.639	1.7042	271.81	27.088	4.4798	1	3.8779e-06	7.7558e-06	0.00083851	TRUE
HGLibA_05662_r0	C19orf44	194.04	341.33	194.04	341.33	0.81166	10848	1082.1	4.4777	1	3.772e-06	7.5439e-06	0.00081907	TRUE
HGLibA_45161_r1	SLC44A2	121.21	231.31	121.21	231.31	0.92671	6061.4	605.5	4.4745	1	3.8296e-06	7.6592e-06	0.00083089	TRUE
HGLibA_52456_r1	TYK2	156.43	285.24	156.43	285.24	0.86247	8295.5	829.23	4.473	1	3.8567e-06	7.7134e-06	0.00083605	TRUE
HGLibA_18932_r1	GET4	240.35	72.374	240.35	72.374	-1.7178	14108	1410.5	4.4726	3.864e-06	1	7.7279e-06	0.00083692	FALSE
HGLibA_26249_r1	LDLRAD4	83.915	171.71	83.915	171.71	1.0243	3854.1	385.42	4.4721	1	3.873e-06	7.7459e-06	0.00083816	TRUE
HGLibA_33695_r1	OR1L6	37.296	90.823	37.296	90.823	1.2617	1432.6	143.33	4.4711	1	3.895e-06	7.7899e-06	0.0008415	TRUE
HGLibA_57578_r1	hsa-mir-128-2	122.25	232.73	122.25	232.73	0.92331	6103.6	611.88	4.4666	1	3.9735e-06	7.9471e-06	0.00085775	TRUE
HGLibA_36339_r0	PHF12	243.82	412.99	243.82	412.99	0.75787	14309	1435.8	4.4645	1	4.0125e-06	8.025e-06	0.00086543	TRUE
HGLibA_11495_r1	CSTL1	43.512	102.18	43.512	102.18	1.2128	1720.7	172.84	4.4622	1	4.0587e-06	8.1173e-06	0.00087465	TRUE
HGLibA_10639_r0	COLEC12	2.8285	14.331	2.8285	14.331	2.0016	66.151	6.6474	4.4613	1	4.717e-06	9.4339e-06	0.0010005	TRUE
HGLibA_04358_r0	BCO2	2.8285	14.331	2.8285	14.331	2.0016	66.151	6.6474	4.4613	1	4.717e-06	9.4339e-06	0.0010005	TRUE
HGLibA_07796_r1	CCDC51	108.78	211.45	108.78	211.45	0.9525	5270.3	530.03	4.4595	1	4.1078e-06	8.2156e-06	0.00088449	TRUE
HGLibA_65056_r1	NonTargetingControlGuideForHuman_0673	84.951	173.13	84.951	173.13	1.0186	3887.8	391.26	4.4579	1	4.1374e-06	8.2748e-06	0.00089012	TRUE
HGLibA_09053_r1	CENPF	116.03	222.8	116.03	222.8	0.93532	5699.8	573.81	4.4572	1	4.1526e-06	8.3052e-06	0.00089188	TRUE
HGLibA_17085_r1	FBXO38	116.03	222.8	116.03	222.8	0.93532	5699.8	573.81	4.4572	1	4.1526e-06	8.3052e-06	0.00089188	TRUE
HGLibA_04796_r1	BRF1	184.41	42.573	184.41	42.573	-2.0892	10058	1016.1	4.4497	4.2994e-06	1	8.5988e-06	0.00092264	FALSE
HGLibA_60591_r0	hsa-mir-4533	132.94	248.83	132.94	248.83	0.89938	6715.7	678.45	4.4494	1	4.3055e-06	8.6111e-06	0.00092318	TRUE
HGLibA_38269_r1	PRAF2	91.167	183.06	91.167	183.06	0.99789	4222.6	426.66	4.449	1	4.3136e-06	8.6273e-06	0.00092414	TRUE
HGLibA_02998_r1	ARL8B	62.159	134.82	62.159	134.82	1.1046	2639.4	266.96	4.4468	1	4.3585e-06	8.7169e-06	0.00093297	TRUE
HGLibA_21169_r1	HERC6	50.764	114.95	50.764	114.95	1.1635	2059.8	208.52	4.4448	1	4.3989e-06	8.7978e-06	0.00094083	TRUE
HGLibA_58297_r1	hsa-mir-222	85.987	174.55	85.987	174.55	1.013	3921.7	397.12	4.4442	1	4.4116e-06	8.8232e-06	0.00094277	TRUE
HGLibA_23990_r0	JRK	183.29	324.4	183.29	324.4	0.82024	9955.8	1008.5	4.4435	1	4.4261e-06	8.8523e-06	0.00094508	TRUE
HGLibA_64879_r1	NonTargetingControlGuideForHuman_0496	35.224	86.566	35.224	86.566	1.2734	1318	133.72	4.4398	1	4.5068e-06	9.0136e-06	0.0009607	TRUE
HGLibA_40987_r1	RFXANK	272.47	452.7	272.47	452.7	0.73036	16241	1647.9	4.4398	1	4.5026e-06	9.0052e-06	0.00096061	TRUE
HGLibA_36340_r1	PHF12	71.483	150.43	71.483	150.43	1.0629	3115.9	316.7	4.4359	1	4.5844e-06	9.1688e-06	0.00097623	TRUE
HGLibA_02193_r0	ANO8	93.341	186.3	93.341	186.3	0.98939	4320.7	439.18	4.4358	1	4.5873e-06	9.1746e-06	0.00097623	TRUE
HGLibA_41331_r1	RIPPLY2	15.54	46.831	15.54	46.831	1.532	489.55	49.852	4.4317	1	4.7394e-06	9.4788e-06	0.0010044	TRUE
HGLibA_33634_r1	OR14I1	165.76	298.01	165.76	298.01	0.84244	8745.5	890.67	4.4315	1	4.6792e-06	9.3585e-06	0.00099497	TRUE
HGLibA_08350_r0	CD320	28.851	74.259	28.851	74.259	1.3341	1031	105.01	4.4311	1	4.6982e-06	9.3963e-06	0.00099816	TRUE
HGLibA_54272_r0	WFDC6	73.541	153.73	73.541	153.73	1.0536	3215.1	327.9	4.4284	1	4.7475e-06	9.4951e-06	0.0010053	TRUE
HGLibA_10413_r1	CNTN5	44.548	103.59	44.548	103.59	1.1994	1743.3	177.86	4.4275	1	4.7686e-06	9.5372e-06	0.0010089	TRUE
HGLibA_55989_r0	ZNF436	7.3541	27.359	7.3541	27.359	1.7632	200.09	20.437	4.425	0.99999	5.0855e-06	1.0171e-05	0.001068	TRUE
HGLibA_26238_r0	LDLR	81.461	166.76	81.461	166.76	1.0246	3637.8	371.65	4.4245	1	4.8335e-06	9.6671e-06	0.0010218	TRUE
HGLibA_05478_r0	C16orf72	237.6	402.56	237.6	402.56	0.75823	13607	1390.5	4.424	1	4.8444e-06	9.6888e-06	0.0010233	TRUE
HGLibA_18395_r0	GABRG3	4.5256	19.542	4.5256	19.542	1.8944	112.74	11.524	4.4235	0.99999	5.3436e-06	1.0687e-05	0.0011186	TRUE
HGLibA_02896_r1	ARID3C	128.46	241.25	128.46	241.25	0.90395	6360.3	650.41	4.4224	1	4.8803e-06	9.7607e-06	0.00103	TRUE
HGLibA_44678_r0	SLC25A23	198	345.24	198	345.24	0.79904	10840	1109.5	4.4206	1	4.9218e-06	9.8436e-06	0.0010379	TRUE
HGLibA_41428_r1	RNASEH2A	72.519	151.84	72.519	151.84	1.0559	3146.2	322.33	4.4184	1	4.9726e-06	9.9452e-06	0.001047	TRUE
HGLibA_20196_r1	GRAMD1B	137.79	255.44	137.79	255.44	0.88575	6921	709.06	4.4183	1	4.9729e-06	9.9458e-06	0.001047	TRUE
HGLibA_28298_r1	MAPKAP1	196.84	343.42	196.84	343.42	0.79986	10744	1101.5	4.4168	0.99999	5.0089e-06	1.0018e-05	0.0010536	TRUE
HGLibA_25859_r1	KRTDAP	51.8	116.37	51.8	116.37	1.1524	2084.5	213.71	4.4167	0.99999	5.0127e-06	1.0025e-05	0.0010536	TRUE
HGLibA_35869_r0	PDHB	151.61	276.19	151.61	276.19	0.86105	7760.6	797.78	4.4109	0.99999	5.1482e-06	1.0296e-05	0.0010803	TRUE
HGLibA_58256_r0	hsa-mir-216a	103.52	201.93	103.52	201.93	0.95718	4842.2	498.73	4.4066	0.99999	5.2501e-06	1.05e-05	0.0011008	TRUE
HGLibA_11156_r1	CRIP3	48.692	110.69	48.692	110.69	1.1684	1921.9	198.2	4.4039	0.99999	5.3184e-06	1.0637e-05	0.0011142	TRUE
HGLibA_24606_r1	KIAA0226	73.555	153.26	73.555	153.26	1.049	3176.7	327.97	4.4013	0.99999	5.3795e-06	1.0759e-05	0.0011252	TRUE
HGLibA_54195_r1	WDR83OS	83.915	170.29	83.915	170.29	1.0124	3730.5	385.42	4.3998	0.99999	5.4174e-06	1.0835e-05	0.0011322	TRUE
HGLibA_44250_r0	SIX3	92.21	183.69	92.21	183.69	0.98659	4184.7	432.66	4.3982	0.99999	5.4573e-06	1.0915e-05	0.0011396	TRUE
HGLibA_51914_r1	TSPAN17	25.9	68.117	25.9	68.117	1.3614	891.15	92.174	4.3973	0.99999	5.4993e-06	1.0999e-05	0.0011455	TRUE
HGLibA_52393_r1	TXLNB	25.9	68.117	25.9	68.117	1.3614	891.15	92.174	4.3973	0.99999	5.4993e-06	1.0999e-05	0.0011455	TRUE
HGLibA_59780_r0	hsa-mir-4268	74.673	155.03	74.673	155.03	1.044	3228.9	334.08	4.3966	0.99999	5.4992e-06	1.0998e-05	0.0011455	TRUE
HGLibA_26227_r1	LDHAL6B	7.2519	26.963	7.2519	26.963	1.7607	194.26	20.101	4.3964	0.99999	5.8103e-06	1.1621e-05	0.0012005	TRUE
HGLibA_25148_r1	KLHL2	7.2519	26.963	7.2519	26.963	1.7607	194.26	20.101	4.3964	0.99999	5.8103e-06	1.1621e-05	0.0012005	TRUE
HGLibA_40855_r1	RER1	164.72	34.059	164.72	34.059	-2.2409	8536.5	883.8	4.3958	5.5185e-06	0.99999	1.1037e-05	0.0011486	FALSE
HGLibA_34832_r0	OXR1	34.508	84.682	34.508	84.682	1.2708	1258.7	130.44	4.3932	0.99999	5.5927e-06	1.1185e-05	0.0011631	TRUE
HGLibA_47873_r1	SV2A	90.131	180.23	90.131	180.23	0.99178	4058.6	420.72	4.3924	0.99999	5.6044e-06	1.1209e-05	0.0011646	TRUE
HGLibA_10161_r0	CLUH	48.085	109.43	48.085	109.43	1.1698	1881.9	195.19	4.3912	0.99999	5.6383e-06	1.1277e-05	0.0011707	TRUE
HGLibA_42401_r0	RTN2	7.9198	28.662	7.9198	28.662	1.7335	215.11	22.314	4.3909	0.99999	5.9218e-06	1.1844e-05	0.0012187	TRUE
HGLibA_18771_r0	GCDH	7.9198	28.662	7.9198	28.662	1.7335	215.11	22.314	4.3909	0.99999	5.9218e-06	1.1844e-05	0.0012187	TRUE
HGLibA_07196_r1	CAPS	117.07	222.8	117.07	222.8	0.9226	5589.7	580.12	4.3898	0.99999	5.6716e-06	1.1343e-05	0.0011766	TRUE
HGLibA_55943_r1	ZNF415	153.33	278.14	153.33	278.14	0.85503	7789.8	808.95	4.3885	0.99999	5.7062e-06	1.1412e-05	0.0011829	TRUE
HGLibA_41063_r1	RGS14	164.72	295.17	164.72	295.17	0.83768	8508.8	883.8	4.3881	0.99999	5.7184e-06	1.1437e-05	0.0011844	TRUE
HGLibA_55761_r0	ZNF296	76.37	157.64	76.37	157.64	1.0359	3302.3	343.4	4.3855	0.99999	5.7858e-06	1.1572e-05	0.0011974	TRUE
HGLibA_36966_r1	PLAUR	165.76	296.59	165.76	296.59	0.83558	8558.9	890.67	4.3839	0.99999	5.8276e-06	1.1655e-05	0.0012032	TRUE
HGLibA_64469_r1	NonTargetingControlGuideForHuman_0086	134.68	249.76	134.68	249.76	0.88613	6622.2	689.4	4.3831	0.99999	5.8505e-06	1.1701e-05	0.0012069	TRUE
HGLibA_59711_r1	hsa-mir-4251	5.18	21.287	5.18	21.287	1.8505	129.71	13.508	4.3823	0.99999	6.3778e-06	1.2756e-05	0.0013031	TRUE
HGLibA_63353_r1	hsa-mir-6794	5.18	21.287	5.18	21.287	1.8505	129.71	13.508	4.3823	0.99999	6.3778e-06	1.2756e-05	0.0013031	TRUE
HGLibA_14272_r1	DYRK1A	61.123	131.98	61.123	131.98	1.098	2510.1	261.54	4.3812	0.99999	5.9011e-06	1.1802e-05	0.0012164	TRUE
HGLibA_37239_r1	PLSCR4	21.756	59.602	21.756	59.602	1.4131	716.19	74.693	4.3791	0.99999	5.9932e-06	1.1986e-05	0.0012322	TRUE
HGLibA_06656_r0	C8orf87	54.873	121.16	54.873	121.16	1.1285	2197	229.27	4.3777	0.99999	5.9971e-06	1.1994e-05	0.0012322	TRUE
HGLibA_10341_r0	CNOT4	160.09	287.92	160.09	287.92	0.84276	8169.5	853.24	4.376	0.99999	6.0442e-06	1.2088e-05	0.0012409	TRUE
HGLibA_56463_r1	ZNF653	355.34	564.8	355.34	564.8	0.66703	21937	2292.1	4.375	0.99999	6.0704e-06	1.2141e-05	0.0012452	TRUE
HGLibA_05659_r0	C19orf43	269.27	445.56	269.27	445.56	0.72441	15538	1624	4.3744	0.99999	6.089e-06	1.2178e-05	0.0012481	TRUE
HGLibA_44508_r1	SLC1A1	104.64	202.93	104.64	202.93	0.949	4831.2	505.32	4.3728	0.99999	6.1335e-06	1.2267e-05	0.0012556	TRUE
HGLibA_09241_r0	CETP	182.16	320.49	182.16	320.49	0.81169	9567.8	1000.8	4.3727	0.99999	6.1354e-06	1.2271e-05	0.0012556	TRUE
HGLibA_40987_r0	RFXANK	248.34	415.59	248.34	415.59	0.7405	13986	1468.9	4.3638	0.99999	6.3909e-06	1.2782e-05	0.0013047	TRUE
HGLibA_62826_r1	hsa-mir-646	53.872	119.2	53.872	119.2	1.1314	2134.2	224.18	4.3635	0.99999	6.4007e-06	1.2801e-05	0.0013057	TRUE
HGLibA_04808_r1	BRICD5	221.7	377.48	221.7	377.48	0.76511	12134	1276.2	4.3607	0.99999	6.4829e-06	1.2966e-05	0.0013214	TRUE
HGLibA_62934_r1	hsa-mir-6515	58.015	126.3	58.015	126.3	1.1091	2331.4	245.39	4.3591	0.99999	6.5313e-06	1.3063e-05	0.0013302	TRUE
HGLibA_49798_r0	TMED1	100.13	195.42	100.13	195.42	0.95773	4540.1	478.72	4.3552	0.99999	6.6476e-06	1.3295e-05	0.0013528	TRUE
HGLibA_06204_r0	C3	92.775	183.69	92.775	183.69	0.97786	4133.1	435.92	4.3546	0.99999	6.6642e-06	1.3328e-05	0.0013551	TRUE
HGLibA_38560_r0	PRKCSH	87.118	174.57	87.118	174.57	0.99457	3824.3	403.54	4.3536	0.99999	6.6955e-06	1.3391e-05	0.0013604	TRUE
HGLibA_30834_r1	MYO1F	150.22	272.47	150.22	272.47	0.85474	7472.5	788.76	4.3529	0.99999	6.7185e-06	1.3437e-05	0.001364	TRUE
HGLibA_08397_r1	CD47	14.504	43.992	14.504	43.992	1.537	434.78	45.897	4.3527	0.99999	6.833e-06	1.3666e-05	0.0013839	TRUE
HGLibA_47315_r1	STAC2	37.296	89.404	37.296	89.404	1.2392	1357.6	143.33	4.3525	0.99999	6.7347e-06	1.3469e-05	0.0013662	TRUE
HGLibA_50890_r1	TNNT3	40.404	95.08	40.404	95.08	1.2145	1494.8	157.96	4.3504	0.99999	6.7975e-06	1.3595e-05	0.0013778	TRUE
HGLibA_37345_r0	PNISR	46.953	106.83	46.953	106.83	1.169	1792.6	189.62	4.3482	0.99999	6.864e-06	1.3728e-05	0.0013891	TRUE
HGLibA_07480_r1	CC2D2A	11.396	36.897	11.396	36.897	1.6122	325.15	34.403	4.3477	0.99999	7.0624e-06	1.4125e-05	0.0014259	TRUE
HGLibA_01403_r1	AKAP1	11.396	36.897	11.396	36.897	1.6122	325.15	34.403	4.3477	0.99999	7.0624e-06	1.4125e-05	0.0014259	TRUE
HGLibA_27117_r0	LPPR2	22.062	59.929	22.062	59.929	1.4016	716.92	75.963	4.3446	0.99999	7.0163e-06	1.4033e-05	0.0014188	TRUE
HGLibA_30902_r1	MYOZ1	82.879	167.45	82.879	167.45	1.006	3576.5	379.6	4.3409	0.99999	7.0941e-06	1.4188e-05	0.0014311	TRUE
HGLibA_62742_r0	hsa-mir-626	165.19	294.43	165.19	294.43	0.83003	8352.3	886.87	4.34	0.99999	7.1244e-06	1.4249e-05	0.0014361	TRUE
HGLibA_17282_r0	FEN1	218.93	65.14	218.93	65.14	-1.7334	11825	1256.4	4.3386	7.1693e-06	0.99999	1.4339e-05	0.001444	FALSE
HGLibA_29177_r0	MGST2	99.564	194.12	99.564	194.12	0.95623	4470.1	475.4	4.3366	0.99999	7.2364e-06	1.4473e-05	0.0014564	TRUE
HGLibA_36280_r1	PGPEP1	108.78	208.61	108.78	208.61	0.9331	4983	530.03	4.3362	0.99999	7.2481e-06	1.4496e-05	0.0014576	TRUE
HGLibA_42552_r1	S100A2	89.095	177.39	89.095	177.39	0.9855	3897.8	414.8	4.3352	0.99999	7.2813e-06	1.4563e-05	0.0014618	TRUE
HGLibA_11185_r1	CRLF1	89.095	177.39	89.095	177.39	0.9855	3897.8	414.8	4.3352	0.99999	7.2813e-06	1.4563e-05	0.0014618	TRUE
HGLibA_44739_r0	SLC25A41	53.742	118.55	53.742	118.55	1.127	2100.3	223.52	4.3351	0.99999	7.2862e-06	1.4572e-05	0.0014618	TRUE
HGLibA_13853_r0	DPH7	152.17	274.89	152.17	274.89	0.84892	7529.6	801.45	4.3347	0.99999	7.297e-06	1.4594e-05	0.0014628	TRUE
HGLibA_18596_r0	GALT	148.78	269.68	148.78	269.68	0.85374	7308.2	779.45	4.3304	0.99999	7.4423e-06	1.4885e-05	0.0014908	TRUE
HGLibA_15353_r1	EPOR	109.82	210.03	109.82	210.03	0.92928	5021.3	536.24	4.3276	0.99999	7.5386e-06	1.5077e-05	0.0015089	TRUE
HGLibA_06577_r0	C7orf66	104.66	201.93	104.66	201.93	0.94164	4731.5	505.44	4.327	0.99999	7.5594e-06	1.5119e-05	0.0015119	TRUE
HGLibA_59534_r1	hsa-mir-3914-2	126.39	235.57	126.39	235.57	0.89302	5960.2	637.51	4.3242	0.99999	7.6558e-06	1.5312e-05	0.00153	TRUE
HGLibA_35060_r0	PALD1	140.29	256.65	140.29	256.65	0.86671	6769.4	725	4.3214	0.99999	7.7532e-06	1.5506e-05	0.0015482	TRUE
HGLibA_38560_r1	PRKCSH	51.8	114.95	51.8	114.95	1.1349	1993.8	213.71	4.3196	0.99999	7.8174e-06	1.5635e-05	0.0015598	TRUE
HGLibA_64840_r0	NonTargetingControlGuideForHuman_0457	10.183	33.873	10.183	33.873	1.6408	280.61	30.083	4.3192	0.99999	8.0844e-06	1.6169e-05	0.0016068	TRUE
HGLibA_30748_r1	MYL10	136.75	251.18	136.75	251.18	0.8724	6547.2	702.49	4.3174	0.99999	7.8936e-06	1.5787e-05	0.0015738	TRUE
HGLibA_55302_r1	ZGLP1	158.51	283.82	158.51	283.82	0.83644	7851.9	842.81	4.3166	0.99999	7.924e-06	1.5848e-05	0.0015786	TRUE
HGLibA_51148_r1	TPM3	24.864	65.279	24.864	65.279	1.3576	816.69	87.742	4.3146	0.99999	8.0262e-06	1.6052e-05	0.0015965	TRUE
HGLibA_10094_r0	CLP1	118.23	222.78	118.23	222.78	0.9083	5464.9	587.24	4.3142	0.99999	8.0089e-06	1.6018e-05	0.0015943	TRUE
HGLibA_16486_r1	FAM216B	2.072	11.353	2.072	11.353	2.0076	43.067	4.629	4.3137	0.99999	9.6474e-06	1.9295e-05	0.0018541	TRUE
HGLibA_44891_r1	SLC2A8	2.072	11.353	2.072	11.353	2.0076	43.067	4.629	4.3137	0.99999	9.6474e-06	1.9295e-05	0.0018541	TRUE
HGLibA_26267_r1	LECT2	2.072	11.353	2.072	11.353	2.0076	43.067	4.629	4.3137	0.99999	9.6474e-06	1.9295e-05	0.0018541	TRUE
HGLibA_34606_r1	ORC3	137.79	252.6	137.79	252.6	0.86969	6591.1	709.06	4.3118	0.99999	8.0979e-06	1.6196e-05	0.0016083	TRUE
HGLibA_35792_r0	PDE4C	93.341	183.69	93.341	183.69	0.96918	4081.8	439.18	4.3114	0.99999	8.11e-06	1.622e-05	0.0016094	TRUE
HGLibA_59681_r0	hsa-mir-410	20.931	57.323	20.931	57.323	1.4111	662.19	71.296	4.31	0.99999	8.2187e-06	1.6437e-05	0.0016259	TRUE
HGLibA_48415_r0	TAS2R46	20.931	57.323	20.931	57.323	1.4111	662.19	71.296	4.31	0.99999	8.2187e-06	1.6437e-05	0.0016259	TRUE
HGLibA_35794_r1	PDE4C	104.64	201.51	104.64	201.51	0.93893	4692.7	505.32	4.3097	0.99999	8.1753e-06	1.6351e-05	0.0016211	TRUE
HGLibA_49741_r0	TMBIM4	11.314	36.478	11.314	36.478	1.6057	316.62	34.108	4.3088	0.99999	8.4299e-06	1.686e-05	0.0016575	TRUE
HGLibA_63726_r0	hsa-mir-6885	11.314	36.478	11.314	36.478	1.6057	316.62	34.108	4.3088	0.99999	8.4299e-06	1.686e-05	0.0016575	TRUE
HGLibA_61078_r1	hsa-mir-4745	120.17	225.64	120.17	225.64	0.9033	5561.2	599.14	4.3086	0.99999	8.2141e-06	1.6428e-05	0.0016259	TRUE
HGLibA_04152_r0	BAP1	87.684	174.57	87.684	174.57	0.98534	3775	406.75	4.3083	0.99999	8.2249e-06	1.645e-05	0.0016259	TRUE
HGLibA_24802_r0	KIAA1683	11.88	37.781	11.88	37.781	1.5902	335.44	36.153	4.3077	0.99999	8.4502e-06	1.69e-05	0.0016602	TRUE
HGLibA_60216_r1	hsa-mir-4452	138.82	254.02	138.82	254.02	0.86701	6635.2	715.64	4.3062	0.99999	8.3033e-06	1.6607e-05	0.0016401	TRUE
HGLibA_24803_r0	KIAA1683	152.74	274.89	152.74	274.89	0.8436	7460.3	805.13	4.3049	0.99999	8.3538e-06	1.6708e-05	0.0016488	TRUE
HGLibA_46980_r1	SRGAP2D	161.61	288.08	161.61	288.08	0.83001	7996.6	863.26	4.3042	0.99999	8.3777e-06	1.6755e-05	0.0016523	TRUE
HGLibA_22809_r0	IGF2R	220.62	373.9	220.62	373.9	0.7584	11747	1268.5	4.3036	0.99999	8.4021e-06	1.6804e-05	0.0016558	TRUE
HGLibA_35077_r1	PALM3	98.419	191.58	98.419	191.58	0.95386	4339.4	468.69	4.3031	0.99999	8.4195e-06	1.6839e-05	0.0016575	TRUE
HGLibA_36719_r1	PIP5K1C	22.792	61.022	22.792	61.022	1.3823	730.76	79	4.3012	0.99999	8.5382e-06	1.7076e-05	0.0016749	TRUE
HGLibA_33015_r0	NUMBL	61.662	131.58	61.662	131.58	1.0812	2444.5	264.35	4.3005	0.99999	8.5226e-06	1.7045e-05	0.0016731	TRUE
HGLibA_63343_r0	hsa-mir-6791	79.764	161.55	79.764	161.55	1.0091	3344.2	362.19	4.2973	0.99999	8.6454e-06	1.7291e-05	0.0016946	TRUE
HGLibA_10342_r0	CNOT4	115.97	218.87	115.97	218.87	0.91052	5294.3	573.44	4.2971	0.99999	8.6529e-06	1.7306e-05	0.0016948	TRUE
HGLibA_31668_r0	NEK9	71.844	148.52	71.844	148.52	1.0374	2939.5	318.66	4.2952	0.99999	8.7258e-06	1.7452e-05	0.0017078	TRUE
HGLibA_61459_r1	hsa-mir-5011	122.25	228.48	122.25	228.48	0.89679	5642.3	611.88	4.2945	0.99999	8.7545e-06	1.7509e-05	0.0017117	TRUE
HGLibA_53758_r0	VPS28	168.58	39.084	168.58	39.084	-2.0809	8384.6	909.43	4.2944	8.7594e-06	0.99999	1.7519e-05	0.0017117	FALSE
HGLibA_36914_r0	PLA2G4F	155.57	278.8	155.57	278.8	0.83759	7592.8	823.57	4.294	0.99999	8.7724e-06	1.7545e-05	0.001713	TRUE
HGLibA_14065_r0	DTNA	54.873	119.86	54.873	119.86	1.1131	2111.5	229.27	4.2917	0.99999	8.8673e-06	1.7735e-05	0.0017302	TRUE
HGLibA_61062_r1	hsa-mir-4741	45.584	103.59	45.584	103.59	1.1669	1682.6	182.91	4.2894	0.99999	8.9608e-06	1.7922e-05	0.0017457	TRUE
HGLibA_00794_r1	ADAMTS10	87.023	173.13	87.023	173.13	0.98422	3707.3	403	4.2894	0.99999	8.9596e-06	1.7919e-05	0.0017457	TRUE
HGLibA_51179_r0	TPRG1	108.62	207.14	108.62	207.14	0.92514	4854	529.05	4.2837	0.99999	9.1904e-06	1.8381e-05	0.0017891	TRUE
HGLibA_12941_r1	DENND2C	33.152	80.889	33.152	80.889	1.2617	1139.4	124.25	4.2826	0.99999	9.2482e-06	1.8496e-05	0.0017963	TRUE
HGLibA_28077_r0	MAN2B1	172.54	303.55	172.54	303.55	0.81142	8582.1	935.89	4.2825	0.99999	9.2402e-06	1.848e-05	0.0017963	TRUE
HGLibA_56680_r0	ZNF75D	367.71	577.14	367.71	577.14	0.64894	21931	2391.7	4.2824	0.99999	9.2454e-06	1.8491e-05	0.0017963	TRUE
HGLibA_50103_r1	TMEM182	124.32	231.31	124.32	231.31	0.89047	5724	624.67	4.281	0.99999	9.3048e-06	1.861e-05	0.0018047	TRUE
HGLibA_56979_r0	ZRSR2	221.19	373.9	221.19	373.9	0.75472	11661	1272.5	4.2809	0.99999	9.3058e-06	1.8612e-05	0.0018047	TRUE
HGLibA_56090_r1	ZNF490	133.64	245.51	133.64	245.51	0.87248	6256.6	682.87	4.2807	0.99999	9.3147e-06	1.8629e-05	0.0018051	TRUE
HGLibA_18932_r0	GET4	201.39	57.323	201.39	57.323	-1.795	10378	1133.1	4.28	9.3457e-06	0.99999	1.8691e-05	0.0018097	FALSE
HGLibA_53729_r1	VPS11	88.059	174.55	88.059	174.55	0.97905	3740.3	408.89	4.2773	0.99999	9.4593e-06	1.8919e-05	0.0018303	TRUE
HGLibA_52151_r0	TTC7A	256.26	423.41	256.26	423.41	0.72221	13969	1527.2	4.2771	0.99999	9.4692e-06	1.8938e-05	0.0018309	TRUE
HGLibA_58275_r1	hsa-mir-219a-1	76.663	156.1	76.663	156.1	1.0164	3155.2	345.02	4.2767	0.99999	9.4838e-06	1.8968e-05	0.0018323	TRUE
HGLibA_06309_r1	C4orf26	10.36	34.059	10.36	34.059	1.6258	280.81	30.707	4.2766	0.99999	9.7882e-06	1.9576e-05	0.0018769	TRUE
HGLibA_56532_r0	ZNF683	153.31	274.89	153.31	274.89	0.8383	7391.4	808.81	4.2752	0.99999	9.5491e-06	1.9098e-05	0.0018435	TRUE
HGLibA_11061_r0	CRADD	214.97	364.78	214.97	364.78	0.76017	11222	1228.4	4.2746	0.99999	9.5747e-06	1.9149e-05	0.0018464	TRUE
HGLibA_37249_r1	PLVAP	169.9	299.43	169.9	299.43	0.81386	8388.9	918.25	4.2745	0.99999	9.5782e-06	1.9156e-05	0.0018464	TRUE
HGLibA_41561_r1	RNF167	27.972	70.955	27.972	70.955	1.3125	923.79	101.16	4.2737	0.99999	9.6378e-06	1.9276e-05	0.0018541	TRUE
HGLibA_20703_r1	GYPC	13.468	41.154	13.468	41.154	1.5428	383.26	42.001	4.272	0.99999	9.8718e-06	1.9744e-05	0.0018887	TRUE
HGLibA_09129_r1	CEP250	13.468	41.154	13.468	41.154	1.5428	383.26	42.001	4.272	0.99999	9.8718e-06	1.9744e-05	0.0018887	TRUE
HGLibA_32629_r0	NR4A2	49.782	110.74	49.782	110.74	1.1377	1857.8	203.62	4.2718	0.99999	9.6983e-06	1.9397e-05	0.0018625	TRUE
HGLibA_05708_r1	C19orf77	228.95	384.58	228.95	384.58	0.74568	12109	1328.1	4.2703	0.99999	9.7598e-06	1.952e-05	0.0018729	TRUE
HGLibA_59620_r0	hsa-mir-3940	104.66	200.63	104.66	200.63	0.93235	4605.6	505.44	4.269	0.99999	9.8174e-06	1.9635e-05	0.0018811	TRUE
HGLibA_24006_r0	JUNB	69.016	143.31	69.016	143.31	1.0434	2759.6	303.38	4.2653	0.99999	9.9834e-06	1.9967e-05	0.0019086	TRUE
HGLibA_50252_r0	TMEM229B	95.604	186.3	95.604	186.3	0.9552	4112.9	452.29	4.2646	0.99999	1.0012e-05	2.0023e-05	0.0019126	TRUE
HGLibA_05410_r0	C15orf53	44.691	101.62	44.691	101.62	1.1673	1620.4	178.56	4.2602	0.99999	1.0214e-05	2.0428e-05	0.0019484	TRUE
HGLibA_45587_r1	SMAD7	190.62	329.23	190.62	329.23	0.78522	9606.4	1058.6	4.2602	0.99999	1.0212e-05	2.0424e-05	0.0019484	TRUE
HGLibA_39392_r0	PTMA	5.657	22.148	5.657	22.148	1.7979	135.97	14.987	4.2597	0.99999	1.103e-05	2.2059e-05	0.0020807	TRUE
HGLibA_34540_r0	OR8J3	60.53	128.98	60.53	128.98	1.0789	2342.5	258.44	4.2577	0.99999	1.0329e-05	2.0659e-05	0.0019689	TRUE
HGLibA_24545_r0	KDSR	225.15	71.654	225.15	71.654	-1.6382	11781	1300.8	4.2559	1.0412e-05	0.99999	2.0823e-05	0.0019831	FALSE
HGLibA_16590_r0	FAM43B	212.7	360.87	212.7	360.87	0.75987	10977	1212.4	4.2554	0.99999	1.0433e-05	2.0866e-05	0.0019857	TRUE
HGLibA_24549_r0	KEAP1	70.713	145.91	70.713	145.91	1.0347	2827.5	312.53	4.2538	0.99999	1.0511e-05	2.1022e-05	0.001999	TRUE
HGLibA_28782_r1	MED23	63.195	133.4	63.195	133.4	1.0659	2464.1	272.41	4.2534	0.99999	1.053e-05	2.1059e-05	0.0020011	TRUE
HGLibA_61934_r1	hsa-mir-548aw	25.9	66.698	25.9	66.698	1.3315	832.25	92.174	4.2495	0.99999	1.075e-05	2.15e-05	0.0020385	TRUE
HGLibA_47085_r1	SRSF6	31.08	76.632	31.08	76.632	1.275	1037.5	114.91	4.2495	0.99999	1.0734e-05	2.1469e-05	0.002037	TRUE
HGLibA_18835_r1	GDA	31.08	76.632	31.08	76.632	1.275	1037.5	114.91	4.2495	0.99999	1.0734e-05	2.1469e-05	0.002037	TRUE
HGLibA_53961_r1	WASH1	225.85	72.374	225.85	72.374	-1.6284	11777	1305.8	4.2471	1.0829e-05	0.99999	2.1659e-05	0.002052	FALSE
HGLibA_37457_r0	PODNL1	107.48	204.54	107.48	204.54	0.92193	4709.9	522.28	4.2469	0.99999	1.0839e-05	2.1679e-05	0.0020523	TRUE
HGLibA_47825_r1	SUPT7L	104.64	200.09	104.64	200.09	0.92878	4556.2	505.32	4.2465	0.99999	1.0855e-05	2.1711e-05	0.0020523	TRUE
HGLibA_41358_r1	RLN3	104.64	200.09	104.64	200.09	0.92878	4556.2	505.32	4.2465	0.99999	1.0855e-05	2.1711e-05	0.0020523	TRUE
HGLibA_39759_r0	QTRT1	76.37	155.03	76.37	155.03	1.012	3093.9	343.4	4.2449	0.99999	1.0934e-05	2.1869e-05	0.0020658	TRUE
HGLibA_52858_r0	UFSP2	126.15	233.2	126.15	233.2	0.88119	5729.7	636.03	4.2447	0.99999	1.0947e-05	2.1893e-05	0.0020665	TRUE
HGLibA_48737_r0	TCEB2	152.17	272.28	152.17	272.28	0.83523	7213.2	801.45	4.2427	0.99999	1.1043e-05	2.2086e-05	0.0020816	TRUE
HGLibA_48559_r0	TBC1D5	189.51	327	189.51	327	0.78383	9451.9	1051	4.2411	0.99999	1.1121e-05	2.2242e-05	0.0020948	TRUE
HGLibA_53961_r0	WASH1	237.6	79.471	237.6	79.471	-1.568	12502	1390.5	4.2405	1.1152e-05	0.99999	2.2304e-05	0.0020991	FALSE
HGLibA_63435_r0	hsa-mir-6814	39.034	91.196	39.034	91.196	1.2035	1360.4	151.47	4.2383	0.99999	1.1271e-05	2.2543e-05	0.00212	TRUE
HGLibA_24006_r1	JUNB	79.771	160.36	79.771	160.36	0.99836	3247.2	362.23	4.2343	0.99999	1.1465e-05	2.293e-05	0.0021548	TRUE
HGLibA_52120_r1	TTC34	15.54	45.411	15.54	45.411	1.4885	446.15	49.852	4.2308	0.99999	1.1809e-05	2.3618e-05	0.0022145	TRUE
HGLibA_44842_r1	SLC29A2	47.656	106.43	47.656	106.43	1.1428	1727.4	193.07	4.2301	0.99999	1.1684e-05	2.3368e-05	0.0021944	TRUE
HGLibA_55870_r1	ZNF358	23.828	62.441	23.828	62.441	1.3535	745.48	83.35	4.2294	0.99999	1.1768e-05	2.3536e-05	0.0022086	TRUE
HGLibA_24008_r1	JUND	114.99	215.7	114.99	215.7	0.90166	5071.2	567.52	4.2275	0.99999	1.1817e-05	2.3634e-05	0.0022145	TRUE
HGLibA_39312_r1	PTGER1	283.86	459.79	283.86	459.79	0.69385	15476	1733.9	4.225	0.99999	1.1946e-05	2.3891e-05	0.0022344	TRUE
HGLibA_58796_r1	hsa-mir-3179-3	283.86	459.79	283.86	459.79	0.69385	15476	1733.9	4.225	0.99999	1.1946e-05	2.3891e-05	0.0022344	TRUE
HGLibA_09401_r1	CHD6	207.2	351.94	207.2	351.94	0.76146	10475	1173.6	4.225	0.99999	1.1949e-05	2.3899e-05	0.0022344	TRUE
HGLibA_11186_r0	CRLF1	115.4	216.26	115.4	216.26	0.90032	5086.4	570	4.2246	0.99999	1.1969e-05	2.3938e-05	0.0022364	TRUE
HGLibA_42664_r0	SAMD11	138.6	251.44	138.6	251.44	0.85467	6366.7	714.2	4.2224	0.99999	1.2085e-05	2.417e-05	0.0022564	TRUE
HGLibA_63359_r1	hsa-mir-6795	188.55	324.98	188.55	324.98	0.78218	9305.9	1044.4	4.2215	0.99999	1.2136e-05	2.4272e-05	0.0022643	TRUE
HGLibA_56750_r1	ZNF785	238.28	395.93	238.28	395.93	0.7302	12427	1395.5	4.2203	0.99999	1.2198e-05	2.4396e-05	0.0022726	TRUE
HGLibA_14420_r1	ECSIT	238.28	395.93	238.28	395.93	0.7302	12427	1395.5	4.2203	0.99999	1.2198e-05	2.4396e-05	0.0022726	TRUE
HGLibA_35591_r1	PCGF1	21.756	58.183	21.756	58.183	1.379	663.48	74.693	4.2149	0.99999	1.2567e-05	2.5135e-05	0.0023397	TRUE
HGLibA_48402_r1	TAS2R40	17.612	49.669	17.612	49.669	1.4449	513.82	57.929	4.2118	0.99999	1.2797e-05	2.5595e-05	0.0023791	TRUE
HGLibA_01026_r1	ADPRH	17.612	49.669	17.612	49.669	1.4449	513.82	57.929	4.2118	0.99999	1.2797e-05	2.5595e-05	0.0023791	TRUE
HGLibA_53047_r1	UNK	178.19	309.37	178.19	309.37	0.79247	8603.4	973.91	4.2033	0.99999	1.3153e-05	2.6305e-05	0.0024429	TRUE
HGLibA_33347_r1	OLFM2	257.96	422.89	257.96	422.89	0.71096	13601	1539.8	4.2032	0.99999	1.316e-05	2.632e-05	0.0024429	TRUE
HGLibA_18432_r1	GAGE1	1195.5	1624.9	1195.5	1624.9	0.44236	92168	10445	4.201	0.99999	1.3289e-05	2.6577e-05	0.0024639	TRUE
HGLibA_14550_r1	EFCAB6	95.311	184.48	95.311	184.48	0.94552	3975.9	450.59	4.2009	0.99999	1.3292e-05	2.6585e-05	0.0024639	TRUE
HGLibA_60925_r1	hsa-mir-4706	1.036	7.0955	1.036	7.0955	1.9914	18.359	2.0826	4.1989	0.99998	1.7563e-05	3.5126e-05	0.0031395	TRUE
HGLibA_62696_r1	hsa-mir-615	1.036	7.0955	1.036	7.0955	1.9914	18.359	2.0826	4.1989	0.99998	1.7563e-05	3.5126e-05	0.0031395	TRUE
HGLibA_15331_r0	EPHX4	280.02	453.37	280.02	453.37	0.69319	15025	1704.8	4.1984	0.99999	1.344e-05	2.688e-05	0.0024894	TRUE
HGLibA_49642_r1	TLR10	52.836	114.95	52.836	114.95	1.1068	1929	218.94	4.1978	0.99999	1.3481e-05	2.6962e-05	0.0024952	TRUE
HGLibA_11099_r0	CREB3L3	261.35	427.32	261.35	427.32	0.70716	13772	1564.9	4.1953	0.99999	1.3627e-05	2.7253e-05	0.0025204	TRUE
HGLibA_56947_r0	ZNRF4	82.593	164.15	82.593	164.15	0.98235	3326	377.99	4.195	0.99999	1.3641e-05	2.7283e-05	0.0025213	TRUE
HGLibA_17455_r1	FGG	35.224	83.727	35.224	83.727	1.2259	1176.3	133.72	4.1944	0.99999	1.3696e-05	2.7392e-05	0.0025296	TRUE
HGLibA_33518_r1	OR10H5	166.79	292.34	166.79	292.34	0.80586	7880.3	897.55	4.1904	0.99999	1.3922e-05	2.7844e-05	0.0025694	TRUE
HGLibA_09120_r1	CEP170B	111.89	210.03	111.89	210.03	0.90255	4815.8	548.71	4.1897	0.99999	1.3969e-05	2.7938e-05	0.0025763	TRUE
HGLibA_41963_r0	RPL37	84.29	166.76	84.29	166.76	0.97594	3400.5	387.53	4.1892	0.99999	1.3996e-05	2.7992e-05	0.0025781	TRUE
HGLibA_56202_r1	ZNF547	326.34	516.55	326.34	516.55	0.66093	18091	2061.8	4.1892	0.99999	1.3999e-05	2.7998e-05	0.0025781	TRUE
HGLibA_55675_r0	ZNF254	117.67	218.87	117.67	218.87	0.88974	5121.1	583.78	4.1886	0.99999	1.4033e-05	2.8067e-05	0.0025826	TRUE
HGLibA_31332_r0	NCMAP	193.47	330.91	193.47	330.91	0.77124	9444.8	1078.2	4.1856	0.99999	1.4218e-05	2.8435e-05	0.0026136	TRUE
HGLibA_38882_r1	PRRT1	141.93	255.44	141.93	255.44	0.8433	6442.1	735.44	4.1856	0.99999	1.4222e-05	2.8445e-05	0.0026136	TRUE
HGLibA_29646_r1	MON2	45.584	102.18	45.584	102.18	1.1472	1601.3	182.91	4.1845	0.99999	1.4296e-05	2.8593e-05	0.0026253	TRUE
HGLibA_03922_r1	AXIN1	83.915	166.04	83.915	166.04	0.97606	3371.9	385.42	4.183	0.99999	1.4388e-05	2.8775e-05	0.0026401	TRUE
HGLibA_26373_r1	LGALS7	186.48	320.72	186.48	320.72	0.77907	9010.2	1030.2	4.1823	0.99999	1.4428e-05	2.8855e-05	0.0026456	TRUE
HGLibA_08775_r1	CDK5R1	155.4	275.31	155.4	275.31	0.82104	7189	822.46	4.1811	0.99999	1.4505e-05	2.9009e-05	0.0026578	TRUE
HGLibA_01067_r1	ADRBK2	67.339	139.07	67.339	139.07	1.0354	2572.8	294.39	4.1808	0.99999	1.4528e-05	2.9055e-05	0.0026601	TRUE
HGLibA_10501_r0	COL11A1	2.2628	11.725	2.2628	11.725	1.9635	44.768	5.1273	4.1788	0.99998	1.7416e-05	3.4832e-05	0.003122	TRUE
HGLibA_49397_r0	THRSP	28.851	71.654	28.851	71.654	1.2833	916.04	105.01	4.1769	0.99999	1.4813e-05	2.9626e-05	0.0027104	TRUE
HGLibA_14659_r1	EHBP1	49.728	109.27	49.728	109.27	1.1202	1772.7	203.35	4.1756	0.99999	1.4864e-05	2.9728e-05	0.0027178	TRUE
HGLibA_58345_r1	hsa-mir-24-2	171.97	299.43	171.97	299.43	0.79648	8122.6	932.11	4.1748	0.99999	1.4916e-05	2.9831e-05	0.0027253	TRUE
HGLibA_52345_r1	TUSC2	123.28	227.06	123.28	227.06	0.87577	5384.5	618.27	4.1735	0.99999	1.4997e-05	2.9994e-05	0.0027383	TRUE
HGLibA_64695_r1	NonTargetingControlGuideForHuman_0312	78.735	157.52	78.735	157.52	0.99138	3103.6	356.47	4.1729	0.99998	1.504e-05	3.0081e-05	0.0027442	TRUE
HGLibA_36379_r1	PHF3	114.99	214.29	114.99	214.29	0.89219	4929.3	567.52	4.1679	0.99998	1.5372e-05	3.0743e-05	0.0028026	TRUE
HGLibA_22678_r0	IFNA21	56.005	119.86	56.005	119.86	1.0842	2038.6	235.05	4.1648	0.99998	1.5583e-05	3.1166e-05	0.0028392	TRUE
HGLibA_15820_r1	EYA2	92.203	178.81	92.203	178.81	0.948	3750.1	432.62	4.1638	0.99998	1.5652e-05	3.1304e-05	0.0028497	TRUE
HGLibA_43842_r0	SGOL1	44.691	100.32	44.691	100.32	1.1489	1547.1	178.56	4.1628	0.99998	1.5728e-05	3.1456e-05	0.0028615	TRUE
HGLibA_42027_r0	RPP21	170.84	44.295	170.84	44.295	-1.9237	8007.1	924.53	4.162	1.5771e-05	0.99998	3.1542e-05	0.0028672	FALSE
HGLibA_64679_r0	NonTargetingControlGuideForHuman_0296	149.35	265.77	149.35	265.77	0.82731	6777.3	783.11	4.1604	0.99998	1.5886e-05	3.1771e-05	0.0028861	TRUE
HGLibA_20729_r1	GZMM	178.19	307.95	178.19	307.95	0.78586	8418.3	973.91	4.1578	0.99998	1.6065e-05	3.2129e-05	0.0029165	TRUE
HGLibA_54725_r0	YTHDC1	20.931	56.02	20.931	56.02	1.3785	615.63	71.296	4.1557	0.99998	1.6325e-05	3.265e-05	0.0029554	TRUE
HGLibA_36895_r0	PLA2G2F	101.26	192.81	101.26	192.81	0.92242	4191	485.37	4.1556	0.99998	1.6221e-05	3.2442e-05	0.0029398	TRUE
HGLibA_18612_r1	GAP43	46.62	103.59	46.62	103.59	1.1352	1623.1	187.98	4.1556	0.99998	1.6228e-05	3.2455e-05	0.0029398	TRUE
HGLibA_22091_r1	HRG	46.62	103.59	46.62	103.59	1.1352	1623.1	187.98	4.1556	0.99998	1.6228e-05	3.2455e-05	0.0029398	TRUE
HGLibA_04931_r0	BTD	15.274	44.295	15.274	44.295	1.4768	421.11	48.831	4.153	0.99998	1.6645e-05	3.329e-05	0.0030048	TRUE
HGLibA_07550_r1	CCDC114	54.908	117.79	54.908	117.79	1.0872	1976.8	229.45	4.151	0.99998	1.6551e-05	3.3101e-05	0.0029941	TRUE
HGLibA_21472_r1	HIST1H3F	150.22	266.79	150.22	266.79	0.82448	6794.7	788.76	4.1507	0.99998	1.6569e-05	3.3139e-05	0.0029945	TRUE
HGLibA_37420_r0	PNPLA6	152.17	269.68	152.17	269.68	0.82141	6903.7	801.45	4.1507	0.99998	1.6576e-05	3.3153e-05	0.0029945	TRUE
HGLibA_33214_r0	OAZ1	132.94	241.02	132.94	241.02	0.85352	5840.3	678.45	4.1493	0.99998	1.6675e-05	3.335e-05	0.0030081	TRUE
HGLibA_47665_r0	STXBP2	164.62	287.92	164.62	287.92	0.80279	7601.2	883.12	4.149	0.99998	1.6694e-05	3.3388e-05	0.0030094	TRUE
HGLibA_45273_r1	SLC5A5	183.37	315.04	183.37	315.04	0.77751	8668.7	1009	4.1451	0.99998	1.698e-05	3.396e-05	0.0030588	TRUE
HGLibA_61679_r0	hsa-mir-5190	31.114	75.562	31.114	75.562	1.2534	987.83	115.06	4.1438	0.99998	1.7114e-05	3.4228e-05	0.0030786	TRUE
HGLibA_47342_r0	STAP1	31.114	75.562	31.114	75.562	1.2534	987.83	115.06	4.1438	0.99998	1.7114e-05	3.4228e-05	0.0030786	TRUE
HGLibA_07252_r1	CARM1	14.504	42.573	14.504	42.573	1.4908	393.94	45.897	4.1433	0.99998	1.7401e-05	3.4803e-05	0.0031215	TRUE
HGLibA_28676_r1	MDGA1	240.35	395.93	240.35	395.93	0.71776	12103	1410.5	4.1426	0.99998	1.7173e-05	3.4345e-05	0.003087	TRUE
HGLibA_48229_r0	TAF2	196.3	333.52	196.3	333.52	0.76169	9414.2	1097.7	4.1415	0.99998	1.7251e-05	3.4502e-05	0.0030989	TRUE
HGLibA_48617_r0	TBL2	79.198	157.64	79.198	157.64	0.98409	3076.4	359.04	4.1396	0.99998	1.7392e-05	3.4784e-05	0.0031215	TRUE
HGLibA_40433_r1	RBBP6	43.512	97.918	43.512	97.918	1.1521	1480	172.84	4.1383	0.99998	1.7499e-05	3.4999e-05	0.0031347	TRUE
HGLibA_28638_r1	MCOLN1	246.57	404.45	246.57	404.45	0.7117	12463	1455.9	4.1378	0.99998	1.7536e-05	3.5072e-05	0.003139	TRUE
HGLibA_21057_r1	HDHD3	60.087	126.3	60.087	126.3	1.0593	2192.1	256.13	4.1372	0.99998	1.7577e-05	3.5154e-05	0.0031398	TRUE
HGLibA_15330_r0	EPHX3	170.28	295.73	170.28	295.73	0.79284	7869.8	920.75	4.1345	0.99998	1.7784e-05	3.5568e-05	0.0031745	TRUE
HGLibA_27046_r0	LOXL4	75.239	151.12	75.239	151.12	0.99666	2879.3	337.18	4.1326	0.99998	1.7931e-05	3.5863e-05	0.0031986	TRUE
HGLibA_13539_r1	DNAJB3	27.972	69.536	27.972	69.536	1.2837	863.8	101.16	4.1326	0.99998	1.7981e-05	3.5961e-05	0.003203	TRUE
HGLibA_59384_r1	hsa-mir-373	27.972	69.536	27.972	69.536	1.2837	863.8	101.16	4.1326	0.99998	1.7981e-05	3.5961e-05	0.003203	TRUE
HGLibA_33681_r1	OR1J4	155.4	273.89	155.4	273.89	0.81361	7019.8	822.46	4.1316	0.99998	1.801e-05	3.6021e-05	0.003206	TRUE
HGLibA_26361_r1	LGALS2	215.49	360.45	215.49	360.45	0.73953	10508	1232	4.1301	0.99998	1.8132e-05	3.6264e-05	0.0032254	TRUE
HGLibA_09720_r1	CIRBP	40.404	92.242	40.404	92.242	1.1712	1343.6	157.96	4.1246	0.99998	1.858e-05	3.7159e-05	0.0033028	TRUE
HGLibA_59449_r1	hsa-mir-378f	16.576	46.831	16.576	46.831	1.4443	457.67	53.863	4.1224	0.99998	1.8978e-05	3.7956e-05	0.0033689	TRUE
HGLibA_05717_r1	C19orf82	145.04	258.28	145.04	258.28	0.82815	6411.5	755.35	4.1202	0.99998	1.8925e-05	3.785e-05	0.0033618	TRUE
HGLibA_23453_r0	IPCEF1	33.376	79.471	33.376	79.471	1.227	1062.3	125.27	4.1183	0.99998	1.911e-05	3.8221e-05	0.00339	TRUE
HGLibA_35446_r1	PCDHA4	31.08	75.213	31.08	75.213	1.2484	973.86	114.91	4.1171	0.99998	1.9221e-05	3.8443e-05	0.003405	TRUE
HGLibA_36004_r0	PEA15	100.13	190.21	100.13	190.21	0.91894	4057.1	478.72	4.117	0.99998	1.9191e-05	3.8381e-05	0.0034019	TRUE
HGLibA_62164_r0	hsa-mir-5581	13.577	40.387	13.577	40.387	1.5055	359.38	42.408	4.1169	0.99998	1.9564e-05	3.9128e-05	0.003441	TRUE
HGLibA_08869_r0	CDR2L	101.83	192.81	101.83	192.81	0.91446	4139.3	488.7	4.1158	0.99998	1.929e-05	3.8579e-05	0.0034124	TRUE
HGLibA_16464_r0	FAM212A	69.016	140.7	69.016	140.7	1.0171	2569.4	303.38	4.1157	0.99998	1.9303e-05	3.8606e-05	0.0034124	TRUE
HGLibA_34530_r0	OR8H2	69.016	140.7	69.016	140.7	1.0171	2569.4	303.38	4.1157	0.99998	1.9303e-05	3.8606e-05	0.0034124	TRUE
HGLibA_04245_r1	BCAR1	37.296	86.566	37.296	86.566	1.1932	1213.8	143.33	4.1155	0.99998	1.9338e-05	3.8676e-05	0.0034162	TRUE
HGLibA_62222_r0	hsa-mir-566	7.9198	27.359	7.9198	27.359	1.6687	188.93	22.314	4.1151	0.99998	2.0302e-05	4.0604e-05	0.0035352	TRUE
HGLibA_53661_r0	VIP	103.52	195.42	103.52	195.42	0.91011	4222.4	498.73	4.1149	0.99998	1.9365e-05	3.8731e-05	0.0034186	TRUE
HGLibA_41752_r1	ROGDI	228.95	378.9	228.95	378.9	0.72428	11242	1328.1	4.1146	0.99998	1.9396e-05	3.8793e-05	0.0034186	TRUE
HGLibA_44382_r0	SLC12A9	87.684	170.67	87.684	170.67	0.95286	3443	406.75	4.1145	0.99998	1.9398e-05	3.8797e-05	0.0034186	TRUE
HGLibA_47616_r0	STX10	131.81	238.41	131.81	238.41	0.85014	5682.1	671.34	4.1143	0.99998	1.9417e-05	3.8835e-05	0.0034186	TRUE
HGLibA_39627_r0	PVRL3	105.22	198.02	105.22	198.02	0.90588	4306.3	508.8	4.1143	0.99998	1.9419e-05	3.8837e-05	0.0034186	TRUE
HGLibA_29231_r0	MID1	45.822	101.62	45.822	101.62	1.132	1556.6	184.07	4.1126	0.99998	1.9573e-05	3.9145e-05	0.003441	TRUE
HGLibA_25137_r1	KLHL15	199.95	337.75	199.95	337.75	0.7534	9494.6	1123	4.1121	0.99998	1.9607e-05	3.9215e-05	0.0034436	TRUE
HGLibA_54004_r1	WDFY1	147.11	261.12	147.11	261.12	0.82353	6498.6	768.68	4.112	0.99998	1.9614e-05	3.9228e-05	0.0034436	TRUE
HGLibA_34727_r0	OTOF	89.381	173.27	89.381	173.27	0.94725	3518.8	416.43	4.111	0.99998	1.9701e-05	3.9402e-05	0.0034561	TRUE
HGLibA_50192_r1	TMEM205	83.915	164.62	83.915	164.62	0.96375	3256.3	385.42	4.1107	0.99998	1.9726e-05	3.9452e-05	0.0034561	TRUE
HGLibA_06909_r1	CACNA2D2	83.915	164.62	83.915	164.62	0.96375	3256.3	385.42	4.1107	0.99998	1.9726e-05	3.9452e-05	0.0034561	TRUE
HGLibA_53727_r0	VPS11	58.833	123.77	58.833	123.77	1.0602	2108.1	249.62	4.1098	0.99998	1.9801e-05	3.9603e-05	0.0034655	TRUE
HGLibA_06661_r1	C9orf114	126.39	22.706	126.39	22.706	-2.426	5375.3	637.51	4.1097	1.9807e-05	0.99998	3.9614e-05	0.0034655	FALSE
HGLibA_20942_r1	HBZ	114.99	212.87	114.99	212.87	0.88264	4789.4	567.52	4.1083	0.99998	1.9927e-05	3.9855e-05	0.0034835	TRUE
HGLibA_22323_r1	HSPB9	44.548	99.337	44.548	99.337	1.1394	1501	177.86	4.1083	0.99998	1.994e-05	3.9879e-05	0.0034835	TRUE
HGLibA_62097_r1	hsa-mir-550a-1	148.15	262.53	148.15	262.53	0.82126	6542.3	775.36	4.108	0.99998	1.9957e-05	3.9913e-05	0.0034835	TRUE
HGLibA_47818_r1	SUPT4H1	56.98	120.62	56.98	120.62	1.0688	2025.3	240.06	4.1078	0.99998	1.9978e-05	3.9956e-05	0.0034835	TRUE
HGLibA_24027_r1	KANK2	56.98	120.62	56.98	120.62	1.0688	2025.3	240.06	4.1078	0.99998	1.9978e-05	3.9956e-05	0.0034835	TRUE
HGLibA_46752_r0	SPOCK2	13.011	39.084	13.011	39.084	1.5164	339.89	40.304	4.1069	0.99998	2.0464e-05	4.0929e-05	0.0035611	TRUE
HGLibA_05697_r0	C19orf67	92.775	178.48	92.775	178.48	0.93657	3672.9	435.92	4.105	0.99998	2.0212e-05	4.0423e-05	0.0035219	TRUE
HGLibA_07048_r0	CALR3	191.77	325.7	191.77	325.7	0.76106	8968	1066.5	4.1009	0.99998	2.0576e-05	4.1152e-05	0.0035781	TRUE
HGLibA_45273_r0	SLC5A5	167.45	290.52	167.45	290.52	0.79131	7573.8	901.9	4.0982	0.99998	2.082e-05	4.1639e-05	0.003618	TRUE
HGLibA_56131_r0	ZNF512	29.982	72.957	29.982	72.957	1.2552	923.39	110.01	4.0972	0.99998	2.0957e-05	4.1914e-05	0.0036394	TRUE
HGLibA_56006_r0	ZNF441	60.53	126.37	60.53	126.37	1.0497	2167.5	258.44	4.0956	0.99998	2.1056e-05	4.2113e-05	0.0036542	TRUE
HGLibA_44218_r0	SIRT2	68.45	139.4	68.45	139.4	1.0155	2516.9	300.34	4.0939	0.99998	2.1209e-05	4.2417e-05	0.0036781	TRUE
HGLibA_47720_r0	SUGP2	147.08	260.56	147.08	260.56	0.82073	6438.4	768.5	4.0934	0.99998	2.1256e-05	4.2511e-05	0.0036837	TRUE
HGLibA_35352_r0	PBX4	52.045	112.04	52.045	112.04	1.0916	1799.7	214.95	4.0922	0.99998	2.1372e-05	4.2745e-05	0.0037014	TRUE
HGLibA_45487_r1	SLFN12L	41.44	93.661	41.44	93.661	1.1574	1363.5	162.89	4.0917	0.99998	2.1426e-05	4.2851e-05	0.0037082	TRUE
HGLibA_32175_r0	NME8	49.782	108.13	49.782	108.13	1.1037	1702.4	203.62	4.0892	0.99998	2.165e-05	4.3301e-05	0.0037445	TRUE
HGLibA_53763_r1	VPS33A	118.1	217.12	118.1	217.12	0.87293	4902.5	586.45	4.0889	0.99998	2.1668e-05	4.3337e-05	0.0037451	TRUE
HGLibA_56336_r0	ZNF589	124.45	226.69	124.45	226.69	0.85988	5225.7	625.51	4.0876	0.99998	2.1793e-05	4.3586e-05	0.0037641	TRUE
HGLibA_09998_r1	CLEC4M	93.239	178.81	93.239	178.81	0.93205	3661	438.59	4.0858	0.99998	2.1958e-05	4.3916e-05	0.0037901	TRUE
HGLibA_48350_r1	TARSL2	79.771	157.52	79.771	157.52	0.97276	3022.5	362.23	4.0851	0.99998	2.2025e-05	4.405e-05	0.0037981	TRUE
HGLibA_24847_r0	KIDINS220	92.21	177.18	92.21	177.18	0.93479	3610	432.66	4.085	0.99998	2.2034e-05	4.4068e-05	0.0037981	TRUE
HGLibA_43654_r0	SETD6	177.63	304.85	177.63	304.85	0.77586	8092.9	970.14	4.0846	0.99998	2.2076e-05	4.4151e-05	0.0038026	TRUE
HGLibA_35657_r1	PCP2	119.14	218.54	119.14	218.54	0.8698	4940.5	592.79	4.0827	0.99998	2.2253e-05	4.4506e-05	0.0038306	TRUE
HGLibA_28156_r1	MAP2K7	38.332	87.985	38.332	87.985	1.1779	1232.7	148.17	4.0791	0.99998	2.2627e-05	4.5253e-05	0.0038923	TRUE
HGLibA_51990_r0	TSPYL6	112.57	208.45	112.57	208.45	0.88294	4595.8	552.86	4.0774	0.99998	2.277e-05	4.554e-05	0.0039143	TRUE
HGLibA_13523_r0	DNAJB1	267.58	431.23	267.58	431.23	0.68644	13390	1611.3	4.0768	0.99998	2.2826e-05	4.5653e-05	0.003921	TRUE
HGLibA_45621_r1	SMARCB1	120.17	219.96	120.17	219.96	0.8667	4978.7	599.14	4.0767	0.99998	2.2839e-05	4.5678e-05	0.003921	TRUE
HGLibA_41194_r1	RHOH	49.728	107.85	49.728	107.85	1.1015	1689.2	203.35	4.0761	0.99998	2.2906e-05	4.5812e-05	0.0039277	TRUE
HGLibA_35168_r0	PAQR7	104.09	195.42	104.09	195.42	0.90232	4170.6	502.08	4.0759	0.99998	2.2916e-05	4.5832e-05	0.0039277	TRUE
HGLibA_31102_r0	NANOS3	107.48	200.63	107.48	200.63	0.89424	4338.2	522.28	4.0758	0.99998	2.2924e-05	4.5849e-05	0.0039277	TRUE
HGLibA_57082_r1	ZYG11A	74.591	149.01	74.591	149.01	0.98873	2768.8	333.64	4.074	0.99998	2.3104e-05	4.6208e-05	0.0039559	TRUE
HGLibA_45067_r1	SLC38A3	131.57	236.99	131.57	236.99	0.84414	5556.7	669.85	4.0732	0.99998	2.3187e-05	4.6373e-05	0.0039673	TRUE
HGLibA_09001_r1	CELA3B	32.116	76.632	32.116	76.632	1.2291	990.84	119.56	4.0712	0.99998	2.3426e-05	4.6852e-05	0.0040056	TRUE
HGLibA_12752_r1	DDX58	3.108	14.191	3.108	14.191	1.8867	61.417	7.4198	4.0688	0.99997	2.7066e-05	5.4133e-05	0.004549	TRUE
HGLibA_17348_r1	FGD3	3.108	14.191	3.108	14.191	1.8867	61.417	7.4198	4.0688	0.99997	2.7066e-05	5.4133e-05	0.004549	TRUE
HGLibA_06244_r0	C3orf43	155.57	272.28	155.57	272.28	0.80361	6811.3	823.57	4.0671	0.99998	2.3805e-05	4.761e-05	0.0040677	TRUE
HGLibA_07046_r1	CALR	122.25	222.8	122.25	222.8	0.86066	5055.4	611.88	4.065	0.99998	2.4015e-05	4.8029e-05	0.0041007	TRUE
HGLibA_07152_r1	CAPN12	64.231	131.98	64.231	131.98	1.0275	2294.7	277.87	4.064	0.99998	2.4116e-05	4.8233e-05	0.0041154	TRUE
HGLibA_22887_r0	IGSF22	69.582	140.7	69.582	140.7	1.0055	2529.1	306.42	4.0629	0.99998	2.4238e-05	4.8476e-05	0.0041334	TRUE
HGLibA_34548_r0	OR8K3	37.336	85.985	37.336	85.985	1.182	1183.3	143.52	4.0608	0.99998	2.4471e-05	4.8941e-05	0.0041703	TRUE
HGLibA_18723_r0	GBF1	65.622	134.19	65.622	134.19	1.0209	2350.7	285.24	4.0598	0.99998	2.4557e-05	4.9113e-05	0.0041821	TRUE
HGLibA_35175_r1	PAQR9	123.28	224.22	123.28	224.22	0.8577	5094	618.27	4.0594	0.99998	2.4603e-05	4.9207e-05	0.0041873	TRUE
HGLibA_29234_r1	MID1IP1	134.68	241.25	134.68	241.25	0.83629	5678.5	689.4	4.0588	0.99998	2.4663e-05	4.9326e-05	0.0041947	TRUE
HGLibA_61078_r0	hsa-mir-4745	128.41	231.9	128.41	231.9	0.84769	5354.4	650.11	4.0586	0.99998	2.4684e-05	4.9369e-05	0.0041955	TRUE
HGLibA_44539_r1	SLC22A11	54.908	116.37	54.908	116.37	1.0699	1888.6	229.45	4.0574	0.99998	2.4819e-05	4.9638e-05	0.0042156	TRUE
HGLibA_29194_r0	MIB2	144.25	255.35	144.25	255.35	0.81952	6170.9	750.31	4.0557	0.99998	2.499e-05	4.9981e-05	0.0042419	TRUE
HGLibA_47609_r0	STT3B	125.02	226.69	125.02	226.69	0.85339	5168	629.01	4.0536	0.99997	2.5213e-05	5.0425e-05	0.0042768	TRUE
HGLibA_27317_r1	LRRC33	13.468	39.735	13.468	39.735	1.4934	344.98	42.001	4.053	0.99997	2.5763e-05	5.1526e-05	0.0043471	TRUE
HGLibA_29742_r0	MPND	361.48	557.6	361.48	557.6	0.62389	19230	2341.5	4.0528	0.99997	2.53e-05	5.06e-05	0.0042888	TRUE
HGLibA_14206_r0	DUXA	34.508	80.773	34.508	80.773	1.2035	1070.2	130.44	4.051	0.99997	2.5537e-05	5.1074e-05	0.0043232	TRUE
HGLibA_46371_r0	SPAG9	34.508	80.773	34.508	80.773	1.2035	1070.2	130.44	4.051	0.99997	2.5537e-05	5.1074e-05	0.0043232	TRUE
HGLibA_56060_r1	ZNF473	21.756	56.764	21.756	56.764	1.3439	612.8	74.693	4.0507	0.99997	2.5681e-05	5.1363e-05	0.0043362	TRUE
HGLibA_38002_r0	PPOX	53.176	113.34	53.176	113.34	1.0776	1810	220.66	4.0504	0.99997	2.5568e-05	5.1136e-05	0.0043244	TRUE
HGLibA_60618_r0	hsa-mir-4539	200.26	336.12	200.26	336.12	0.74421	9229.3	1125.2	4.0503	0.99997	2.5578e-05	5.1155e-05	0.0043244	TRUE
HGLibA_38945_r0	PRSS45	67.319	136.79	67.319	136.79	1.0122	2413.4	294.28	4.0499	0.99997	2.562e-05	5.124e-05	0.0043287	TRUE
HGLibA_25040_r0	KLF1	153.31	268.38	153.31	268.38	0.80383	6620.6	808.81	4.0461	0.99997	2.6035e-05	5.207e-05	0.0043901	TRUE
HGLibA_34887_r0	P2RY4	57.136	119.86	57.136	119.86	1.0558	1967	240.86	4.0414	0.99997	2.657e-05	5.3141e-05	0.0044774	TRUE
HGLibA_44295_r0	SKP1	144.82	33.873	144.82	33.873	-2.064	6154.7	753.94	4.0412	2.6589e-05	0.99997	5.3178e-05	0.0044776	FALSE
HGLibA_35067_r1	PALM	340.84	529.33	340.84	529.33	0.63356	17763	2176.3	4.0403	0.99997	2.6689e-05	5.3379e-05	0.0044915	TRUE
HGLibA_47919_r1	SYCE2	77.699	153.26	77.699	153.26	0.97097	2855	350.74	4.0348	0.99997	2.7321e-05	5.4641e-05	0.0045887	TRUE
HGLibA_55405_r1	ZMYM6	19.684	52.507	19.684	52.507	1.3712	538.68	66.215	4.0337	0.99997	2.7671e-05	5.5342e-05	0.0046354	TRUE
HGLibA_61077_r1	hsa-mir-4745	19.684	52.507	19.684	52.507	1.3712	538.68	66.215	4.0337	0.99997	2.7671e-05	5.5342e-05	0.0046354	TRUE
HGLibA_01448_r0	AKAP8L	345.64	535.45	345.64	535.45	0.62998	18013	2214.5	4.0333	0.99997	2.7496e-05	5.4992e-05	0.0046151	TRUE
HGLibA_47857_r1	SUSD5	99.455	187.32	99.455	187.32	0.90665	3860.3	474.76	4.0326	0.99997	2.7578e-05	5.5156e-05	0.0046259	TRUE
HGLibA_44727_r0	SLC25A38	121.06	220.17	121.06	220.17	0.85758	4911.6	604.57	4.0309	0.99997	2.7783e-05	5.5566e-05	0.0046511	TRUE
HGLibA_07889_r1	CCDC84	43.512	96.499	43.512	96.499	1.1312	1403.8	172.84	4.0304	0.99997	2.7854e-05	5.5708e-05	0.0046586	TRUE
HGLibA_55278_r1	ZFYVE20	61.123	126.3	61.123	126.3	1.035	2124	261.54	4.0302	0.99997	2.7864e-05	5.5728e-05	0.0046586	TRUE
HGLibA_49741_r1	TMBIM4	6.2159	22.706	6.2159	22.706	1.716	135.96	16.75	4.029	0.99997	2.9929e-05	5.9858e-05	0.00497	TRUE
HGLibA_28830_r0	MEF2B	339.99	527.63	339.99	527.63	0.63254	17605	2169.6	4.0286	0.99997	2.806e-05	5.612e-05	0.0046882	TRUE
HGLibA_02827_r1	ARHGEF18	51.8	110.69	51.8	110.69	1.0809	1734.1	213.71	4.0284	0.99997	2.8087e-05	5.6175e-05	0.0046898	TRUE
HGLibA_36080_r1	PEX10	84.951	164.62	84.951	164.62	0.94625	3173.3	391.26	4.0275	0.99997	2.8188e-05	5.6376e-05	0.0047035	TRUE
HGLibA_36650_r0	PIK3R2	172.54	295.73	172.54	295.73	0.77391	7588.5	935.89	4.027	0.99997	2.8248e-05	5.6496e-05	0.0047105	TRUE
HGLibA_61384_r1	hsa-mir-496	157.47	273.89	157.47	273.89	0.79463	6776.5	836.01	4.0263	0.99997	2.8327e-05	5.6654e-05	0.0047205	TRUE
HGLibA_33772_r0	OR2B6	114.27	209.75	114.27	209.75	0.87049	4558	563.13	4.0234	0.99997	2.8676e-05	5.7353e-05	0.0047756	TRUE
HGLibA_32904_r1	NUBP2	130.53	26.963	130.53	26.963	-2.2339	5363.6	663.36	4.023	2.8736e-05	0.99997	5.7472e-05	0.0047825	FALSE
HGLibA_26808_r1	LOC100132247	1005.9	637.18	1005.9	637.18	-0.65796	67995	8410.2	4.0211	2.8958e-05	0.99997	5.7915e-05	0.0048162	FALSE
HGLibA_53383_r1	USP48	10.36	32.639	10.36	32.639	1.5662	248.19	30.707	4.0205	0.99997	2.9954e-05	5.9907e-05	0.00497	TRUE
HGLibA_27939_r0	MAGEB17	194.6	327	194.6	327	0.74578	8764.8	1086	4.0176	0.99997	2.9391e-05	5.8782e-05	0.0048851	TRUE
HGLibA_04395_r1	BECN1	121.21	219.96	121.21	219.96	0.85442	4875.8	605.5	4.0131	0.99997	2.996e-05	5.992e-05	0.00497	TRUE
HGLibA_17956_r0	FOXS1	223.45	367.39	223.45	367.39	0.71482	10359	1288.7	4.0095	0.99997	3.0419e-05	6.0838e-05	0.0050429	TRUE
HGLibA_11382_r1	CSNK1A1	102.56	191.58	102.56	191.58	0.89494	3962	493.05	4.0089	0.99997	3.0503e-05	6.1006e-05	0.005047	TRUE
HGLibA_25139_r1	KLHL15	102.56	191.58	102.56	191.58	0.89494	3962	493.05	4.0089	0.99997	3.0503e-05	6.1006e-05	0.005047	TRUE
HGLibA_47718_r1	SUGP1	102.56	191.58	102.56	191.58	0.89494	3962	493.05	4.0089	0.99997	3.0503e-05	6.1006e-05	0.005047	TRUE
HGLibA_23504_r1	IQCF2	122.25	221.38	122.25	221.38	0.85148	4913.7	611.88	4.0076	0.99997	3.0663e-05	6.1327e-05	0.0050703	TRUE
HGLibA_61808_r0	hsa-mir-532	62.227	127.67	62.227	127.67	1.0251	2141.6	267.32	4.0029	0.99997	3.1288e-05	6.2576e-05	0.0051702	TRUE
HGLibA_18180_r1	FUT1	48.692	105.01	48.692	105.01	1.0932	1586.1	198.2	4.0007	0.99997	3.1591e-05	6.3183e-05	0.005217	TRUE
HGLibA_52286_r0	TUBB4A	103.52	192.81	103.52	192.81	0.89084	3986.4	498.73	3.9983	0.99997	3.1906e-05	6.3812e-05	0.0052656	TRUE
HGLibA_10846_r0	COX6A2	49.782	106.83	49.782	106.83	1.0864	1627.2	203.62	3.9979	0.99997	3.1964e-05	6.3928e-05	0.0052717	TRUE
HGLibA_44832_r1	SLC28A1	4.144	17.029	4.144	17.029	1.8094	83.016	10.391	3.9973	0.99996	3.5568e-05	7.1136e-05	0.0057657	TRUE
HGLibA_28704_r1	MDN1	5.18	19.867	5.18	19.867	1.7556	107.86	13.508	3.9962	0.99997	3.496e-05	6.9919e-05	0.0056828	TRUE
HGLibA_05869_r1	C1orf53	5.18	19.867	5.18	19.867	1.7556	107.86	13.508	3.9962	0.99997	3.496e-05	6.9919e-05	0.0056828	TRUE
HGLibA_61041_r1	hsa-mir-4736	5.18	19.867	5.18	19.867	1.7556	107.86	13.508	3.9962	0.99997	3.496e-05	6.9919e-05	0.0056828	TRUE
HGLibA_26103_r1	LCE1B	113.96	208.61	113.96	208.61	0.86658	4479.3	561.23	3.9953	0.99997	3.2309e-05	6.4619e-05	0.0053229	TRUE
HGLibA_56242_r0	ZNF560	166.88	286.62	166.88	286.62	0.77669	7167.9	898.14	3.9952	0.99997	3.2316e-05	6.4633e-05	0.0053229	TRUE
HGLibA_18860_r1	GDF15	104.64	194.42	104.64	194.42	0.88747	4030.5	505.32	3.994	0.99997	3.2482e-05	6.4965e-05	0.0053468	TRUE
HGLibA_52624_r1	UBE2K	169.9	290.92	169.9	290.92	0.77238	7322.2	918.25	3.9935	0.99997	3.255e-05	6.5101e-05	0.0053546	TRUE
HGLibA_08313_r0	CD248	129.55	231.9	129.55	231.9	0.83514	5237.9	657.17	3.9926	0.99997	3.2677e-05	6.5355e-05	0.005372	TRUE
HGLibA_33214_r1	OAZ1	137.79	244.09	137.79	244.09	0.82042	5649.8	709.06	3.992	0.99997	3.2759e-05	6.5518e-05	0.005382	TRUE
HGLibA_22430_r0	HUWE1	127.85	229.29	127.85	229.29	0.83778	5145.3	646.58	3.9894	0.99997	3.3117e-05	6.6234e-05	0.0054373	TRUE
HGLibA_20078_r0	GPR68	113.14	207.14	113.14	207.14	0.86677	4418.4	556.28	3.9856	0.99997	3.3649e-05	6.7298e-05	0.0055211	TRUE
HGLibA_60908_r1	hsa-mir-4700	139.86	246.92	139.86	246.92	0.81565	5731.5	722.22	3.984	0.99997	3.3889e-05	6.7777e-05	0.0055569	TRUE
HGLibA_14190_r0	DUSP7	89.381	170.67	89.381	170.67	0.92551	3303.6	416.43	3.9833	0.99997	3.3986e-05	6.7972e-05	0.0055693	TRUE
HGLibA_40854_r0	RER1	334.9	151.12	334.9	151.12	-1.1428	16886	2129.2	3.9826	3.4082e-05	0.99997	6.8164e-05	0.0055814	FALSE
HGLibA_31016_r1	NAALADL2	22.792	58.183	22.792	58.183	1.3147	626.28	79	3.9819	0.99997	3.4365e-05	6.8731e-05	0.0056154	TRUE
HGLibA_15948_r1	FAF2	290.08	122.04	290.08	122.04	-1.2422	14118	1781.1	3.9815	3.4237e-05	0.99997	6.8474e-05	0.0055996	FALSE
HGLibA_56971_r1	ZRANB1	290.08	122.04	290.08	122.04	-1.2422	14118	1781.1	3.9815	3.4237e-05	0.99997	6.8474e-05	0.0055996	FALSE
HGLibA_34356_r1	OR5T1	41.44	92.242	41.44	92.242	1.1356	1290.4	162.89	3.9805	0.99997	3.4407e-05	6.8814e-05	0.0056154	TRUE
HGLibA_29041_r1	MFAP2	41.44	92.242	41.44	92.242	1.1356	1290.4	162.89	3.9805	0.99997	3.4407e-05	6.8814e-05	0.0056154	TRUE
HGLibA_52058_r0	TTC16	92.775	175.88	92.775	175.88	0.91547	3453	435.92	3.9803	0.99997	3.4421e-05	6.8843e-05	0.0056154	TRUE
HGLibA_29858_r0	MRI1	37.902	85.985	37.902	85.985	1.1609	1156	146.16	3.9772	0.99997	3.4902e-05	6.9804e-05	0.0056828	TRUE
HGLibA_52344_r0	TUSC2	37.902	85.985	37.902	85.985	1.1609	1156	146.16	3.9772	0.99997	3.4902e-05	6.9804e-05	0.0056828	TRUE
HGLibA_52620_r0	UBE2J2	27.154	66.443	27.154	66.443	1.2603	771.81	97.592	3.9771	0.99997	3.4991e-05	6.9981e-05	0.0056829	TRUE
HGLibA_25429_r1	KRT15	49.728	106.43	49.728	106.43	1.0826	1607.8	203.35	3.9766	0.99997	3.4968e-05	6.9936e-05	0.0056828	TRUE
HGLibA_49232_r0	TGFBR3L	119.36	216.26	119.36	216.26	0.85205	4694.9	594.16	3.9753	0.99996	3.5138e-05	7.0277e-05	0.0057033	TRUE
HGLibA_53855_r1	VSNL1	158.51	273.89	158.51	273.89	0.78523	6656.4	842.81	3.9744	0.99996	3.5281e-05	7.0562e-05	0.0057228	TRUE
HGLibA_56097_r0	ZNF493	59.399	122.46	59.399	122.46	1.0315	1988.5	252.55	3.9683	0.99996	3.6197e-05	7.2394e-05	0.005864	TRUE
HGLibA_12188_r0	CYP4F2	85.421	164.15	85.421	164.15	0.93434	3099.3	393.92	3.9668	0.99996	3.6418e-05	7.2836e-05	0.005896	TRUE
HGLibA_07472_r0	CBY3	15.274	42.992	15.274	42.992	1.4347	384.15	48.831	3.9666	0.99996	3.6987e-05	7.3973e-05	0.0059654	TRUE
HGLibA_62836_r1	hsa-mir-648	219.63	360.45	219.63	360.45	0.71218	9915.6	1261.4	3.965	0.99996	3.6702e-05	7.3403e-05	0.0059382	TRUE
HGLibA_08720_r1	CDK1	204.09	69.536	204.09	69.536	-1.5398	9052.4	1151.9	3.9645	3.677e-05	0.99996	7.3541e-05	0.0059456	FALSE
HGLibA_42025_r1	RPP21	119.14	22.706	119.14	22.706	-2.3414	4649.7	592.79	3.9639	3.6861e-05	0.99996	7.3722e-05	0.0059564	FALSE
HGLibA_12413_r1	DCAF10	54.908	114.95	54.908	114.95	1.0524	1802.4	229.45	3.9637	0.99996	3.6908e-05	7.3816e-05	0.0059594	TRUE
HGLibA_43321_r1	SEMA3B	162.65	279.56	162.65	279.56	0.77771	6834.4	870.09	3.9635	0.99996	3.6926e-05	7.3852e-05	0.0059594	TRUE
HGLibA_29231_r1	MID1	38.332	86.566	38.332	86.566	1.1547	1163.3	148.17	3.9625	0.99996	3.7117e-05	7.4234e-05	0.0059827	TRUE
HGLibA_44814_r0	SLC27A1	138.03	243.62	138.03	243.62	0.81515	5574.7	710.61	3.9611	0.99996	3.7309e-05	7.4617e-05	0.0060078	TRUE
HGLibA_34991_r0	PAFAH1B2	90.513	171.97	90.513	171.97	0.91847	3317.6	422.91	3.961	0.99996	3.732e-05	7.4639e-05	0.0060078	TRUE
HGLibA_36429_r0	PHLDB2	92.21	174.57	92.21	174.57	0.91353	3392	432.66	3.9598	0.99996	3.751e-05	7.5019e-05	0.0060345	TRUE
HGLibA_28471_r1	MBD3L1	77.699	151.84	77.699	151.84	0.95764	2748.7	350.74	3.9591	0.99996	3.7623e-05	7.5246e-05	0.006049	TRUE
HGLibA_27120_r0	LPPR3	102.39	190.21	102.39	190.21	0.88702	3855.8	492.04	3.9589	0.99996	3.7652e-05	7.5303e-05	0.0060498	TRUE
HGLibA_25848_r1	KRTAP9-8	147.11	256.86	147.11	256.86	0.7999	6022.3	768.68	3.9584	0.99996	3.7723e-05	7.5446e-05	0.0060555	TRUE
HGLibA_53765_r0	VPS33A	100.7	187.6	100.7	187.6	0.8911	3776.4	482.04	3.9584	0.99996	3.7735e-05	7.5469e-05	0.0060555	TRUE
HGLibA_46910_r0	SPZ1	98.998	185	98.998	185	0.89531	3697.9	472.08	3.9581	0.99996	3.7778e-05	7.5556e-05	0.0060587	TRUE
HGLibA_27228_r0	LRP5L	168.58	287.92	168.58	287.92	0.7687	7120.8	909.43	3.9573	0.99996	3.7907e-05	7.5813e-05	0.0060755	TRUE
HGLibA_34506_r0	OR8B8	148.78	259.26	148.78	259.26	0.79709	6102.5	779.45	3.9571	0.99996	3.7936e-05	7.5873e-05	0.0060765	TRUE
HGLibA_44741_r1	SLC25A42	289.04	455.53	289.04	455.53	0.65446	13860	1773.2	3.9538	0.99996	3.8468e-05	7.6936e-05	0.0061577	TRUE
HGLibA_23513_r1	IQCF6	101.53	188.74	101.53	188.74	0.88803	3803.1	486.94	3.9523	0.99996	3.8703e-05	7.7405e-05	0.006189	TRUE
HGLibA_53910_r0	VWA5B2	221.19	362.18	221.19	362.18	0.70888	9938.7	1272.5	3.9522	0.99996	3.8712e-05	7.7423e-05	0.006189	TRUE
HGLibA_21313_r1	HIGD1C	149.18	259.7	149.18	259.7	0.79565	6106.7	782.06	3.9518	0.99996	3.8779e-05	7.7558e-05	0.0061959	TRUE
HGLibA_34191_r1	OR52M1	167.83	286.66	167.83	286.66	0.76879	7060.2	904.44	3.9512	0.99996	3.8875e-05	7.7751e-05	0.0062074	TRUE
HGLibA_15390_r0	EPT1	226.85	369.99	226.85	369.99	0.70333	10246	1313	3.9505	0.99996	3.8993e-05	7.7986e-05	0.0062223	TRUE
HGLibA_06306_r1	C4orf22	135.71	239.83	135.71	239.83	0.81684	5419.9	695.94	3.9466	0.99996	3.9632e-05	7.9265e-05	0.0063204	TRUE
HGLibA_21121_r0	HELT	110.31	201.93	110.31	201.93	0.86639	4197.2	539.23	3.9456	0.99996	3.9805e-05	7.9611e-05	0.0063441	TRUE
HGLibA_62795_r0	hsa-mir-639	46.388	100.32	46.388	100.32	1.0963	1454.1	186.84	3.9453	0.99996	3.9869e-05	7.9739e-05	0.0063503	TRUE
HGLibA_57287_r1	hsa-mir-1208	199.95	332.07	199.95	332.07	0.72902	8728.5	1123	3.9427	0.99996	4.0289e-05	8.0579e-05	0.006411	TRUE
HGLibA_07049_r1	CALR3	152.29	263.95	152.29	263.95	0.78947	6234.3	802.21	3.9425	0.99996	4.0326e-05	8.0652e-05	0.006411	TRUE
HGLibA_54256_r0	WFDC12	199.13	330.91	199.13	330.91	0.72987	8683.3	1117.3	3.9425	0.99996	4.0326e-05	8.0652e-05	0.006411	TRUE
HGLibA_45822_r1	SMPX	94.275	177.39	94.275	177.39	0.90485	3453.9	444.58	3.9418	0.99996	4.0437e-05	8.0874e-05	0.0064247	TRUE
HGLibA_35203_r0	PARL	148.21	257.95	148.21	257.95	0.79531	6021.4	775.8	3.9399	0.99996	4.0754e-05	8.1508e-05	0.0064671	TRUE
HGLibA_17085_r0	FBXO38	148.21	257.95	148.21	257.95	0.79531	6021.4	775.8	3.9399	0.99996	4.0754e-05	8.1508e-05	0.0064671	TRUE
HGLibA_44057_r0	SHKBP1	93.341	175.88	93.341	175.88	0.90679	3406.1	439.18	3.9384	0.99996	4.1007e-05	8.2015e-05	0.0065006	TRUE
HGLibA_40984_r0	RFX8	100.13	186.3	100.13	186.3	0.88915	3712.7	478.72	3.9384	0.99996	4.1016e-05	8.2033e-05	0.0065006	TRUE
HGLibA_37689_r1	POP4	18.648	49.669	18.648	49.669	1.3667	481.15	62.047	3.9382	0.99996	4.1427e-05	8.2854e-05	0.0065454	TRUE
HGLibA_09751_r0	CIZ1	95.038	178.48	95.038	178.48	0.90217	3481.5	449	3.938	0.99996	4.1083e-05	8.2165e-05	0.0065071	TRUE
HGLibA_35218_r1	PARP11	103.6	191.58	103.6	191.58	0.88058	3870.3	499.18	3.9378	0.99996	4.1109e-05	8.2218e-05	0.0065072	TRUE
HGLibA_46622_r0	SPEN	34.508	79.471	34.508	79.471	1.1803	1010.8	130.44	3.9369	0.99996	4.1326e-05	8.2652e-05	0.0065375	TRUE
HGLibA_42638_r1	SAFB2	79.771	154.68	79.771	154.68	0.94669	2805.9	362.23	3.936	0.99996	4.1423e-05	8.2846e-05	0.0065454	TRUE
HGLibA_27087_r1	LPHN1	9.3239	29.801	9.3239	29.801	1.577	209.66	27.088	3.9345	0.99996	4.3277e-05	8.6553e-05	0.0067815	TRUE
HGLibA_11711_r1	CTSH	14.504	41.154	14.504	41.154	1.443	355.12	45.897	3.9338	0.99996	4.2495e-05	8.4991e-05	0.0066853	TRUE
HGLibA_47665_r1	STXBP2	155.4	268.21	155.4	268.21	0.78351	6363.3	822.46	3.9337	0.99996	4.1825e-05	8.3651e-05	0.0066043	TRUE
HGLibA_01448_r1	AKAP8L	358.45	547.78	358.45	547.78	0.61041	17921	2317.1	3.9331	0.99996	4.1934e-05	8.3868e-05	0.0066173	TRUE
HGLibA_59616_r1	hsa-mir-3939	67.339	134.82	67.339	134.82	0.99085	2276.5	294.39	3.9326	0.99996	4.2012e-05	8.4024e-05	0.0066256	TRUE
HGLibA_35111_r1	PANX2	51.8	109.27	51.8	109.27	1.0625	1651.5	213.71	3.9313	0.99996	4.2252e-05	8.4504e-05	0.006658	TRUE
HGLibA_00753_r1	ADAM20	139.86	245.51	139.86	245.51	0.80737	5580.6	722.22	3.9312	0.99996	4.227e-05	8.454e-05	0.006658	TRUE
HGLibA_20975_r0	HCN2	160.09	274.89	160.09	274.89	0.77619	6589	853.24	3.93	0.99996	4.2476e-05	8.4953e-05	0.0066853	TRUE
HGLibA_22164_r1	HSD11B1L	39.368	87.985	39.368	87.985	1.1404	1181.8	153.05	3.9298	0.99996	4.2537e-05	8.5073e-05	0.0066877	TRUE
HGLibA_49233_r0	TGFBR3L	26.022	63.837	26.022	63.837	1.2627	714.97	92.701	3.9275	0.99996	4.3063e-05	8.6125e-05	0.0067662	TRUE
HGLibA_46010_r1	SNTG2	88.059	167.45	88.059	167.45	0.91952	3151.8	408.89	3.9264	0.99996	4.3116e-05	8.6232e-05	0.0067704	TRUE
HGLibA_60563_r1	hsa-mir-4525	127.43	227.06	127.43	227.06	0.82845	4963.1	643.96	3.9261	0.99996	4.3165e-05	8.6329e-05	0.0067739	TRUE
HGLibA_44568_r1	SLC22A2	62.159	126.3	62.159	126.3	1.0112	2057	266.96	3.9257	0.99996	4.3249e-05	8.6497e-05	0.0067815	TRUE
HGLibA_43417_r1	SEPN1	96.347	180.23	96.347	180.23	0.89658	3517.9	456.61	3.9254	0.99996	4.3292e-05	8.6585e-05	0.0067815	TRUE
HGLibA_17048_r1	FBXO22	56.98	117.79	56.98	117.79	1.0347	1848.7	240.06	3.9246	0.99996	4.3446e-05	8.6892e-05	0.0068014	TRUE
HGLibA_41502_r0	RNF13	5.657	20.845	5.657	20.845	1.7143	115.33	14.987	3.9232	0.99995	4.7087e-05	9.4174e-05	0.0072691	TRUE
HGLibA_02385_r0	APBB3	5.657	20.845	5.657	20.845	1.7143	115.33	14.987	3.9232	0.99995	4.7087e-05	9.4174e-05	0.0072691	TRUE
HGLibA_27473_r1	LRRN2	43.512	95.08	43.512	95.08	1.1101	1329.7	172.84	3.9225	0.99996	4.3846e-05	8.7691e-05	0.0068597	TRUE
HGLibA_18303_r0	G3BP2	22.628	57.323	22.628	57.323	1.3036	601.87	78.316	3.9205	0.99996	4.4422e-05	8.8844e-05	0.0069372	TRUE
HGLibA_40409_r0	RAX2	75.239	147.22	75.239	147.22	0.95911	2590.4	337.18	3.9198	0.99996	4.4313e-05	8.8626e-05	0.0069286	TRUE
HGLibA_29090_r0	MFSD12	156.7	269.68	156.7	269.68	0.7794	6382.1	830.97	3.9193	0.99996	4.4408e-05	8.8816e-05	0.0069372	TRUE
HGLibA_24896_r1	KIF20B	23.828	59.602	23.828	59.602	1.2874	639.91	83.35	3.9185	0.99996	4.4747e-05	8.9494e-05	0.0069709	TRUE
HGLibA_19179_r1	GJC1	23.828	59.602	23.828	59.602	1.2874	639.91	83.35	3.9185	0.99996	4.4747e-05	8.9494e-05	0.0069709	TRUE
HGLibA_19611_r1	GOLGA6B	285.93	122.04	285.93	122.04	-1.2216	13430	1749.6	3.9182	4.461e-05	0.99996	8.922e-05	0.0069623	FALSE
HGLibA_36054_r0	PER1	41.296	91.196	41.296	91.196	1.1242	1245	162.21	3.918	0.99996	4.4674e-05	8.9348e-05	0.006968	TRUE
HGLibA_28097_r0	MANF	13.577	39.084	13.577	39.084	1.4593	325.3	42.408	3.9168	0.99995	4.5708e-05	9.1416e-05	0.007099	TRUE
HGLibA_51171_r0	TPPP3	150.48	260.56	150.48	260.56	0.78804	6059	790.44	3.9155	0.99995	4.5116e-05	9.0231e-05	0.0070228	TRUE
HGLibA_13228_r1	DIDO1	242.42	390.25	242.42	390.25	0.68465	10927	1425.6	3.9154	0.99995	4.5135e-05	9.0269e-05	0.0070228	TRUE
HGLibA_50193_r1	TMEM205	81.843	157.52	81.843	157.52	0.93622	2863.5	373.79	3.9143	0.99995	4.5334e-05	9.0668e-05	0.0070495	TRUE
HGLibA_01096_r0	AFAP1	131.81	233.2	131.81	233.2	0.81839	5140.1	671.34	3.9132	0.99995	4.5544e-05	9.1088e-05	0.0070778	TRUE
HGLibA_45308_r0	SLC6A16	33.942	78.168	33.942	78.168	1.1799	977.95	127.85	3.9113	0.99995	4.5956e-05	9.1913e-05	0.0071333	TRUE
HGLibA_42652_r1	SALL3	146.07	254.02	146.07	254.02	0.79406	5826.1	762.01	3.9104	0.99995	4.6066e-05	9.2133e-05	0.007146	TRUE
HGLibA_19584_r1	GNRH2	98.419	183.06	98.419	183.06	0.88862	3582.4	468.69	3.9098	0.99995	4.6177e-05	9.2354e-05	0.0071588	TRUE
HGLibA_21182_r1	HES3	63.195	127.72	63.195	127.72	1.0037	2081.7	272.41	3.9094	0.99995	4.6258e-05	9.2516e-05	0.007167	TRUE
HGLibA_14163_r1	DUSP22	131.57	232.73	131.57	232.73	0.8181	5116.9	669.85	3.9087	0.99995	4.6398e-05	9.2795e-05	0.0071828	TRUE
HGLibA_36483_r1	PI15	192.69	320.72	192.69	320.72	0.73202	8195	1072.8	3.9086	0.99995	4.6416e-05	9.2832e-05	0.0071828	TRUE
HGLibA_49697_r1	TM4SF19	325.3	502.36	325.3	502.36	0.6254	15676	2053.7	3.9072	0.99995	4.6692e-05	9.3385e-05	0.0072212	TRUE
HGLibA_12523_r1	DCP2	58.015	119.2	58.015	119.2	1.0263	1872.1	245.39	3.9061	0.99995	4.6899e-05	9.3799e-05	0.0072488	TRUE
HGLibA_53758_r1	VPS28	156.43	43.992	156.43	43.992	-1.807	6321.6	829.23	3.9049	4.7135e-05	0.99995	9.4271e-05	0.0072722	FALSE
HGLibA_10623_r1	COL9A2	69.411	137.65	69.411	137.65	0.9776	2328.5	305.51	3.9043	0.99995	4.7257e-05	9.4514e-05	0.0072821	TRUE
HGLibA_63351_r1	hsa-mir-6793	69.411	137.65	69.411	137.65	0.9776	2328.5	305.51	3.9043	0.99995	4.7257e-05	9.4514e-05	0.0072821	TRUE
HGLibA_42566_r0	S100A7	13.011	37.781	13.011	37.781	1.4688	306.77	40.304	3.9017	0.99995	4.8748e-05	9.7497e-05	0.0074696	TRUE
HGLibA_23173_r0	IL4R	36.205	82.076	36.205	82.076	1.1589	1052.1	138.26	3.9012	0.99995	4.7911e-05	9.5821e-05	0.0073784	TRUE
HGLibA_54308_r0	WIPF2	31.114	72.957	31.114	72.957	1.2035	875.41	115.06	3.9009	0.99995	4.8015e-05	9.603e-05	0.0073831	TRUE
HGLibA_61454_r1	hsa-mir-5010	33.152	76.632	33.152	76.632	1.1847	945.26	124.25	3.9007	0.99995	4.8028e-05	9.6056e-05	0.0073831	TRUE
HGLibA_31774_r1	NFATC1	133.64	235.57	133.64	235.57	0.81314	5194.7	682.87	3.9006	0.99995	4.7982e-05	9.5965e-05	0.0073831	TRUE
HGLibA_37133_r1	PLEKHJ1	26.936	65.279	26.936	65.279	1.2464	735.1	96.646	3.9003	0.99995	4.8188e-05	9.6377e-05	0.0073945	TRUE
HGLibA_41356_r0	RLN2	102.39	188.91	102.39	188.91	0.87715	3742.3	492.04	3.9001	0.99995	4.8068e-05	9.6135e-05	0.0073848	TRUE
HGLibA_19090_r1	GIMAP8	48.692	103.59	48.692	103.59	1.0737	1507.2	198.2	3.8999	0.99995	4.8137e-05	9.6274e-05	0.0073911	TRUE
HGLibA_17515_r1	FIGLA	91.167	171.71	91.167	171.71	0.90604	3243.7	426.66	3.8994	0.99995	4.8221e-05	9.6441e-05	0.007395	TRUE
HGLibA_05650_r1	C19orf35	134.68	236.99	134.68	236.99	0.81071	5233.9	689.4	3.8967	0.99995	4.8766e-05	9.7532e-05	0.0074696	TRUE
HGLibA_10684_r1	COMP	204.09	336.33	204.09	336.33	0.71789	8743.5	1151.9	3.8963	0.99995	4.8839e-05	9.7679e-05	0.0074764	TRUE
HGLibA_26593_r1	LINGO4	30.044	70.955	30.044	70.955	1.2128	836.88	110.29	3.8957	0.99995	4.9066e-05	9.8133e-05	0.0075033	TRUE
HGLibA_03662_r0	ATP5G3	38.468	85.985	38.468	85.985	1.1401	1128.9	148.81	3.8952	0.99995	4.9103e-05	9.8206e-05	0.0075033	TRUE
HGLibA_00911_r1	ADCY2	100.49	185.9	100.49	185.9	0.88094	3647.6	480.84	3.8951	0.99995	4.9082e-05	9.8164e-05	0.0075033	TRUE
HGLibA_03815_r1	ATRIP	76.663	149.01	76.663	149.01	0.94972	2616.7	345.02	3.8947	0.99995	4.9159e-05	9.8317e-05	0.0075073	TRUE
HGLibA_12185_r1	CYP4F12	64.231	129.14	64.231	129.14	0.99641	2106.5	277.87	3.8938	0.99995	4.935e-05	9.87e-05	0.0075321	TRUE
HGLibA_06661_r0	C9orf114	132.37	31.267	132.37	31.267	-2.0473	5111.4	674.89	3.8928	4.955e-05	0.99995	9.9099e-05	0.007558	FALSE
HGLibA_65372_r0	NonTargetingControlGuideForHuman_0989	40.731	89.893	40.731	89.893	1.1231	1208.5	159.51	3.8926	0.99995	4.9622e-05	9.9243e-05	0.0075645	TRUE
HGLibA_33912_r1	OR2Z1	209.27	343.42	209.27	343.42	0.71194	8998.6	1188.2	3.8919	0.99995	4.9733e-05	9.9466e-05	0.007577	TRUE
HGLibA_11227_r0	CRTC1	78.067	151.12	78.067	151.12	0.9441	2668.7	352.77	3.8897	0.99995	5.0183e-05	0.00010037	0.0076409	TRUE
HGLibA_57045_r0	ZSWIM4	173.67	293.13	173.67	293.13	0.75181	7135.1	943.48	3.8891	0.99995	5.0309e-05	0.00010062	0.0076555	TRUE
HGLibA_44813_r0	SLC27A1	146.52	254.05	146.52	254.05	0.78987	5781.1	764.86	3.888	0.99995	5.0527e-05	0.00010105	0.0076841	TRUE
HGLibA_51115_r0	TPD52L1	12.445	36.478	12.445	36.478	1.4789	288.79	38.218	3.8875	0.99995	5.1787e-05	0.00010357	0.0078495	TRUE
HGLibA_55795_r1	ZNF320	21.756	55.345	21.756	55.345	1.3081	564.12	74.693	3.8865	0.99995	5.1147e-05	0.00010229	0.0077693	TRUE
HGLibA_55940_r0	ZNF414	191.21	317.88	191.21	317.88	0.73036	8023.2	1062.6	3.886	0.99995	5.0961e-05	0.00010192	0.0077455	TRUE
HGLibA_39240_r0	PSTPIP2	81.461	156.34	81.461	156.34	0.93206	2803.1	371.65	3.8839	0.99995	5.1405e-05	0.00010281	0.0078038	TRUE
HGLibA_58954_r0	hsa-mir-323a	267.58	423.41	267.58	423.41	0.66011	12142	1611.3	3.8821	0.99995	5.1779e-05	0.00010356	0.0078495	TRUE
HGLibA_46901_r0	SPTSSA	272.1	114.65	272.1	114.65	-1.2397	12396	1645.2	3.882	5.1798e-05	0.99995	0.0001036	0.0078495	FALSE
HGLibA_54382_r0	WNT7A	49.216	104.22	49.216	104.22	1.0672	1512.9	200.8	3.8819	0.99995	5.1846e-05	0.00010369	0.0078521	TRUE
HGLibA_12576_r1	DCUN1D5	227.92	368.97	227.92	368.97	0.69257	9947.5	1320.7	3.8813	0.99995	5.1952e-05	0.0001039	0.0078602	TRUE
HGLibA_03570_r0	ATP13A2	138.6	242.32	138.6	242.32	0.80158	5379.2	714.2	3.8812	0.99995	5.1977e-05	0.00010395	0.0078602	TRUE
HGLibA_23585_r0	IRF3	277.19	436.44	277.19	436.44	0.65298	12679	1683.5	3.8811	0.99995	5.1991e-05	0.00010398	0.0078602	TRUE
HGLibA_10299_r1	CNKSR2	157.47	269.63	157.47	269.63	0.77211	6289.9	836.01	3.8791	0.99995	5.2424e-05	0.00010485	0.0079206	TRUE
HGLibA_39673_r1	PYCR1	125.35	222.8	125.35	222.8	0.82473	4747.7	631.09	3.879	0.99995	5.2453e-05	0.00010491	0.0079206	TRUE
HGLibA_12307_r0	DAND5	88.25	166.76	88.25	166.76	0.91046	3081.8	409.97	3.8774	0.99995	5.2796e-05	0.00010559	0.0079677	TRUE
HGLibA_28828_r0	MEF2B	130.68	230.59	130.68	230.59	0.81459	4991.7	664.25	3.8768	0.99995	5.2916e-05	0.00010583	0.007981	TRUE
HGLibA_52587_r0	UBE2D3	93.341	174.57	93.341	174.57	0.89613	3299.4	439.18	3.8763	0.99995	5.3035e-05	0.00010607	0.0079943	TRUE
HGLibA_42845_r1	SCAMP4	113.96	205.77	113.96	205.77	0.84691	4214.7	561.23	3.8755	0.99995	5.3209e-05	0.00010642	0.0080158	TRUE
HGLibA_20474_r0	GSTM2	30.548	71.654	30.548	71.654	1.2035	844.84	112.53	3.8749	0.99995	5.3431e-05	0.00010686	0.0080446	TRUE
HGLibA_12885_r1	DEFB127	159.54	272.47	159.54	272.47	0.76842	6376.1	849.61	3.8742	0.99995	5.3486e-05	0.00010697	0.0080481	TRUE
HGLibA_60388_r0	hsa-mir-4492	1.6971	9.1196	1.6971	9.1196	1.9077	27.546	3.6742	3.8723	0.99993	6.6396e-05	0.00013279	0.0095792	TRUE
HGLibA_40509_r0	RBM22	27.719	66.443	27.719	66.443	1.2316	749.74	100.05	3.8713	0.99995	5.4288e-05	0.00010858	0.0081544	TRUE
HGLibA_60817_r1	hsa-mir-4675	60.087	122.04	60.087	122.04	1.0102	1919.3	256.13	3.8712	0.99995	5.4149e-05	0.0001083	0.0081431	TRUE
HGLibA_27638_r0	LUZP1	145.95	252.74	145.95	252.74	0.78802	5702.1	761.21	3.8706	0.99995	5.4279e-05	0.00010856	0.0081544	TRUE
HGLibA_51666_r1	TRMT10C	114.99	207.19	114.99	207.19	0.84384	4249.9	567.52	3.87	0.99995	5.4408e-05	0.00010882	0.0081677	TRUE
HGLibA_61450_r1	hsa-mir-501	45.584	97.918	45.584	97.918	1.0864	1369.5	182.91	3.8697	0.99995	5.4508e-05	0.00010902	0.0081746	TRUE
HGLibA_06001_r1	C20orf195	161.61	275.31	161.61	275.31	0.76481	6462.9	863.26	3.8695	0.99995	5.4518e-05	0.00010904	0.0081746	TRUE
HGLibA_55038_r1	ZCCHC5	104.64	191.58	104.64	191.58	0.86636	3779.7	505.32	3.8678	0.99995	5.4921e-05	0.00010984	0.0082302	TRUE
HGLibA_09318_r0	CGGBP1	108.05	196.72	108.05	196.72	0.85849	3931.4	525.66	3.8676	0.99995	5.4963e-05	0.00010993	0.0082316	TRUE
HGLibA_37455_r0	PODNL1	283.42	444.25	283.42	444.25	0.64662	12934	1730.5	3.8663	0.99994	5.5246e-05	0.00011049	0.0082692	TRUE
HGLibA_18679_r0	GATA6	50.913	106.83	50.913	106.83	1.0546	1563.3	209.27	3.8653	0.99994	5.5485e-05	0.00011097	0.0083001	TRUE
HGLibA_00919_r1	ADCY5	72.519	141.91	72.519	141.91	0.95892	2407.6	322.33	3.8651	0.99994	5.5532e-05	0.00011106	0.0083022	TRUE
HGLibA_57988_r0	hsa-mir-1825	6.7884	23.45	6.7884	23.45	1.6504	138.81	18.589	3.8645	0.99994	5.9072e-05	0.00011814	0.0087143	TRUE
HGLibA_45314_r0	SLC6A18	6.7884	23.45	6.7884	23.45	1.6504	138.81	18.589	3.8645	0.99994	5.9072e-05	0.00011814	0.0087143	TRUE
HGLibA_51216_r1	TPTE2	66.303	131.98	66.303	131.98	0.98242	2156.5	288.87	3.864	0.99994	5.5765e-05	0.00011153	0.0083322	TRUE
HGLibA_18356_r1	GABRA1	11.396	34.059	11.396	34.059	1.4999	256.8	34.403	3.8638	0.99994	5.7308e-05	0.00011462	0.0085031	TRUE
HGLibA_45882_r1	SNAP29	11.396	34.059	11.396	34.059	1.4999	256.8	34.403	3.8638	0.99994	5.7308e-05	0.00011462	0.0085031	TRUE
HGLibA_51618_r1	TRIM9	11.396	34.059	11.396	34.059	1.4999	256.8	34.403	3.8638	0.99994	5.7308e-05	0.00011462	0.0085031	TRUE
HGLibA_30526_r1	MUC15	11.396	34.059	11.396	34.059	1.4999	256.8	34.403	3.8638	0.99994	5.7308e-05	0.00011462	0.0085031	TRUE
HGLibA_45262_r0	SLC5A12	80.896	155.03	80.896	155.03	0.92999	2748.2	368.49	3.8621	0.99994	5.6213e-05	0.00011243	0.0083941	TRUE
HGLibA_28785_r0	MED24	54.873	113.34	54.873	113.34	1.0331	1709.4	229.27	3.8615	0.99994	5.6357e-05	0.00011271	0.0084108	TRUE
HGLibA_42930_r0	SCGB2B2	247.21	394.75	247.21	394.75	0.673	10883	1460.6	3.8604	0.99994	5.6609e-05	0.00011322	0.0084424	TRUE
HGLibA_35076_r1	PALM3	398.86	597.44	398.86	597.44	0.58173	19718	2646.5	3.8603	0.99994	5.6635e-05	0.00011327	0.0084424	TRUE
HGLibA_09746_r0	CITED2	244.38	390.84	244.38	390.84	0.67522	10725	1439.9	3.8595	0.99994	5.68e-05	0.0001136	0.0084621	TRUE
HGLibA_09868_r0	CLDN17	32.811	75.562	32.811	75.562	1.1791	913.84	122.7	3.8594	0.99994	5.6915e-05	0.00011383	0.0084744	TRUE
HGLibA_16061_r1	FAM120B	19.684	51.088	19.684	51.088	1.3324	493.11	66.215	3.8593	0.99994	5.7307e-05	0.00011461	0.0085031	TRUE
HGLibA_38503_r0	PRKACA	114.27	205.84	114.27	205.84	0.84348	4192.5	563.13	3.8587	0.99994	5.6985e-05	0.00011397	0.0084798	TRUE
HGLibA_28425_r0	MATK	85.987	162.85	85.987	162.85	0.9135	2953.9	397.12	3.857	0.99994	5.7383e-05	0.00011477	0.0085094	TRUE
HGLibA_35115_r0	PANX3	172.54	290.52	172.54	290.52	0.74835	6960.1	935.89	3.8566	0.99994	5.7477e-05	0.00011495	0.0085183	TRUE
HGLibA_32348_r0	NOTCH3	96.17	178.48	96.17	178.48	0.88527	3387.8	455.57	3.8565	0.99994	5.7515e-05	0.00011503	0.008519	TRUE
HGLibA_17204_r1	FCHO1	61.123	123.46	61.123	123.46	1.0025	1943.1	261.54	3.8547	0.99994	5.7935e-05	0.00011587	0.0085763	TRUE
HGLibA_03115_r0	ARRDC2	128.41	226.69	128.41	226.69	0.81505	4828.7	650.11	3.8542	0.99994	5.8051e-05	0.0001161	0.0085885	TRUE
HGLibA_20743_r1	H1FX	31.08	72.374	31.08	72.374	1.1936	852.63	114.91	3.8523	0.99994	5.8615e-05	0.00011723	0.0086645	TRUE
HGLibA_22682_r0	IFNA5	66.187	131.58	66.187	131.58	0.98063	2138.3	288.25	3.8518	0.99994	5.8632e-05	0.00011726	0.0086645	TRUE
HGLibA_45366_r1	SLC7A4	97.383	180.23	97.383	180.23	0.88131	3431.5	462.64	3.8515	0.99994	5.8687e-05	0.00011737	0.0086675	TRUE
HGLibA_39352_r0	PTGR1	7.3541	24.753	7.3541	24.753	1.6242	151.36	20.437	3.8487	0.99994	6.2632e-05	0.00012526	0.0091238	TRUE
HGLibA_23450_r0	IP6K3	366.01	553.69	366.01	553.69	0.59586	17612	2378	3.8486	0.99994	5.9389e-05	0.00011878	0.008756	TRUE
HGLibA_63793_r1	hsa-mir-7108	8.2879	26.963	8.2879	26.963	1.5901	174.38	23.55	3.8483	0.99994	6.2205e-05	0.00012441	0.009077	TRUE
HGLibA_26363_r1	LGALS3	8.2879	26.963	8.2879	26.963	1.5901	174.38	23.55	3.8483	0.99994	6.2205e-05	0.00012441	0.009077	TRUE
HGLibA_52566_r1	UBC	8.2879	26.963	8.2879	26.963	1.5901	174.38	23.55	3.8483	0.99994	6.2205e-05	0.00012441	0.009077	TRUE
HGLibA_10353_r1	CNOT8	150.22	258.28	150.22	258.28	0.77786	5838.3	788.76	3.8476	0.99994	5.9647e-05	0.00011929	0.008789	TRUE
HGLibA_04493_r0	BICD1	20.931	53.415	20.931	53.415	1.311	527.59	71.296	3.8471	0.99994	6.0164e-05	0.00012033	0.0088398	TRUE
HGLibA_18835_r0	GDA	20.931	53.415	20.931	53.415	1.311	527.59	71.296	3.8471	0.99994	6.0164e-05	0.00012033	0.0088398	TRUE
HGLibA_56467_r0	ZNF654	161.79	274.89	161.79	274.89	0.76107	6395.7	864.42	3.8468	0.99994	5.9845e-05	0.00011969	0.0088131	TRUE
HGLibA_09781_r1	CKMT1B	38.332	85.146	38.332	85.146	1.1311	1095.8	148.17	3.8459	0.99994	6.0103e-05	0.00012021	0.0088398	TRUE
HGLibA_64470_r1	NonTargetingControlGuideForHuman_0087	38.332	85.146	38.332	85.146	1.1311	1095.8	148.17	3.8459	0.99994	6.0103e-05	0.00012021	0.0088398	TRUE
HGLibA_64947_r0	NonTargetingControlGuideForHuman_0564	27.154	65.14	27.154	65.14	1.2322	721.47	97.592	3.8452	0.99994	6.0412e-05	0.00012082	0.0088557	TRUE
HGLibA_47826_r1	SUPT7L	120.17	214.29	120.17	214.29	0.82916	4428.4	599.14	3.8448	0.99994	6.0325e-05	0.00012065	0.0088482	TRUE
HGLibA_35669_r1	PCSK1N	120.17	214.29	120.17	214.29	0.82916	4428.4	599.14	3.8448	0.99994	6.0325e-05	0.00012065	0.0088482	TRUE
HGLibA_58476_r1	hsa-mir-30b	120.17	214.29	120.17	214.29	0.82916	4428.4	599.14	3.8448	0.99994	6.0325e-05	0.00012065	0.0088482	TRUE
HGLibA_05422_r1	C15orf59	98.419	181.65	98.419	181.65	0.87745	3463.3	468.69	3.8443	0.99994	6.0449e-05	0.0001209	0.0088561	TRUE
HGLibA_30974_r0	NAA11	10.183	31.267	10.183	31.267	1.5288	222.28	30.083	3.8442	0.99994	6.2456e-05	0.00012491	0.0091038	TRUE
HGLibA_43963_r1	SH3PXD2A	152.29	261.12	152.29	261.12	0.77393	5921.4	802.21	3.8422	0.99994	6.0956e-05	0.00012191	0.0089254	TRUE
HGLibA_11076_r1	CRB3	250.71	398.77	250.71	398.77	0.66741	10961	1486.3	3.8405	0.99994	6.1394e-05	0.00012279	0.0089843	TRUE
HGLibA_05683_r0	C19orf57	100.7	185	100.7	185	0.87103	3553.4	482.04	3.8397	0.99994	6.1599e-05	0.0001232	0.0090091	TRUE
HGLibA_07966_r0	CCL13	7.9198	26.056	7.9198	26.056	1.6009	164.46	22.314	3.8393	0.99994	6.4724e-05	0.00012945	0.0093798	TRUE
HGLibA_36331_r0	PHF1	9.617	29.964	9.617	29.964	1.5442	207.01	28.104	3.8382	0.99994	6.4211e-05	0.00012842	0.0093246	TRUE
HGLibA_44598_r0	SLC22A7	140.29	243.62	140.29	243.62	0.79185	5338.4	725	3.8375	0.99994	6.2141e-05	0.00012428	0.009077	TRUE
HGLibA_64496_r1	NonTargetingControlGuideForHuman_0113	68.375	134.82	68.375	134.82	0.96915	2207.1	299.94	3.8363	0.99994	6.2459e-05	0.00012492	0.0091038	TRUE
HGLibA_29008_r1	METTL4	13.468	38.316	13.468	38.316	1.4423	308.71	42.001	3.8341	0.99994	6.4229e-05	0.00012846	0.0093246	TRUE
HGLibA_02336_r1	AP3S1	13.468	38.316	13.468	38.316	1.4423	308.71	42.001	3.8341	0.99994	6.4229e-05	0.00012846	0.0093246	TRUE
HGLibA_57322_r0	hsa-mir-1233-1	267.01	113.34	267.01	113.34	-1.2289	11807	1607.1	3.8333	6.3226e-05	0.99994	0.00012645	0.0092051	FALSE
HGLibA_62405_r1	hsa-mir-578	56.98	116.37	56.98	116.37	1.0174	1763.4	240.06	3.833	0.99994	6.3306e-05	0.00012661	0.0092114	TRUE
HGLibA_48757_r1	TCERG1L	100.49	184.48	100.49	184.48	0.86994	3527.4	480.84	3.8304	0.99994	6.3976e-05	0.00012795	0.0093036	TRUE
HGLibA_33973_r1	OR4D2	186.48	309.37	186.48	309.37	0.72724	7550.6	1030.2	3.8286	0.99994	6.4433e-05	0.00012887	0.0093489	TRUE
HGLibA_40373_r0	RASSF1	217.8	353.06	217.8	353.06	0.6944	9147.9	1248.4	3.8282	0.99994	6.4535e-05	0.00012907	0.0093583	TRUE
HGLibA_43702_r0	SF3B14	136.9	238.41	136.9	238.41	0.79587	5152.3	703.44	3.8274	0.99994	6.4757e-05	0.00012951	0.0093798	TRUE
HGLibA_26530_r1	LIMD1	188.55	312.2	188.55	312.2	0.72452	7645	1044.4	3.8263	0.99993	6.5053e-05	0.00013011	0.0094174	TRUE
HGLibA_06093_r1	C2CD3	35.224	79.47	35.224	79.47	1.1515	978.87	133.72	3.8262	0.99993	6.5135e-05	0.00013027	0.0094186	TRUE
HGLibA_48220_r1	TAF1C	177.15	58.183	177.15	58.183	-1.5899	7077.1	966.92	3.826	6.5113e-05	0.99993	0.00013023	0.0094186	FALSE
HGLibA_42425_r0	RTP2	56.005	114.65	56.005	114.65	1.0206	1719.4	235.05	3.8249	0.99993	6.5421e-05	0.00013084	0.0094546	TRUE
HGLibA_21069_r0	HEATR2	201.96	330.91	201.96	330.91	0.70962	8314.6	1137	3.8243	0.99993	6.5567e-05	0.00013113	0.0094704	TRUE
HGLibA_43340_r1	SEMA4A	191.66	316.46	191.66	316.46	0.72053	7787.8	1065.7	3.823	0.99993	6.5925e-05	0.00013185	0.0095167	TRUE
HGLibA_61531_r1	hsa-mir-5093	22.792	56.764	22.792	56.764	1.2797	577.06	79	3.8222	0.99993	6.6475e-05	0.00013295	0.0095796	TRUE
HGLibA_56393_r1	ZNF615	22.792	56.764	22.792	56.764	1.2797	577.06	79	3.8222	0.99993	6.6475e-05	0.00013295	0.0095796	TRUE
HGLibA_47554_r1	STOX2	112.92	202.93	112.92	202.93	0.84003	4050.8	554.97	3.8208	0.99993	6.651e-05	0.00013302	0.0095796	TRUE
HGLibA_05540_r1	C17orf50	162.65	275.31	162.65	275.31	0.75565	6345.7	870.09	3.8192	0.99993	6.6944e-05	0.00013389	0.0096367	TRUE
HGLibA_56514_r0	ZNF676	144.25	248.83	144.25	248.83	0.78239	5468.4	750.31	3.8179	0.99993	6.7294e-05	0.00013459	0.0096815	TRUE
HGLibA_07842_r1	CCDC68	58.015	117.79	58.015	117.79	1.0092	1786.2	245.39	3.8155	0.99993	6.7952e-05	0.0001359	0.0097652	TRUE
HGLibA_02731_r1	ARHGAP23	58.015	117.79	58.015	117.79	1.0092	1786.2	245.39	3.8155	0.99993	6.7952e-05	0.0001359	0.0097652	TRUE
HGLibA_24507_r1	KDM4A	39.368	86.566	39.368	86.566	1.1172	1113.8	153.05	3.8151	0.99993	6.8112e-05	0.00013622	0.0097734	TRUE
HGLibA_32652_r1	NRBF2	39.368	86.566	39.368	86.566	1.1172	1113.8	153.05	3.8151	0.99993	6.8112e-05	0.00013622	0.0097734	TRUE
HGLibA_39211_r1	PSMG3	154.36	45.411	154.36	45.411	-1.7431	5935.2	815.7	3.8149	6.8124e-05	0.99993	0.00013625	0.0097734	FALSE
HGLibA_24355_r1	KCNN1	52.836	109.27	52.836	109.27	1.0344	1592.5	218.94	3.8141	0.99993	6.8345e-05	0.00013669	0.0097942	TRUE
HGLibA_20085_r1	GPR78	52.836	109.27	52.836	109.27	1.0344	1592.5	218.94	3.8141	0.99993	6.8345e-05	0.00013669	0.0097942	TRUE
HGLibA_32865_r0	NTNG1	3.3942	14.331	3.3942	14.331	1.8027	59.804	8.2245	3.8135	0.99992	7.7697e-05	0.00015539	0.010908	TRUE
HGLibA_13884_r1	DPP9	203.05	332.07	203.05	332.07	0.70688	8322.7	1144.7	3.8134	0.99993	6.8544e-05	0.00013709	0.0098173	TRUE
HGLibA_51265_r0	TRAF6	88.25	165.46	88.25	165.46	0.89921	2980.3	409.97	3.813	0.99993	6.8638e-05	0.00013728	0.0098252	TRUE
HGLibA_58330_r0	hsa-mir-23a	63.359	126.37	63.359	126.37	0.98483	1985.3	273.27	3.8118	0.99993	6.8975e-05	0.00013795	0.0098624	TRUE
HGLibA_21789_r0	HNRNPA0	63.359	126.37	63.359	126.37	0.98483	1985.3	273.27	3.8118	0.99993	6.8975e-05	0.00013795	0.0098624	TRUE
HGLibA_51176_r0	TPRA1	168.01	282.71	168.01	282.71	0.74726	6577.2	905.66	3.8111	0.99993	6.9169e-05	0.00013834	0.0098846	TRUE
HGLibA_49353_r1	THEMIS2	70.447	137.65	70.447	137.65	0.95653	2258.3	311.1	3.8103	0.99993	6.9397e-05	0.00013879	0.0099117	TRUE
HGLibA_32195_r1	NMRK1	167.83	282.4	167.83	282.4	0.74728	6563.3	904.44	3.8097	0.99993	6.9577e-05	0.00013915	0.0099309	TRUE
HGLibA_12848_r1	DEFB112	209.27	340.59	209.27	340.59	0.7	8621.9	1188.2	3.8096	0.99993	6.961e-05	0.00013922	0.0099309	TRUE
HGLibA_23662_r0	ISG20L2	163.49	276.19	163.49	276.19	0.7529	6351.1	875.63	3.8087	0.99993	6.9841e-05	0.00013968	0.0099568	TRUE
HGLibA_54187_r1	WDR81	64.231	127.72	64.231	127.72	0.98059	2015.4	277.87	3.8086	0.99993	6.9869e-05	0.00013974	0.0099568	TRUE
HGLibA_36108_r0	PEX2	115.97	207.14	115.97	207.14	0.83146	4156.5	573.44	3.8074	0.99993	7.0204e-05	0.00014041	0.0099991	TRUE
HGLibA_16250_r1	FAM168B	317.01	486.75	317.01	486.75	0.61707	14406	1988.8	3.8061	0.99993	7.0575e-05	0.00014115	0.010046	TRUE
HGLibA_36113_r1	PEX3	25.9	62.441	25.9	62.441	1.2378	667.62	92.174	3.8061	0.99993	7.0847e-05	0.00014169	0.010079	TRUE
HGLibA_53410_r1	USP7	221.7	357.61	221.7	357.61	0.68732	9236.1	1276.2	3.8045	0.99993	7.1034e-05	0.00014207	0.0101	TRUE
HGLibA_06467_r1	C6orf201	29.008	68.117	29.008	68.117	1.2037	764.77	105.7	3.804	0.99993	7.1372e-05	0.00014274	0.010137	TRUE
HGLibA_30684_r1	MYD88	29.008	68.117	29.008	68.117	1.2037	764.77	105.7	3.804	0.99993	7.1372e-05	0.00014274	0.010137	TRUE
HGLibA_24512_r0	KDM4C	51.479	106.83	51.479	106.83	1.0389	1531.8	212.1	3.8005	0.99993	7.2207e-05	0.00014441	0.010244	TRUE
HGLibA_62640_r0	hsa-mir-612	51.479	106.83	51.479	106.83	1.0389	1531.8	212.1	3.8005	0.99993	7.2207e-05	0.00014441	0.010244	TRUE
HGLibA_07782_r0	CCDC42	205.35	334.82	205.35	334.82	0.70259	8381	1160.7	3.8002	0.99993	7.2298e-05	0.0001446	0.010252	TRUE
HGLibA_42313_r0	RSG1	248.91	394.75	248.91	394.75	0.66317	10634	1473	3.7998	0.99993	7.2404e-05	0.00014481	0.010261	TRUE
HGLibA_40874_r0	RETN	132.94	231.9	132.94	231.9	0.79811	4896.3	678.45	3.7992	0.99993	7.2589e-05	0.00014518	0.010281	TRUE
HGLibA_56232_r0	ZNF558	319.62	489.85	319.62	489.85	0.61441	14489	2009.2	3.7977	0.99993	7.3021e-05	0.00014604	0.010337	TRUE
HGLibA_57975_r1	hsa-mir-181c	150.22	256.86	150.22	256.86	0.76994	5686	788.76	3.797	0.99993	7.3216e-05	0.00014643	0.010351	TRUE
HGLibA_02897_r0	ARID3C	97.867	179.79	97.867	179.79	0.87073	3355.4	465.46	3.797	0.99993	7.3226e-05	0.00014645	0.010351	TRUE
HGLibA_19492_r0	GNB2L1	165.19	52.112	165.19	52.112	-1.6457	6392.8	886.87	3.797	7.3239e-05	0.99993	0.00014648	0.010351	FALSE
HGLibA_51238_r1	TRADD	65.267	129.14	65.267	129.14	0.97368	2039.8	283.36	3.7944	0.99993	7.4019e-05	0.00014804	0.010455	TRUE
HGLibA_23930_r1	JAM2	106.71	193	106.71	193	0.84893	3723.1	517.64	3.7927	0.99993	7.45e-05	0.000149	0.010511	TRUE
HGLibA_46999_r1	SRP14	206.16	76.632	206.16	76.632	-1.416	8389.1	1166.4	3.7927	7.45e-05	0.99993	0.000149	0.010511	FALSE
HGLibA_47387_r1	STAT3	96.347	177.39	96.347	177.39	0.87381	3283.8	456.61	3.7926	0.99993	7.4545e-05	0.00014909	0.010512	TRUE
HGLibA_20293_r0	GRIK5	36.205	80.773	36.205	80.773	1.1361	993.17	138.26	3.7904	0.99992	7.5284e-05	0.00015057	0.01061	TRUE
HGLibA_18619_r0	GAPT	158.4	268.38	158.4	268.38	0.757	6047.7	842.09	3.7899	0.99992	7.5346e-05	0.00015069	0.010613	TRUE
HGLibA_22548_r0	IDH3B	241.56	384.32	241.56	384.32	0.66776	10192	1419.3	3.7897	0.99992	7.5425e-05	0.00015085	0.010618	TRUE
HGLibA_27944_r0	MAGEB2	109.75	22.148	109.75	22.148	-2.2583	3836.8	535.83	3.7878	7.6009e-05	0.99992	0.00015202	0.010695	FALSE
HGLibA_38932_r1	PRSS36	20.72	52.507	20.72	52.507	1.3007	505.21	70.431	3.7876	0.99992	7.656e-05	0.00015312	0.010766	TRUE
HGLibA_16960_r0	FBN3	121.63	214.96	121.63	214.96	0.81651	4355.7	608.05	3.7851	0.99992	7.6833e-05	0.00015367	0.010799	TRUE
HGLibA_32904_r0	NUBP2	129.55	32.57	129.55	32.57	-1.9593	4702.2	657.17	3.7836	7.7287e-05	0.99992	0.00015457	0.010857	FALSE
HGLibA_03422_r0	ATAT1	15.274	41.689	15.274	41.689	1.3913	348.89	48.831	3.7802	0.99992	7.951e-05	0.00015902	0.011126	TRUE
HGLibA_59679_r0	hsa-mir-410	31.114	71.654	31.114	71.654	1.1778	821.75	115.06	3.7794	0.99992	7.8748e-05	0.0001575	0.01105	TRUE
HGLibA_55852_r1	ZNF347	98.419	180.23	98.419	180.23	0.8662	3346.2	468.69	3.7787	0.99992	7.8809e-05	0.00015762	0.011052	TRUE
HGLibA_36077_r1	PEX1	89.095	166.04	89.095	166.04	0.89063	2959.9	414.8	3.7778	0.99992	7.9117e-05	0.00015823	0.011089	TRUE
HGLibA_29544_r1	MMP9	49.728	103.59	49.728	103.59	1.044	1450.8	203.35	3.7775	0.99992	7.9215e-05	0.00015843	0.011097	TRUE
HGLibA_40856_r1	RERE	275.57	429.99	275.57	429.99	0.63999	11922	1671.3	3.7772	0.99992	7.93e-05	0.0001586	0.011103	TRUE
HGLibA_61014_r1	hsa-mir-4729	54.908	112.11	54.908	112.11	1.0166	1636	229.45	3.7763	0.99992	7.9598e-05	0.0001592	0.011132	TRUE
HGLibA_57218_r1	hsa-mir-1181	109.82	197.26	109.82	197.26	0.83921	3822.9	536.24	3.776	0.99992	7.9678e-05	0.00015936	0.011138	TRUE
HGLibA_19809_r0	GPIHBP1	130.68	227.99	130.68	227.99	0.79827	4734.8	664.25	3.7757	0.99992	7.9773e-05	0.00015955	0.011145	TRUE
HGLibA_09654_r0	CHSY1	76.936	147.22	76.936	147.22	0.92734	2469.7	346.52	3.7755	0.99992	7.9858e-05	0.00015972	0.01115	TRUE
HGLibA_24027_r0	KANK2	66.187	130.28	66.187	130.28	0.96638	2053.9	288.25	3.7751	0.99992	7.9991e-05	0.00015998	0.011163	TRUE
HGLibA_30581_r1	MUSTN1	73.555	141.91	73.555	141.91	0.93873	2336.2	327.97	3.7745	0.99992	8.0182e-05	0.00016036	0.01118	TRUE
HGLibA_39230_r0	PSPN	238.16	379.11	238.16	379.11	0.66845	9933.8	1394.6	3.7744	0.99992	8.0198e-05	0.0001604	0.01118	TRUE
HGLibA_48070_r1	SYT17	198.91	324.98	198.91	324.98	0.70541	7946.2	1115.8	3.774	0.99992	8.0338e-05	0.00016068	0.011193	TRUE
HGLibA_47816_r0	SUPT4H1	260.22	409.08	260.22	409.08	0.65061	11079	1556.5	3.773	0.99992	8.0661e-05	0.00016132	0.011228	TRUE
HGLibA_52994_r0	UNC13A	135.2	234.5	135.2	234.5	0.78999	4930.3	692.71	3.7729	0.99992	8.0681e-05	0.00016136	0.011228	TRUE
HGLibA_27211_r1	LRP2	139.86	241.25	139.86	241.25	0.78224	5139.9	722.22	3.7727	0.99992	8.0734e-05	0.00016147	0.011228	TRUE
HGLibA_55471_r1	ZNF135	200.98	327.81	200.98	327.81	0.70304	8043.1	1130.2	3.7726	0.99992	8.0766e-05	0.00016153	0.011228	TRUE
HGLibA_09008_r0	CELF2	116.53	207.14	116.53	207.14	0.8245	4105.1	576.88	3.7725	0.99992	8.0806e-05	0.00016161	0.011228	TRUE
HGLibA_51212_r0	TPTE	19.234	49.506	19.234	49.506	1.3197	458.21	64.399	3.7723	0.99992	8.1552e-05	0.0001631	0.011307	TRUE
HGLibA_31418_r1	NDRG3	99.455	181.65	99.455	181.65	0.8625	3377.6	474.76	3.7721	0.99992	8.0936e-05	0.00016187	0.01124	TRUE
HGLibA_49666_r0	TLR9	90.513	168.06	90.513	168.06	0.8855	3006.9	422.91	3.7709	0.99992	8.1318e-05	0.00016264	0.011287	TRUE
HGLibA_17325_r0	FFAR1	106.92	192.81	106.92	192.81	0.84474	3689	518.9	3.7708	0.99992	8.1374e-05	0.00016275	0.011288	TRUE
HGLibA_20868_r0	HAS3	67.884	132.89	67.884	132.89	0.95875	2112.5	297.31	3.7698	0.99992	8.1705e-05	0.00016341	0.011322	TRUE
HGLibA_27573_r0	LST1	168.01	281.4	168.01	281.4	0.74062	6428.6	905.66	3.7678	0.99992	8.2336e-05	0.00016467	0.011403	TRUE
HGLibA_37226_r0	PLS1	42.428	91.196	42.428	91.196	1.0861	1189.2	167.62	3.7668	0.99992	8.2733e-05	0.00016547	0.011446	TRUE
HGLibA_45619_r0	SMARCB1	42.428	91.196	42.428	91.196	1.0861	1189.2	167.62	3.7668	0.99992	8.2733e-05	0.00016547	0.011446	TRUE
HGLibA_54693_r0	YKT6	366.01	182.39	366.01	182.39	-1.0009	16858	2378	3.7654	8.3144e-05	0.99992	0.00016629	0.011496	FALSE
HGLibA_62197_r1	hsa-mir-5589	45.584	96.499	45.584	96.499	1.0656	1296.2	182.91	3.7648	0.99992	8.3386e-05	0.00016677	0.011524	TRUE
HGLibA_11581_r1	CTAGE9	7.2519	24.125	7.2519	24.125	1.6063	142.35	20.101	3.7634	0.99991	8.8503e-05	0.00017701	0.012061	TRUE
HGLibA_12622_r1	DDIT4L	7.2519	24.125	7.2519	24.125	1.6063	142.35	20.101	3.7634	0.99991	8.8503e-05	0.00017701	0.012061	TRUE
HGLibA_21038_r1	HDGF	74.591	143.33	74.591	143.33	0.93308	2362.5	333.64	3.7633	0.99992	8.386e-05	0.00016772	0.011582	TRUE
HGLibA_38118_r0	PPP1R42	225.15	360.87	225.15	360.87	0.67821	9210.6	1300.8	3.7631	0.99992	8.39e-05	0.0001678	0.011582	TRUE
HGLibA_53472_r1	UVRAG	23.828	58.183	23.828	58.183	1.2532	590.15	83.35	3.7631	0.99992	8.4293e-05	0.00016859	0.011618	TRUE
HGLibA_44096_r1	SHROOM4	23.828	58.183	23.828	58.183	1.2532	590.15	83.35	3.7631	0.99992	8.4293e-05	0.00016859	0.011618	TRUE
HGLibA_43519_r0	SERPINA4	40.165	87.287	40.165	87.287	1.1008	1110.3	156.82	3.7629	0.99992	8.4031e-05	0.00016806	0.011594	TRUE
HGLibA_60984_r0	hsa-mir-4722	37.902	83.379	37.902	83.379	1.117	1034.1	146.16	3.7616	0.99992	8.4476e-05	0.00016895	0.011637	TRUE
HGLibA_02915_r0	ARIH2	100.13	182.39	100.13	182.39	0.85872	3383.5	478.72	3.7598	0.99991	8.5041e-05	0.00017008	0.011708	TRUE
HGLibA_44041_r0	SHISA5	149.91	255.35	149.91	255.35	0.7644	5558.4	786.77	3.759	0.99991	8.5313e-05	0.00017063	0.011739	TRUE
HGLibA_06099_r0	C2CD4B	14.708	40.387	14.708	40.387	1.3976	329.69	46.672	3.7587	0.99991	8.6758e-05	0.00017352	0.011884	TRUE
HGLibA_11662_r1	CTNND2	55.944	113.53	55.944	113.53	1.0081	1658	234.74	3.7585	0.99991	8.5478e-05	0.00017096	0.011756	TRUE
HGLibA_57772_r1	hsa-mir-133a-1	41.44	89.404	41.44	89.404	1.091	1150.3	162.89	3.7581	0.99991	8.5652e-05	0.0001713	0.011773	TRUE
HGLibA_21131_r0	HEMK1	179.33	297.04	179.33	297.04	0.72487	6927.8	981.6	3.757	0.99991	8.5975e-05	0.00017195	0.011811	TRUE
HGLibA_01391_r0	AK6	130.68	33.873	130.68	33.873	-1.9168	4685.6	664.25	3.7566	8.611e-05	0.99991	0.00017222	0.011823	FALSE
HGLibA_28832_r1	MEF2BNB	26.936	63.86	26.936	63.86	1.2152	681.69	96.646	3.7559	0.99991	8.6615e-05	0.00017323	0.011874	TRUE
HGLibA_46742_r1	SPO11	26.936	63.86	26.936	63.86	1.2152	681.69	96.646	3.7559	0.99991	8.6615e-05	0.00017323	0.011874	TRUE
HGLibA_55977_r0	ZNF430	157.27	265.77	157.27	265.77	0.75325	5886.6	834.67	3.7557	0.99991	8.6427e-05	0.00017285	0.011861	TRUE
HGLibA_43336_r1	SEMA3G	128.46	224.22	128.46	224.22	0.79879	4584.6	650.41	3.7547	0.99991	8.6783e-05	0.00017357	0.011884	TRUE
HGLibA_16760_r1	FAM83H	439.26	234.15	439.26	234.15	-0.90476	21035	2984.5	3.7544	8.6866e-05	0.99991	0.00017373	0.011889	FALSE
HGLibA_64541_r0	NonTargetingControlGuideForHuman_0158	206.48	334.82	206.48	334.82	0.6947	8235.2	1168.6	3.7542	0.99991	8.6956e-05	0.00017391	0.011895	TRUE
HGLibA_15923_r0	FABP5	30.548	70.351	30.548	70.351	1.1774	792.14	112.53	3.7521	0.99991	8.7844e-05	0.00017569	0.011991	TRUE
HGLibA_21938_r0	HOXB4	128.41	224.08	128.41	224.08	0.79844	4576	650.11	3.752	0.99991	8.7707e-05	0.00017541	0.011989	TRUE
HGLibA_61085_r1	hsa-mir-4747	62.159	123.46	62.159	123.46	0.97864	1879	266.96	3.752	0.99991	8.7737e-05	0.00017547	0.011989	TRUE
HGLibA_02318_r0	AP2S1	195.73	71.654	195.73	71.654	-1.4371	7697.9	1093.8	3.7517	8.7819e-05	0.99991	0.00017564	0.011991	FALSE
HGLibA_30505_r0	MTUS1	78.067	148.52	78.067	148.52	0.91918	2481.7	352.77	3.751	0.99991	8.8072e-05	0.00017614	0.012015	TRUE
HGLibA_27562_r0	LSP1	44.125	93.801	44.125	93.801	1.071	1233.9	175.81	3.7465	0.99991	8.9692e-05	0.00017938	0.012217	TRUE
HGLibA_17196_r1	FCGR3A	116.03	205.77	116.03	205.77	0.82114	4026.6	573.81	3.7463	0.99991	8.9746e-05	0.00017949	0.012218	TRUE
HGLibA_40682_r1	RCC1	181.3	299.43	181.3	299.43	0.72073	6977.7	994.95	3.7452	0.99991	9.014e-05	0.00018028	0.012265	TRUE
HGLibA_53010_r0	UNC50	105.22	20.845	105.22	20.845	-2.2817	3559.7	508.8	3.7449	9.0227e-05	0.99991	0.00018045	0.01227	FALSE
HGLibA_38801_r0	PRR20A	788.59	493.76	788.59	493.76	-0.67438	43463	6199	3.7446	9.0325e-05	0.99991	0.00018065	0.012274	FALSE
HGLibA_03465_r0	ATG12	144.25	41.689	144.25	41.689	-1.7666	5259.8	750.31	3.7446	9.0358e-05	0.99991	0.00018072	0.012274	FALSE
HGLibA_03023_r0	ARMC5	186.12	306.16	186.12	306.16	0.71504	7204.9	1027.7	3.7444	0.99991	9.0402e-05	0.0001808	0.012274	TRUE
HGLibA_39760_r1	QTRT1	182.33	300.85	182.33	300.85	0.71936	7023	1002	3.7441	0.99991	9.0522e-05	0.00018104	0.012284	TRUE
HGLibA_28316_r1	MAPRE2	277.65	431.41	277.65	431.41	0.63396	11822	1686.9	3.7438	0.99991	9.0633e-05	0.00018127	0.012293	TRUE
HGLibA_25356_r1	KPNA2	69.411	134.82	69.411	134.82	0.94776	2138.8	305.51	3.7419	0.99991	9.1324e-05	0.00018265	0.01238	TRUE
HGLibA_04152_r1	BAP1	84.951	158.94	84.951	158.94	0.89594	2737.2	391.26	3.7405	0.99991	9.1822e-05	0.00018364	0.012441	TRUE
HGLibA_30989_r1	NAA30	91.167	14.191	91.167	14.191	-2.601	2962.7	426.66	3.7402	9.1953e-05	0.99991	0.00018391	0.012452	FALSE
HGLibA_19523_r0	GNG3	48.085	100.32	48.085	100.32	1.0455	1364	195.19	3.7384	0.99991	9.2607e-05	0.00018521	0.012534	TRUE
HGLibA_60390_r0	hsa-mir-4493	14.143	39.084	14.143	39.084	1.4044	311.03	44.531	3.7375	0.99991	9.4522e-05	0.00018904	0.012752	TRUE
HGLibA_00479_r1	ACOT2	34.188	76.632	34.188	76.632	1.1416	900.75	128.97	3.7374	0.99991	9.3082e-05	0.00018616	0.012585	TRUE
HGLibA_53128_r1	UQCRQ	34.188	76.632	34.188	76.632	1.1416	900.75	128.97	3.7374	0.99991	9.3082e-05	0.00018616	0.012585	TRUE
HGLibA_30661_r1	MYBPHL	105.67	190.16	105.67	190.16	0.84161	3569.2	511.47	3.7359	0.99991	9.3541e-05	0.00018708	0.01264	TRUE
HGLibA_07698_r1	CCDC172	16.576	43.992	16.576	43.992	1.3561	375.83	53.863	3.7356	0.99991	9.4755e-05	0.00018951	0.012777	TRUE
HGLibA_19262_r0	GLIPR1L1	37.336	82.076	37.336	82.076	1.1157	1000.8	143.52	3.7346	0.99991	9.4096e-05	0.00018819	0.012702	TRUE
HGLibA_57341_r0	hsa-mir-1238	159.53	268.38	159.53	268.38	0.74679	5923.9	849.52	3.7345	0.99991	9.4046e-05	0.00018809	0.012702	TRUE
HGLibA_49712_r1	TM6SF2	197.87	322.14	197.87	322.14	0.70029	7720.6	1108.6	3.732	0.99991	9.4966e-05	0.00018993	0.012794	TRUE
HGLibA_27183_r1	LRIG3	77.699	147.59	77.699	147.59	0.91689	2442.2	350.74	3.7317	0.9999	9.5083e-05	0.00019017	0.012794	TRUE
HGLibA_38855_r1	PRR9	77.699	147.59	77.699	147.59	0.91689	2442.2	350.74	3.7317	0.9999	9.5083e-05	0.00019017	0.012794	TRUE
HGLibA_08295_r1	CD209	42.476	90.823	42.476	90.823	1.0786	1168.7	167.85	3.7317	0.9999	9.5144e-05	0.00019029	0.012794	TRUE
HGLibA_45965_r1	SNRPA1	42.476	90.823	42.476	90.823	1.0786	1168.7	167.85	3.7317	0.9999	9.5144e-05	0.00019029	0.012794	TRUE
HGLibA_46072_r1	SNX25	198.91	323.56	198.91	323.56	0.69912	7768.3	1115.8	3.7315	0.9999	9.518e-05	0.00019036	0.012794	TRUE
HGLibA_22265_r0	HSPA13	57.702	115.95	57.702	115.95	0.9944	1696.4	243.77	3.7306	0.9999	9.5517e-05	0.00019103	0.012833	TRUE
HGLibA_20153_r1	GPS2	12.432	35.478	12.432	35.478	1.4414	265.55	38.169	3.7303	0.9999	9.7805e-05	0.00019561	0.013092	TRUE
HGLibA_40950_r1	RFTN1	38.332	83.727	38.332	83.727	1.1071	1030.4	148.17	3.7293	0.9999	9.6076e-05	0.00019215	0.012887	TRUE
HGLibA_54999_r1	ZC4H2	38.332	83.727	38.332	83.727	1.1071	1030.4	148.17	3.7293	0.9999	9.6076e-05	0.00019215	0.012887	TRUE
HGLibA_44339_r1	SLC10A4	334.63	506.62	334.63	506.62	0.5969	14791	2127.1	3.7293	0.9999	9.6014e-05	0.00019203	0.012887	TRUE
HGLibA_62792_r1	hsa-mir-638	96.347	175.97	96.347	175.97	0.86229	3169.8	456.61	3.7262	0.9999	9.7207e-05	0.00019441	0.013032	TRUE
HGLibA_40118_r1	RAE1	234.13	371.81	234.13	371.81	0.66494	9476.8	1365.4	3.7257	0.9999	9.7381e-05	0.00019476	0.013049	TRUE
HGLibA_38615_r0	PRM3	53.742	109.43	53.742	109.43	1.0125	1550.9	223.52	3.7251	0.9999	9.763e-05	0.00019526	0.013075	TRUE
HGLibA_05396_r0	C15orf40	49.782	102.92	49.782	102.92	1.0331	1411.9	203.62	3.724	0.9999	9.8077e-05	0.00019615	0.013121	TRUE
HGLibA_55782_r1	ZNF317	64.231	126.3	64.231	126.3	0.9646	1926.3	277.87	3.7235	0.9999	9.824e-05	0.00019648	0.013136	TRUE
HGLibA_21389_r1	HIST1H2AG	21.756	53.926	21.756	53.926	1.2713	517.46	74.693	3.7223	0.9999	9.9286e-05	0.00019857	0.013269	TRUE
HGLibA_60982_r0	hsa-mir-4721	241.56	381.72	241.56	381.72	0.65797	9822.9	1419.3	3.7205	0.9999	9.9413e-05	0.00019883	0.013279	TRUE
HGLibA_50463_r0	TMEM59L	128.98	224.08	128.98	224.08	0.79215	4522.1	653.64	3.7198	0.9999	9.9709e-05	0.00019942	0.013312	TRUE
HGLibA_27083_r0	LPGAT1	3.9599	15.634	3.9599	15.634	1.7457	68.137	9.8518	3.7192	0.99989	0.00011147	0.00022295	0.014623	TRUE
HGLibA_15563_r0	ESD	3.9599	15.634	3.9599	15.634	1.7457	68.137	9.8518	3.7192	0.99989	0.00011147	0.00022295	0.014623	TRUE
HGLibA_47534_r1	STOML1	52.836	107.85	52.836	107.85	1.0157	1513.4	218.94	3.7182	0.9999	0.00010033	0.00020067	0.013388	TRUE
HGLibA_19336_r1	GLT8D1	140.89	241.25	140.89	241.25	0.77166	5035.4	728.83	3.7172	0.9999	0.00010071	0.00020141	0.013431	TRUE
HGLibA_06278_r0	C3orf84	154.44	260.56	154.44	260.56	0.75081	5631	816.18	3.7146	0.9999	0.00010176	0.00020352	0.013565	TRUE
HGLibA_14199_r0	DUT	161.79	270.98	161.79	270.98	0.74049	5961.3	864.42	3.7138	0.9999	0.00010207	0.00020415	0.013599	TRUE
HGLibA_17414_r0	FGF6	47.519	99.012	47.519	99.012	1.0436	1325.8	192.4	3.7123	0.9999	0.00010271	0.00020542	0.013677	TRUE
HGLibA_02989_r1	ARL6IP5	27.972	65.279	27.972	65.279	1.1939	695.91	101.16	3.7093	0.9999	0.00010418	0.00020837	0.013852	TRUE
HGLibA_59604_r0	hsa-mir-3936	92.21	169.36	92.21	169.36	0.87006	2976.4	432.66	3.7092	0.9999	0.00010394	0.00020788	0.013826	TRUE
HGLibA_28462_r0	MBD1	213.27	342.64	213.27	342.64	0.68145	8367.7	1216.4	3.7092	0.9999	0.00010394	0.00020788	0.013826	TRUE
HGLibA_28614_r0	MCM4	34.508	76.865	34.508	76.865	1.1328	897.06	130.44	3.7087	0.9999	0.00010428	0.00020856	0.013857	TRUE
HGLibA_09499_r0	CHMP6	95.604	16.936	95.604	16.936	-2.4292	3094.3	452.29	3.7073	0.00010474	0.9999	0.00020947	0.01391	FALSE
HGLibA_62407_r1	hsa-mir-578	43.512	92.242	43.512	92.242	1.0668	1187.3	172.84	3.7066	0.99989	0.00010509	0.00021018	0.013928	TRUE
HGLibA_12249_r1	CYTL1	43.512	92.242	43.512	92.242	1.0668	1187.3	172.84	3.7066	0.99989	0.00010509	0.00021018	0.013928	TRUE
HGLibA_17825_r0	FOXC2	130.11	225.38	130.11	225.38	0.78797	4538.4	660.71	3.7065	0.99989	0.00010509	0.00021017	0.013928	TRUE
HGLibA_27542_r0	LSM4	130.11	225.38	130.11	225.38	0.78797	4538.4	660.71	3.7065	0.99989	0.00010509	0.00021017	0.013928	TRUE
HGLibA_11628_r0	CTHRC1	85.421	158.94	85.421	158.94	0.88808	2702.6	393.92	3.7043	0.99989	0.000106	0.00021201	0.014042	TRUE
HGLibA_54264_r1	WFDC3	80.807	151.84	80.807	151.84	0.90176	2523.1	368	3.7031	0.99989	0.0001065	0.00021301	0.014094	TRUE
HGLibA_03217_r1	ASB14	80.807	151.84	80.807	151.84	0.90176	2523.1	368	3.7031	0.99989	0.0001065	0.00021301	0.014094	TRUE
HGLibA_14163_r0	DUSP22	194.6	316.58	194.6	316.58	0.6992	7439.2	1086	3.7014	0.99989	0.00010721	0.00021443	0.014181	TRUE
HGLibA_47610_r1	STT3B	53.872	109.27	53.872	109.27	1.0069	1534.6	224.18	3.7001	0.99989	0.0001078	0.00021559	0.01425	TRUE
HGLibA_22020_r1	HPCAL1	182.33	299.43	182.33	299.43	0.71256	6855.9	1002	3.6993	0.99989	0.00010811	0.00021623	0.014285	TRUE
HGLibA_28442_r0	MAU2	137.47	235.81	137.47	235.81	0.77417	4835.4	707.02	3.6984	0.99989	0.00010848	0.00021696	0.014326	TRUE
HGLibA_62711_r0	hsa-mir-618	98.432	178.48	98.432	178.48	0.85206	3204.1	468.77	3.6973	0.99989	0.00010895	0.00021791	0.014381	TRUE
HGLibA_28767_r1	MED18	66.303	129.14	66.303	129.14	0.9513	1974.1	288.87	3.6971	0.99989	0.00010906	0.00021813	0.014388	TRUE
HGLibA_61412_r0	hsa-mir-5001	29.417	67.745	29.417	67.745	1.1764	734.55	107.51	3.6966	0.99989	0.0001095	0.00021899	0.014416	TRUE
HGLibA_14592_r1	EFNA4	73.555	140.49	73.555	140.49	0.92433	2240.2	327.97	3.6961	0.99989	0.00010947	0.00021895	0.014416	TRUE
HGLibA_06925_r1	CACNB4	73.555	140.49	73.555	140.49	0.92433	2240.2	327.97	3.6961	0.99989	0.00010947	0.00021895	0.014416	TRUE
HGLibA_21548_r0	HIST2H4A	148.78	45.598	148.78	45.598	-1.6845	5323.3	779.45	3.6959	0.00010954	0.99989	0.00021909	0.014416	FALSE
HGLibA_06526_r0	C7orf26	155.57	49.506	155.57	49.506	-1.6323	5624.6	823.57	3.6959	0.00010956	0.99989	0.00021912	0.014416	FALSE
HGLibA_25563_r1	KRT83	129.5	224.22	129.5	224.22	0.78729	4485.9	656.88	3.6957	0.99989	0.00010963	0.00021926	0.014418	TRUE
HGLibA_51967_r0	TSPY2	67.884	131.58	67.884	131.58	0.94464	2028.7	297.31	3.6942	0.99989	0.00011029	0.00022058	0.014498	TRUE
HGLibA_57088_r0	ZYX	243.25	383.02	243.25	383.02	0.65282	9767.8	1431.7	3.694	0.99989	0.00011039	0.00022078	0.014503	TRUE
HGLibA_60459_r0	hsa-mir-4508	95.038	173.27	95.038	173.27	0.85966	3060.3	449	3.6921	0.99989	0.00011122	0.00022244	0.014605	TRUE
HGLibA_53862_r0	VSTM2B	60.53	119.86	60.53	119.86	0.97394	1759.8	258.44	3.6904	0.99989	0.00011196	0.00022393	0.014673	TRUE
HGLibA_24086_r1	KAZALD1	195.8	317.88	195.8	317.88	0.69627	7451.5	1094.3	3.6904	0.99989	0.00011197	0.00022393	0.014673	TRUE
HGLibA_38272_r0	PRAM1	125.02	217.57	125.02	217.57	0.79442	4282.4	629.01	3.69	0.99989	0.00011211	0.00022423	0.014684	TRUE
HGLibA_50630_r1	TMPRSS13	154.36	259.7	154.36	259.7	0.74673	5547.6	815.7	3.6881	0.99989	0.00011296	0.00022593	0.014788	TRUE
HGLibA_53543_r1	VAT1	207.2	333.49	207.2	333.49	0.68401	7974.8	1173.6	3.6864	0.99989	0.0001137	0.00022741	0.014877	TRUE
HGLibA_22495_r0	ICAM1	191.21	311.37	191.21	311.37	0.70058	7219.3	1062.6	3.6861	0.99989	0.00011384	0.00022768	0.014883	TRUE
HGLibA_53729_r0	VPS11	102.96	185	102.96	185	0.83928	3365.2	495.38	3.6859	0.99989	0.00011393	0.00022785	0.014883	TRUE
HGLibA_13413_r0	DMPK	89.947	165.46	89.947	165.46	0.87204	2850.7	419.66	3.6859	0.99989	0.00011395	0.0002279	0.014883	TRUE
HGLibA_04856_r1	BRWD3	74.591	141.91	74.591	141.91	0.91882	2265.9	333.64	3.6856	0.99989	0.0001141	0.0002282	0.014883	TRUE
HGLibA_36517_r1	PIAS4	74.591	141.91	74.591	141.91	0.91882	2265.9	333.64	3.6856	0.99989	0.0001141	0.0002282	0.014883	TRUE
HGLibA_01624_r0	ALG2	312.83	149.82	312.83	149.82	-1.0572	13287	1956.3	3.6855	0.00011411	0.99989	0.00022821	0.014883	FALSE
HGLibA_53378_r1	USP46	82.879	154.68	82.879	154.68	0.89222	2577.9	379.6	3.6854	0.99989	0.00011418	0.00022835	0.014883	TRUE
HGLibA_43468_r1	SERF1A	220.67	351.94	220.67	351.94	0.67103	8616.2	1268.8	3.6853	0.99989	0.00011421	0.00022842	0.014883	TRUE
HGLibA_15550_r1	ERVW-1	19.684	49.669	19.684	49.669	1.2926	449.55	66.215	3.6849	0.99988	0.0001153	0.0002306	0.014999	TRUE
HGLibA_44518_r1	SLC1A5	103.6	185.9	103.6	185.9	0.83742	3387	499.18	3.6838	0.99989	0.0001149	0.00022981	0.014965	TRUE
HGLibA_10981_r0	CPOX	86.553	160.24	86.553	160.24	0.88102	2715.2	400.32	3.6831	0.99988	0.00011522	0.00023044	0.014999	TRUE
HGLibA_03000_r1	ARL8B	117.07	205.77	117.07	205.77	0.80842	3934.2	580.12	3.6828	0.99988	0.00011534	0.00023067	0.014999	TRUE
HGLibA_17807_r1	FOXA1	54.908	110.69	54.908	110.69	0.99839	1555.9	229.45	3.6826	0.99988	0.00011544	0.00023088	0.015	TRUE
HGLibA_19900_r0	GPR137B	101.26	182.39	101.26	182.39	0.84267	3291.1	485.37	3.6825	0.99988	0.00011546	0.00023092	0.015	TRUE
HGLibA_01004_r1	ADNP2	6.2159	21.287	6.2159	21.287	1.6269	113.56	16.75	3.6823	0.99988	0.00012352	0.00024704	0.01582	TRUE
HGLibA_44784_r1	SLC26A10	6.2159	21.287	6.2159	21.287	1.6269	113.56	16.75	3.6823	0.99988	0.00012352	0.00024704	0.01582	TRUE
HGLibA_26479_r1	LIG1	32.116	72.374	32.116	72.374	1.1478	810.38	119.56	3.6818	0.99988	0.00011597	0.00023195	0.015051	TRUE
HGLibA_35447_r1	PCDHA5	32.116	72.374	32.116	72.374	1.1478	810.38	119.56	3.6818	0.99988	0.00011597	0.00023195	0.015051	TRUE
HGLibA_38969_r0	PRSS57	233.07	368.69	233.07	368.69	0.65938	9196.6	1357.8	3.6806	0.99988	0.00011634	0.00023269	0.015092	TRUE
HGLibA_06590_r0	C7orf73	36.205	79.471	36.205	79.471	1.113	935.95	138.26	3.6796	0.99988	0.00011693	0.00023385	0.015147	TRUE
HGLibA_56903_r1	ZNF90	93.239	170.29	93.239	170.29	0.86207	2968.6	438.59	3.6793	0.99988	0.00011695	0.0002339	0.015147	TRUE
HGLibA_32025_r1	NKTR	93.239	170.29	93.239	170.29	0.86207	2968.6	438.59	3.6793	0.99988	0.00011695	0.0002339	0.015147	TRUE
HGLibA_53169_r0	USF2	170.84	282.71	170.84	282.71	0.72331	6256.8	924.53	3.679	0.99988	0.00011707	0.00023415	0.015156	TRUE
HGLibA_39211_r0	PSMG3	134.07	37.781	134.07	37.781	-1.8003	4635.9	685.57	3.6779	0.00011759	0.99988	0.00023518	0.015209	FALSE
HGLibA_23804_r0	ITIH1	239.86	377.81	239.86	377.81	0.65329	9515.4	1406.9	3.6778	0.99988	0.00011761	0.00023521	0.015209	TRUE
HGLibA_09317_r1	CGGBP1	83.915	156.1	83.915	156.1	0.8876	2605.4	385.42	3.677	0.99988	0.00011802	0.00023604	0.015251	TRUE
HGLibA_06146_r0	C2orf53	107.48	191.51	107.48	191.51	0.82746	3530.3	522.28	3.6768	0.99988	0.00011809	0.00023618	0.015251	TRUE
HGLibA_50396_r1	TMEM41B	145.04	43.992	145.04	43.992	-1.6986	5105.2	755.35	3.6767	0.00011811	0.99988	0.00023622	0.015251	FALSE
HGLibA_62256_r0	hsa-mir-5684	12.445	35.175	12.445	35.175	1.4279	258.33	38.218	3.6767	0.99988	0.00012078	0.00024156	0.015533	TRUE
HGLibA_06526_r1	C7orf26	152.29	48.25	152.29	48.25	-1.6381	5412.3	802.21	3.6734	0.00011966	0.99988	0.00023932	0.015444	FALSE
HGLibA_18096_r1	FSIP2	105.67	188.74	105.67	188.74	0.83086	3450.3	511.47	3.6731	0.99988	0.00011981	0.00023962	0.015451	TRUE
HGLibA_15296_r1	EPHA4	40.404	86.566	40.404	86.566	1.0806	1065.5	157.96	3.673	0.99988	0.00011996	0.00023991	0.015451	TRUE
HGLibA_04163_r1	BARX1	40.404	86.566	40.404	86.566	1.0806	1065.5	157.96	3.673	0.99988	0.00011996	0.00023991	0.015451	TRUE
HGLibA_15785_r0	EXOSC5	105.79	188.91	105.79	188.91	0.83055	3454.4	512.16	3.6728	0.99988	0.00011996	0.00023992	0.015451	TRUE
HGLibA_29714_r1	MPDZ	137.79	235.57	137.79	235.57	0.76941	4780.9	709.06	3.6722	0.99988	0.00012022	0.00024043	0.015476	TRUE
HGLibA_29418_r1	MLLT3	36.26	79.47	36.26	79.47	1.1108	933.56	138.51	3.6715	0.99988	0.00012067	0.00024135	0.015527	TRUE
HGLibA_37421_r0	PNPLA6	104.09	186.3	104.09	186.3	0.83373	3379.3	502.08	3.6689	0.99988	0.00012178	0.00024357	0.015654	TRUE
HGLibA_40606_r0	RBMXL2	138.03	235.81	138.03	235.81	0.76829	4779.9	710.61	3.6678	0.99988	0.00012231	0.00024462	0.015714	TRUE
HGLibA_27085_r1	LPHN1	139.86	238.41	139.86	238.41	0.76523	4856.2	722.22	3.6671	0.99988	0.00012265	0.00024529	0.01575	TRUE
HGLibA_48561_r0	TBC1D5	232.5	367.39	232.5	367.39	0.65778	9096.9	1353.7	3.6661	0.99988	0.00012313	0.00024627	0.015804	TRUE
HGLibA_28423_r1	MATK	55.944	112.11	55.944	112.11	0.99012	1577.3	234.74	3.6659	0.99988	0.00012326	0.00024652	0.015813	TRUE
HGLibA_03925_r1	AXIN2	76.663	144.75	76.663	144.75	0.90818	2317.8	345.02	3.6655	0.99988	0.00012342	0.00024685	0.01582	TRUE
HGLibA_18096_r0	FSIP2	102.39	183.69	102.39	183.69	0.83701	3305	492.04	3.6652	0.99988	0.00012356	0.00024713	0.01582	TRUE
HGLibA_19492_r1	GNB2L1	178.19	63.86	178.19	63.86	-1.4661	6535.7	973.91	3.6636	0.00012437	0.99988	0.00024873	0.015914	FALSE
[truncated: 125,901 more rows]
