# Supplementary material for: A CRISPR knockout screen reveals new regulators of canonical Wnt signaling
Source: Oncogenesis. 2021 Sep 22;10(9):63. doi: 10.1038/s41389-021-00354-7 (PMC8458386; doi:10.1038/s41389-021-00354-7)
Supplement: Supplementary file 5 — supp. file 3 [file 41389_2021_354_MOESM5_ESM.xlsx]

## Sheet: גיליון1
File	Label	Reads	Mapped	Percentage	Total sgRNAs	Zerocounts	GiniIndex	NegSelQC	NegSelQCPval
	D10_2	8435541	5449192	0.646	63950	169	0.1161
	T0_1	20290091	13226467	0.6519	63950	60
	T0_2	11076185	7224449	0.6523	63950	65
	D10_1	9241821	5996304	0.6488	63950	166
